# Supplementary material for: LITOS: a versatile LED illumination tool for optogenetic stimulation
Source: Sci Rep. 2022 Jul 30;12:13139. doi: 10.1038/s41598-022-17312-x (PMC9338960; doi:10.1038/s41598-022-17312-x)
Supplement: Supplementary file 3 — Supplementary Information 3. [file 41598_2022_17312_MOESM3_ESM.csv]

Well	RealTime	Position	ObjectNumber	Cells	ExposureTime	Intensity	X	Y	Response
A01	0	0	A01_0_1	optoFGFR1	0.5 min	Int_7	739.93	14.73	0.466
A01	0	0	A01_0_2	optoFGFR1	0.5 min	Int_7	959.17	43.33	0.632
A01	0	0	A01_0_3	optoFGFR1	0.5 min	Int_7	480.15	75.26	0.549
A01	0	0	A01_0_4	optoFGFR1	0.5 min	Int_7	236.48	117.69	0.553
A01	0	0	A01_0_5	optoFGFR1	0.5 min	Int_7	688.28	144.60	0.480
A01	0	0	A01_0_6	optoFGFR1	0.5 min	Int_7	557.48	184.38	0.660
A01	0	0	A01_0_7	optoFGFR1	0.5 min	Int_7	188.60	186.06	0.608
A01	0	0	A01_0_8	optoFGFR1	0.5 min	Int_7	294.27	207.93	0.681
A01	0	0	A01_0_9	optoFGFR1	0.5 min	Int_7	460.21	263.70	0.435
A01	0	0	A01_0_10	optoFGFR1	0.5 min	Int_7	291.78	326.63	0.634
A01	0	0	A01_0_11	optoFGFR1	0.5 min	Int_7	549.19	360.43	0.526
A01	0	0	A01_0_12	optoFGFR1	0.5 min	Int_7	858.82	370.41	0.620
A01	0	0	A01_0_13	optoFGFR1	0.5 min	Int_7	195.14	430.87	0.662
A01	0	0	A01_0_14	optoFGFR1	0.5 min	Int_7	649.93	436.05	0.547
A01	0	0	A01_0_15	optoFGFR1	0.5 min	Int_7	822.69	472.52	0.508
A01	0	0	A01_0_16	optoFGFR1	0.5 min	Int_7	434.05	478.23	0.540
A01	0	0	A01_0_17	optoFGFR1	0.5 min	Int_7	882.05	491.61	0.606
A01	0	0	A01_0_18	optoFGFR1	0.5 min	Int_7	562.25	493.85	0.571
A01	0	0	A01_0_19	optoFGFR1	0.5 min	Int_7	360.42	498.38	0.425
A01	0	0	A01_0_20	optoFGFR1	0.5 min	Int_7	756.30	567.89	0.521
A01	0	0	A01_0_21	optoFGFR1	0.5 min	Int_7	787.71	578.73	0.347
A01	0	0	A01_0_22	optoFGFR1	0.5 min	Int_7	476.42	600.85	0.398
A01	0	0	A01_0_23	optoFGFR1	0.5 min	Int_7	620.53	619.92	0.530
A01	0	0	A01_0_24	optoFGFR1	0.5 min	Int_7	656.36	702.49	0.562
A01	0	0	A01_0_25	optoFGFR1	0.5 min	Int_7	263.34	752.30	0.588
A01	0	0	A01_0_26	optoFGFR1	0.5 min	Int_7	703.83	781.36	0.612
A01	0	0	A01_0_27	optoFGFR1	0.5 min	Int_7	486.85	816.71	0.629
A01	0	0	A01_0_28	optoFGFR1	0.5 min	Int_7	777.84	841.56	0.594
A01	0	0	A01_0_29	optoFGFR1	0.5 min	Int_7	973.05	852.36	0.649
A01	0	0	A01_0_30	optoFGFR1	0.5 min	Int_7	680.30	888.17	0.426
A01	0	0	A01_0_31	optoFGFR1	0.5 min	Int_7	346.78	903.64	0.563
A01	0	0	A01_0_32	optoFGFR1	0.5 min	Int_7	102.17	924.12	0.740
A01	0	0	A01_0_33	optoFGFR1	0.5 min	Int_7	529.99	941.66	0.382
A01	0	0	A01_0_34	optoFGFR1	0.5 min	Int_7	354.60	981.50	0.312
A01	0	1	A01_1_1	optoFGFR1	0.5 min	Int_7	594.63	41.10	0.633
A01	0	1	A01_1_3	optoFGFR1	0.5 min	Int_7	374.11	126.44	0.590
A01	0	1	A01_1_4	optoFGFR1	0.5 min	Int_7	657.53	128.43	0.592
A01	0	1	A01_1_5	optoFGFR1	0.5 min	Int_7	568.02	146.73	0.707
A01	0	1	A01_1_7	optoFGFR1	0.5 min	Int_7	117.34	264.28	0.608
A01	0	1	A01_1_8	optoFGFR1	0.5 min	Int_7	904.12	332.34	0.668
A01	0	1	A01_1_9	optoFGFR1	0.5 min	Int_7	457.78	366.79	0.459
A01	0	1	A01_1_10	optoFGFR1	0.5 min	Int_7	981.74	415.90	0.596
A01	0	1	A01_1_11	optoFGFR1	0.5 min	Int_7	592.82	414.51	0.778
A01	0	1	A01_1_12	optoFGFR1	0.5 min	Int_7	484.52	451.53	0.531
A01	0	1	A01_1_13	optoFGFR1	0.5 min	Int_7	967.68	520.75	0.504
A01	0	1	A01_1_14	optoFGFR1	0.5 min	Int_7	232.13	541.06	0.601
A01	0	1	A01_1_15	optoFGFR1	0.5 min	Int_7	600.46	583.88	0.550
A01	0	1	A01_1_16	optoFGFR1	0.5 min	Int_7	433.62	698.06	0.468
A01	0	1	A01_1_17	optoFGFR1	0.5 min	Int_7	984.19	712.81	0.701
A01	0	1	A01_1_18	optoFGFR1	0.5 min	Int_7	161.39	739.42	0.718
A01	0	1	A01_1_19	optoFGFR1	0.5 min	Int_7	752.59	755.64	0.614
A01	0	1	A01_1_20	optoFGFR1	0.5 min	Int_7	300.35	787.07	0.615
A01	0	1	A01_1_21	optoFGFR1	0.5 min	Int_7	206.82	789.97	0.545
A01	0	1	A01_1_22	optoFGFR1	0.5 min	Int_7	390.16	794.11	0.483
A01	0	1	A01_1_23	optoFGFR1	0.5 min	Int_7	604.11	802.07	0.543
A01	0	1	A01_1_24	optoFGFR1	0.5 min	Int_7	553.31	815.74	0.944
A01	0	1	A01_1_25	optoFGFR1	0.5 min	Int_7	946.41	853.49	0.335
A01	0	1	A01_1_26	optoFGFR1	0.5 min	Int_7	745.03	865.51	0.525
A01	0	1	A01_1_27	optoFGFR1	0.5 min	Int_7	399.93	864.73	0.384
A01	0	1	A01_1_28	optoFGFR1	0.5 min	Int_7	949.04	893.27	0.354
A01	0	1	A01_1_29	optoFGFR1	0.5 min	Int_7	404.57	902.16	0.497
A01	0	2	A01_2_1	optoFGFR1	0.5 min	Int_7	946.52	83.10	0.614
A01	0	2	A01_2_2	optoFGFR1	0.5 min	Int_7	640.51	118.23	0.667
A01	0	2	A01_2_3	optoFGFR1	0.5 min	Int_7	715.36	143.28	0.618
A01	0	2	A01_2_4	optoFGFR1	0.5 min	Int_7	982.09	211.17	0.630
A01	0	2	A01_2_5	optoFGFR1	0.5 min	Int_7	36.53	246.74	0.755
A01	0	2	A01_2_6	optoFGFR1	0.5 min	Int_7	860.96	281.46	0.640
A01	0	2	A01_2_7	optoFGFR1	0.5 min	Int_7	194.81	301.62	0.406
A01	0	2	A01_2_8	optoFGFR1	0.5 min	Int_7	30.38	353.75	0.455
A01	0	2	A01_2_9	optoFGFR1	0.5 min	Int_7	846.92	377.85	0.597
A01	0	2	A01_2_10	optoFGFR1	0.5 min	Int_7	969.44	436.15	0.416
A01	0	2	A01_2_11	optoFGFR1	0.5 min	Int_7	702.73	451.05	0.731
A01	0	2	A01_2_12	optoFGFR1	0.5 min	Int_7	594.36	454.83	0.554
A01	0	2	A01_2_13	optoFGFR1	0.5 min	Int_7	941.62	514.10	0.456
A01	0	2	A01_2_14	optoFGFR1	0.5 min	Int_7	595.97	653.71	0.407
A01	0	2	A01_2_15	optoFGFR1	0.5 min	Int_7	794.45	737.99	0.438
A01	0	2	A01_2_16	optoFGFR1	0.5 min	Int_7	584.45	802.23	0.743
A01	0	2	A01_2_18	optoFGFR1	0.5 min	Int_7	979.88	823.06	0.462
A01	0	2	A01_2_19	optoFGFR1	0.5 min	Int_7	756.01	826.30	0.365
A01	0	2	A01_2_20	optoFGFR1	0.5 min	Int_7	658.53	833.45	0.449
A01	0	2	A01_2_21	optoFGFR1	0.5 min	Int_7	580.30	918.85	0.601
A01	0	2	A01_2_22	optoFGFR1	0.5 min	Int_7	736.45	929.91	0.428
A01	0	2	A01_2_23	optoFGFR1	0.5 min	Int_7	26.28	962.28	0.302
A01	0	3	A01_3_1	optoFGFR1	0.5 min	Int_7	878.67	44.55	0.559
A01	0	3	A01_3_2	optoFGFR1	0.5 min	Int_7	710.13	60.98	0.296
A01	0	3	A01_3_3	optoFGFR1	0.5 min	Int_7	588.80	114.08	0.374
A01	0	3	A01_3_4	optoFGFR1	0.5 min	Int_7	616.89	144.77	0.411
A01	0	3	A01_3_5	optoFGFR1	0.5 min	Int_7	63.59	149.81	0.846
A01	0	3	A01_3_6	optoFGFR1	0.5 min	Int_7	283.88	159.75	0.393
A01	0	3	A01_3_7	optoFGFR1	0.5 min	Int_7	168.09	159.61	0.740
A01	0	3	A01_3_8	optoFGFR1	0.5 min	Int_7	673.82	166.29	0.737
A01	0	3	A01_3_9	optoFGFR1	0.5 min	Int_7	555.46	186.43	0.399
A01	0	3	A01_3_10	optoFGFR1	0.5 min	Int_7	425.52	195.61	0.617
A01	0	3	A01_3_11	optoFGFR1	0.5 min	Int_7	525.45	269.90	0.378
A01	0	3	A01_3_12	optoFGFR1	0.5 min	Int_7	359.53	270.94	0.569
A01	0	3	A01_3_13	optoFGFR1	0.5 min	Int_7	601.43	278.85	0.915
A01	0	3	A01_3_14	optoFGFR1	0.5 min	Int_7	463.94	316.78	0.917
A01	0	3	A01_3_15	optoFGFR1	0.5 min	Int_7	698.61	324.83	0.536
A01	0	3	A01_3_17	optoFGFR1	0.5 min	Int_7	500.50	371.19	0.528
A01	0	3	A01_3_18	optoFGFR1	0.5 min	Int_7	800.23	397.07	0.440
A01	0	3	A01_3_19	optoFGFR1	0.5 min	Int_7	942.70	407.50	0.748
A01	0	3	A01_3_20	optoFGFR1	0.5 min	Int_7	499.04	409.56	0.427
A01	0	3	A01_3_21	optoFGFR1	0.5 min	Int_7	838.20	457.90	0.513
A01	0	3	A01_3_22	optoFGFR1	0.5 min	Int_7	739.21	459.95	0.986
A01	0	3	A01_3_23	optoFGFR1	0.5 min	Int_7	233.27	508.50	0.391
A01	0	3	A01_3_24	optoFGFR1	0.5 min	Int_7	888.80	513.20	0.303
A01	0	3	A01_3_25	optoFGFR1	0.5 min	Int_7	356.17	571.86	0.717
A01	0	3	A01_3_26	optoFGFR1	0.5 min	Int_7	920.74	582.85	0.331
A01	0	3	A01_3_27	optoFGFR1	0.5 min	Int_7	206.08	629.88	0.537
A01	0	3	A01_3_28	optoFGFR1	0.5 min	Int_7	467.71	646.19	0.372
A01	0	3	A01_3_29	optoFGFR1	0.5 min	Int_7	921.01	650.79	0.485
A01	0	3	A01_3_31	optoFGFR1	0.5 min	Int_7	301.78	682.49	0.614
A01	0	3	A01_3_32	optoFGFR1	0.5 min	Int_7	278.97	766.79	0.473
A01	0	3	A01_3_33	optoFGFR1	0.5 min	Int_7	49.07	772.29	0.962
A01	0	3	A01_3_34	optoFGFR1	0.5 min	Int_7	374.75	785.57	0.607
A01	0	3	A01_3_35	optoFGFR1	0.5 min	Int_7	822.94	813.43	0.626
A01	0	3	A01_3_36	optoFGFR1	0.5 min	Int_7	603.98	828.54	0.600
A01	0	3	A01_3_37	optoFGFR1	0.5 min	Int_7	916.44	903.99	0.707
A01	0	3	A01_3_38	optoFGFR1	0.5 min	Int_7	194.73	913.31	0.469
A01	0	3	A01_3_39	optoFGFR1	0.5 min	Int_7	718.06	911.97	0.488
A01	0	3	A01_3_40	optoFGFR1	0.5 min	Int_7	252.40	944.18	1.455
A01	0	3	A01_3_41	optoFGFR1	0.5 min	Int_7	129.40	947.03	0.504
A01	0	4	A01_4_1	optoFGFR1	0.5 min	Int_7	727.08	155.81	0.588
A01	0	4	A01_4_2	optoFGFR1	0.5 min	Int_7	852.91	161.64	0.626
A01	0	4	A01_4_3	optoFGFR1	0.5 min	Int_7	786.50	276.72	0.549
A01	0	4	A01_4_4	optoFGFR1	0.5 min	Int_7	161.81	309.31	0.555
A01	0	4	A01_4_5	optoFGFR1	0.5 min	Int_7	65.37	364.12	0.799
A01	0	4	A01_4_6	optoFGFR1	0.5 min	Int_7	680.58	444.64	0.346
A01	0	4	A01_4_7	optoFGFR1	0.5 min	Int_7	593.06	565.05	0.398
A01	0	4	A01_4_8	optoFGFR1	0.5 min	Int_7	921.94	589.16	0.925
A01	0	4	A01_4_9	optoFGFR1	0.5 min	Int_7	76.63	667.55	0.546
A01	0	4	A01_4_10	optoFGFR1	0.5 min	Int_7	474.28	748.53	0.505
A01	0	4	A01_4_11	optoFGFR1	0.5 min	Int_7	997.31	792.87	0.384
A01	0	4	A01_4_12	optoFGFR1	0.5 min	Int_7	528.35	820.78	0.448
A01	0	4	A01_4_13	optoFGFR1	0.5 min	Int_7	284.31	864.95	0.661
A01	0	4	A01_4_14	optoFGFR1	0.5 min	Int_7	778.11	866.58	0.468
A01	0	4	A01_4_15	optoFGFR1	0.5 min	Int_7	629.99	872.23	0.527
A01	0	4	A01_4_16	optoFGFR1	0.5 min	Int_7	889.06	872.11	0.524
A01	0	4	A01_4_17	optoFGFR1	0.5 min	Int_7	213.07	959.00	0.683
A01	0	4	A01_4_18	optoFGFR1	0.5 min	Int_7	891.23	958.24	0.276
A01	0	4	A01_4_19	optoFGFR1	0.5 min	Int_7	653.88	962.93	0.556
A01	0	4	A01_4_20	optoFGFR1	0.5 min	Int_7	777.50	978.43	0.343
A01	0	4	A01_4_21	optoFGFR1	0.5 min	Int_7	934.43	1004.43	0.311
A01	0	5	A01_5_1	optoFGFR1	0.5 min	Int_7	178.06	35.97	0.441
A01	0	5	A01_5_2	optoFGFR1	0.5 min	Int_7	644.54	80.51	0.608
A01	0	5	A01_5_3	optoFGFR1	0.5 min	Int_7	890.76	128.08	0.424
A01	0	5	A01_5_4	optoFGFR1	0.5 min	Int_7	594.48	149.30	0.544
A01	0	5	A01_5_5	optoFGFR1	0.5 min	Int_7	53.03	504.78	0.675
A01	0	5	A01_5_6	optoFGFR1	0.5 min	Int_7	315.83	607.45	0.669
A01	0	5	A01_5_7	optoFGFR1	0.5 min	Int_7	65.79	615.12	0.587
A01	0	5	A01_5_8	optoFGFR1	0.5 min	Int_7	745.35	659.49	0.670
A01	0	5	A01_5_9	optoFGFR1	0.5 min	Int_7	614.13	674.13	0.700
A01	0	5	A01_5_10	optoFGFR1	0.5 min	Int_7	70.64	731.17	0.542
A01	0	5	A01_5_11	optoFGFR1	0.5 min	Int_7	262.76	745.67	0.570
A01	0	5	A01_5_12	optoFGFR1	0.5 min	Int_7	796.89	812.59	0.510
A01	0	5	A01_5_13	optoFGFR1	0.5 min	Int_7	969.77	893.03	0.505
A01	0	6	A01_6_1	optoFGFR1	0.5 min	Int_7	125.96	42.06	0.421
A01	0	6	A01_6_2	optoFGFR1	0.5 min	Int_7	347.40	55.99	0.948
A01	0	6	A01_6_3	optoFGFR1	0.5 min	Int_7	448.94	103.92	0.905
A01	0	6	A01_6_4	optoFGFR1	0.5 min	Int_7	200.68	123.84	0.772
A01	0	6	A01_6_5	optoFGFR1	0.5 min	Int_7	689.21	129.01	0.356
A01	0	6	A01_6_6	optoFGFR1	0.5 min	Int_7	576.92	143.16	0.480
A01	0	6	A01_6_7	optoFGFR1	0.5 min	Int_7	240.03	295.25	0.480
A01	0	6	A01_6_8	optoFGFR1	0.5 min	Int_7	665.06	311.54	0.428
A01	0	6	A01_6_9	optoFGFR1	0.5 min	Int_7	383.87	314.55	0.375
A01	0	6	A01_6_10	optoFGFR1	0.5 min	Int_7	459.68	361.11	0.542
A01	0	6	A01_6_11	optoFGFR1	0.5 min	Int_7	155.00	395.63	0.415
A01	0	6	A01_6_12	optoFGFR1	0.5 min	Int_7	605.60	457.45	1.285
A01	0	6	A01_6_13	optoFGFR1	0.5 min	Int_7	424.22	468.23	0.576
A01	0	6	A01_6_14	optoFGFR1	0.5 min	Int_7	649.06	493.97	0.495
A01	0	6	A01_6_15	optoFGFR1	0.5 min	Int_7	686.27	508.00	0.701
A01	0	6	A01_6_16	optoFGFR1	0.5 min	Int_7	521.66	755.05	0.532
A01	0	6	A01_6_17	optoFGFR1	0.5 min	Int_7	254.46	874.10	0.630
A01	0	7	A01_7_1	optoFGFR1	0.5 min	Int_7	430.53	36.07	0.412
A01	0	7	A01_7_2	optoFGFR1	0.5 min	Int_7	120.39	204.78	1.012
A01	0	7	A01_7_3	optoFGFR1	0.5 min	Int_7	235.02	227.57	0.613
A01	0	7	A01_7_4	optoFGFR1	0.5 min	Int_7	680.34	306.94	0.529
A01	0	7	A01_7_5	optoFGFR1	0.5 min	Int_7	312.03	405.37	0.451
A01	0	7	A01_7_6	optoFGFR1	0.5 min	Int_7	748.28	462.15	0.363
A01	0	7	A01_7_7	optoFGFR1	0.5 min	Int_7	437.48	468.07	0.328
A01	0	7	A01_7_8	optoFGFR1	0.5 min	Int_7	498.85	512.61	0.373
A01	0	7	A01_7_9	optoFGFR1	0.5 min	Int_7	770.06	540.06	0.387
A01	0	7	A01_7_10	optoFGFR1	0.5 min	Int_7	933.21	559.18	0.554
A01	0	7	A01_7_11	optoFGFR1	0.5 min	Int_7	620.17	568.31	0.498
A01	0	7	A01_7_12	optoFGFR1	0.5 min	Int_7	797.00	802.47	0.605
A01	0	7	A01_7_14	optoFGFR1	0.5 min	Int_7	576.29	971.12	0.657
A02	3	0	A02_0_1	optoFGFR1	0.5 min	Int_7	350.90	31.47	1.159
A02	3	0	A02_0_2	optoFGFR1	0.5 min	Int_7	458.63	40.43	0.735
A02	3	0	A02_0_3	optoFGFR1	0.5 min	Int_7	851.63	70.30	0.698
A02	3	0	A02_0_4	optoFGFR1	0.5 min	Int_7	347.38	98.32	0.783
A02	3	0	A02_0_5	optoFGFR1	0.5 min	Int_7	290.88	154.52	0.594
A02	3	0	A02_0_6	optoFGFR1	0.5 min	Int_7	817.81	160.50	0.553
A02	3	0	A02_0_7	optoFGFR1	0.5 min	Int_7	401.08	205.46	0.691
A02	3	0	A02_0_8	optoFGFR1	0.5 min	Int_7	925.22	211.30	0.748
A02	3	0	A02_0_9	optoFGFR1	0.5 min	Int_7	557.04	264.22	0.500
A02	3	0	A02_0_10	optoFGFR1	0.5 min	Int_7	886.56	300.08	0.680
A02	3	0	A02_0_11	optoFGFR1	0.5 min	Int_7	102.81	311.49	0.672
A02	3	0	A02_0_12	optoFGFR1	0.5 min	Int_7	229.90	314.36	0.693
A02	3	0	A02_0_13	optoFGFR1	0.5 min	Int_7	564.85	325.00	0.519
A02	3	0	A02_0_14	optoFGFR1	0.5 min	Int_7	759.14	329.12	0.782
A02	3	0	A02_0_15	optoFGFR1	0.5 min	Int_7	343.68	339.04	0.502
A02	3	0	A02_0_16	optoFGFR1	0.5 min	Int_7	717.15	367.00	0.713
A02	3	0	A02_0_17	optoFGFR1	0.5 min	Int_7	551.90	374.57	0.728
A02	3	0	A02_0_18	optoFGFR1	0.5 min	Int_7	681.17	387.81	0.716
A02	3	0	A02_0_19	optoFGFR1	0.5 min	Int_7	876.13	399.33	1.427
A02	3	0	A02_0_20	optoFGFR1	0.5 min	Int_7	94.50	418.13	0.740
A02	3	0	A02_0_21	optoFGFR1	0.5 min	Int_7	801.96	424.68	0.572
A02	3	0	A02_0_22	optoFGFR1	0.5 min	Int_7	229.74	465.67	0.592
A02	3	0	A02_0_23	optoFGFR1	0.5 min	Int_7	493.96	492.43	0.725
A02	3	0	A02_0_24	optoFGFR1	0.5 min	Int_7	667.44	496.24	0.535
A02	3	0	A02_0_25	optoFGFR1	0.5 min	Int_7	35.94	497.52	0.595
A02	3	0	A02_0_26	optoFGFR1	0.5 min	Int_7	625.20	498.73	0.399
A02	3	0	A02_0_27	optoFGFR1	0.5 min	Int_7	286.80	503.00	0.522
A02	3	0	A02_0_28	optoFGFR1	0.5 min	Int_7	127.70	504.62	0.561
A02	3	0	A02_0_29	optoFGFR1	0.5 min	Int_7	257.31	521.51	0.698
A02	3	0	A02_0_30	optoFGFR1	0.5 min	Int_7	580.90	523.46	0.771
A02	3	0	A02_0_31	optoFGFR1	0.5 min	Int_7	344.38	575.57	0.675
A02	3	0	A02_0_32	optoFGFR1	0.5 min	Int_7	515.48	593.77	0.525
A02	3	0	A02_0_33	optoFGFR1	0.5 min	Int_7	746.61	600.95	1.074
A02	3	0	A02_0_34	optoFGFR1	0.5 min	Int_7	439.50	603.72	0.681
A02	3	0	A02_0_35	optoFGFR1	0.5 min	Int_7	225.24	664.80	0.510
A02	3	0	A02_0_36	optoFGFR1	0.5 min	Int_7	556.21	664.96	0.429
A02	3	0	A02_0_37	optoFGFR1	0.5 min	Int_7	473.26	673.98	0.645
A02	3	0	A02_0_38	optoFGFR1	0.5 min	Int_7	110.59	712.86	0.677
A02	3	0	A02_0_39	optoFGFR1	0.5 min	Int_7	873.08	736.17	0.771
A02	3	0	A02_0_40	optoFGFR1	0.5 min	Int_7	30.34	807.73	0.616
A02	3	0	A02_0_41	optoFGFR1	0.5 min	Int_7	802.09	812.69	0.466
A02	3	0	A02_0_42	optoFGFR1	0.5 min	Int_7	204.55	823.63	1.015
A02	3	1	A02_1_1	optoFGFR1	0.5 min	Int_7	384.46	24.41	0.936
A02	3	1	A02_1_2	optoFGFR1	0.5 min	Int_7	72.66	26.77	0.727
A02	3	1	A02_1_3	optoFGFR1	0.5 min	Int_7	798.88	91.64	0.779
A02	3	1	A02_1_4	optoFGFR1	0.5 min	Int_7	994.15	154.53	1.089
A02	3	1	A02_1_5	optoFGFR1	0.5 min	Int_7	924.28	168.39	0.803
A02	3	1	A02_1_6	optoFGFR1	0.5 min	Int_7	522.51	182.61	0.732
A02	3	1	A02_1_7	optoFGFR1	0.5 min	Int_7	719.15	228.82	0.749
A02	3	1	A02_1_8	optoFGFR1	0.5 min	Int_7	839.01	291.85	0.652
A02	3	1	A02_1_9	optoFGFR1	0.5 min	Int_7	762.23	319.78	0.721
A02	3	1	A02_1_10	optoFGFR1	0.5 min	Int_7	498.52	373.52	0.870
A02	3	1	A02_1_11	optoFGFR1	0.5 min	Int_7	723.18	403.00	0.915
A02	3	1	A02_1_12	optoFGFR1	0.5 min	Int_7	859.42	423.60	1.125
A02	3	1	A02_1_13	optoFGFR1	0.5 min	Int_7	285.94	443.95	0.691
A02	3	1	A02_1_14	optoFGFR1	0.5 min	Int_7	424.17	471.18	0.694
A02	3	1	A02_1_15	optoFGFR1	0.5 min	Int_7	521.64	493.20	0.949
A02	3	1	A02_1_16	optoFGFR1	0.5 min	Int_7	416.38	519.40	0.606
A02	3	1	A02_1_18	optoFGFR1	0.5 min	Int_7	800.03	598.52	1.173
A02	3	1	A02_1_19	optoFGFR1	0.5 min	Int_7	43.89	732.89	1.198
A02	3	1	A02_1_21	optoFGFR1	0.5 min	Int_7	323.45	842.07	0.553
A02	3	1	A02_1_22	optoFGFR1	0.5 min	Int_7	696.14	842.65	1.580
A02	3	1	A02_1_23	optoFGFR1	0.5 min	Int_7	25.83	845.75	0.857
A02	3	2	A02_2_1	optoFGFR1	0.5 min	Int_7	640.10	37.40	0.885
A02	3	2	A02_2_2	optoFGFR1	0.5 min	Int_7	211.55	57.55	0.640
A02	3	2	A02_2_3	optoFGFR1	0.5 min	Int_7	589.78	99.22	0.615
A02	3	2	A02_2_4	optoFGFR1	0.5 min	Int_7	823.89	104.05	0.732
A02	3	2	A02_2_5	optoFGFR1	0.5 min	Int_7	924.01	125.07	1.094
A02	3	2	A02_2_6	optoFGFR1	0.5 min	Int_7	171.30	140.50	0.687
A02	3	2	A02_2_7	optoFGFR1	0.5 min	Int_7	400.12	142.61	0.945
A02	3	2	A02_2_8	optoFGFR1	0.5 min	Int_7	113.71	254.28	0.931
A02	3	2	A02_2_9	optoFGFR1	0.5 min	Int_7	482.21	262.95	0.699
A02	3	2	A02_2_10	optoFGFR1	0.5 min	Int_7	103.21	284.70	0.860
A02	3	2	A02_2_11	optoFGFR1	0.5 min	Int_7	791.65	318.69	0.765
A02	3	2	A02_2_12	optoFGFR1	0.5 min	Int_7	920.64	319.81	0.908
A02	3	2	A02_2_13	optoFGFR1	0.5 min	Int_7	358.17	368.20	0.704
A02	3	2	A02_2_14	optoFGFR1	0.5 min	Int_7	402.98	366.58	0.797
A02	3	2	A02_2_15	optoFGFR1	0.5 min	Int_7	729.46	441.27	0.973
A02	3	2	A02_2_16	optoFGFR1	0.5 min	Int_7	301.32	579.51	0.871
A02	3	2	A02_2_17	optoFGFR1	0.5 min	Int_7	510.26	648.60	1.070
A02	3	2	A02_2_18	optoFGFR1	0.5 min	Int_7	70.57	652.45	0.629
A02	3	2	A02_2_19	optoFGFR1	0.5 min	Int_7	282.68	718.07	0.542
A02	3	2	A02_2_20	optoFGFR1	0.5 min	Int_7	185.32	738.52	0.519
A02	3	2	A02_2_21	optoFGFR1	0.5 min	Int_7	332.46	808.94	0.828
A02	3	2	A02_2_22	optoFGFR1	0.5 min	Int_7	187.98	811.87	0.725
A02	3	2	A02_2_23	optoFGFR1	0.5 min	Int_7	55.65	892.83	0.541
A02	3	2	A02_2_24	optoFGFR1	0.5 min	Int_7	311.34	927.07	0.750
A02	3	3	A02_3_1	optoFGFR1	0.5 min	Int_7	882.00	85.55	0.777
A02	3	3	A02_3_2	optoFGFR1	0.5 min	Int_7	768.92	152.57	0.461
A02	3	3	A02_3_3	optoFGFR1	0.5 min	Int_7	160.58	151.02	1.092
A02	3	3	A02_3_4	optoFGFR1	0.5 min	Int_7	956.49	225.56	0.695
A02	3	3	A02_3_5	optoFGFR1	0.5 min	Int_7	735.39	270.56	0.410
A02	3	3	A02_3_6	optoFGFR1	0.5 min	Int_7	881.15	353.58	0.403
A02	3	3	A02_3_7	optoFGFR1	0.5 min	Int_7	689.40	413.20	0.636
A02	3	3	A02_3_8	optoFGFR1	0.5 min	Int_7	915.15	439.71	0.749
A02	3	3	A02_3_9	optoFGFR1	0.5 min	Int_7	148.62	458.41	0.708
A02	3	3	A02_3_10	optoFGFR1	0.5 min	Int_7	757.80	467.63	0.357
A02	3	3	A02_3_11	optoFGFR1	0.5 min	Int_7	374.09	470.17	0.732
A02	3	3	A02_3_12	optoFGFR1	0.5 min	Int_7	954.00	590.97	0.574
A02	3	3	A02_3_13	optoFGFR1	0.5 min	Int_7	563.55	609.95	0.682
A02	3	3	A02_3_14	optoFGFR1	0.5 min	Int_7	143.76	625.00	0.844
A02	3	3	A02_3_15	optoFGFR1	0.5 min	Int_7	714.75	638.57	0.717
A02	3	3	A02_3_16	optoFGFR1	0.5 min	Int_7	813.84	709.87	0.633
A02	3	3	A02_3_17	optoFGFR1	0.5 min	Int_7	395.83	746.70	0.476
A02	3	3	A02_3_18	optoFGFR1	0.5 min	Int_7	513.00	773.82	0.634
A02	3	3	A02_3_19	optoFGFR1	0.5 min	Int_7	210.53	782.23	0.789
A02	3	3	A02_3_20	optoFGFR1	0.5 min	Int_7	612.03	781.12	0.428
A02	3	3	A02_3_21	optoFGFR1	0.5 min	Int_7	865.88	782.01	0.735
A02	3	3	A02_3_22	optoFGFR1	0.5 min	Int_7	924.98	888.48	0.507
A02	3	3	A02_3_23	optoFGFR1	0.5 min	Int_7	488.02	895.08	0.447
A02	3	3	A02_3_24	optoFGFR1	0.5 min	Int_7	664.24	898.63	0.761
A02	3	3	A02_3_25	optoFGFR1	0.5 min	Int_7	147.47	957.60	0.643
A02	3	3	A02_3_26	optoFGFR1	0.5 min	Int_7	779.72	997.55	0.554
A02	3	4	A02_4_1	optoFGFR1	0.5 min	Int_7	726.68	39.51	0.703
A02	3	4	A02_4_2	optoFGFR1	0.5 min	Int_7	970.50	82.86	0.980
A02	3	4	A02_4_3	optoFGFR1	0.5 min	Int_7	164.94	193.29	0.477
A02	3	4	A02_4_4	optoFGFR1	0.5 min	Int_7	833.18	223.62	0.904
A02	3	4	A02_4_5	optoFGFR1	0.5 min	Int_7	473.87	223.98	0.552
A02	3	4	A02_4_6	optoFGFR1	0.5 min	Int_7	999.31	246.49	0.829
A02	3	4	A02_4_7	optoFGFR1	0.5 min	Int_7	363.93	265.75	0.498
A02	3	4	A02_4_8	optoFGFR1	0.5 min	Int_7	527.03	321.39	0.977
A02	3	4	A02_4_9	optoFGFR1	0.5 min	Int_7	319.04	367.31	0.559
A02	3	4	A02_4_10	optoFGFR1	0.5 min	Int_7	106.58	388.45	0.757
A02	3	4	A02_4_11	optoFGFR1	0.5 min	Int_7	22.74	404.14	0.728
A02	3	4	A02_4_12	optoFGFR1	0.5 min	Int_7	800.36	414.96	0.622
A02	3	4	A02_4_13	optoFGFR1	0.5 min	Int_7	666.77	441.82	0.652
A02	3	4	A02_4_14	optoFGFR1	0.5 min	Int_7	974.84	464.17	0.590
A02	3	4	A02_4_15	optoFGFR1	0.5 min	Int_7	473.17	508.12	0.883
A02	3	4	A02_4_16	optoFGFR1	0.5 min	Int_7	153.55	523.89	0.873
A02	3	4	A02_4_17	optoFGFR1	0.5 min	Int_7	930.21	583.55	0.675
A02	3	4	A02_4_18	optoFGFR1	0.5 min	Int_7	946.78	700.73	0.731
A02	3	4	A02_4_19	optoFGFR1	0.5 min	Int_7	705.36	728.49	0.415
A02	3	4	A02_4_20	optoFGFR1	0.5 min	Int_7	261.24	760.52	0.773
A02	3	4	A02_4_21	optoFGFR1	0.5 min	Int_7	987.49	813.36	0.708
A02	3	4	A02_4_22	optoFGFR1	0.5 min	Int_7	401.16	833.89	0.954
A02	3	4	A02_4_23	optoFGFR1	0.5 min	Int_7	876.04	843.63	0.728
A02	3	4	A02_4_24	optoFGFR1	0.5 min	Int_7	546.89	847.52	0.699
A02	3	4	A02_4_25	optoFGFR1	0.5 min	Int_7	751.49	858.57	0.751
A02	3	4	A02_4_26	optoFGFR1	0.5 min	Int_7	610.87	909.99	0.323
A02	3	4	A02_4_27	optoFGFR1	0.5 min	Int_7	416.85	917.42	0.751
A02	3	4	A02_4_28	optoFGFR1	0.5 min	Int_7	906.37	954.41	0.792
A02	3	4	A02_4_29	optoFGFR1	0.5 min	Int_7	825.08	972.65	0.771
A02	3	5	A02_5_1	optoFGFR1	0.5 min	Int_7	714.42	45.58	0.655
A02	3	5	A02_5_2	optoFGFR1	0.5 min	Int_7	762.12	121.87	0.794
A02	3	5	A02_5_3	optoFGFR1	0.5 min	Int_7	481.29	240.12	0.662
A02	3	5	A02_5_4	optoFGFR1	0.5 min	Int_7	675.13	331.79	0.826
A02	3	5	A02_5_5	optoFGFR1	0.5 min	Int_7	915.37	385.11	0.671
A02	3	5	A02_5_6	optoFGFR1	0.5 min	Int_7	186.68	411.30	1.001
A02	3	5	A02_5_7	optoFGFR1	0.5 min	Int_7	241.29	484.63	0.603
A02	3	5	A02_5_8	optoFGFR1	0.5 min	Int_7	319.28	511.29	0.530
A02	3	5	A02_5_9	optoFGFR1	0.5 min	Int_7	832.71	543.17	0.854
A02	3	5	A02_5_10	optoFGFR1	0.5 min	Int_7	860.12	559.95	0.697
A02	3	5	A02_5_11	optoFGFR1	0.5 min	Int_7	702.39	620.99	0.827
A02	3	5	A02_5_12	optoFGFR1	0.5 min	Int_7	627.91	685.62	0.684
A02	3	5	A02_5_13	optoFGFR1	0.5 min	Int_7	516.30	698.92	0.920
A02	3	5	A02_5_14	optoFGFR1	0.5 min	Int_7	724.72	719.90	0.589
A02	3	5	A02_5_15	optoFGFR1	0.5 min	Int_7	65.12	747.37	0.771
A02	3	5	A02_5_16	optoFGFR1	0.5 min	Int_7	632.52	777.59	0.783
A02	3	5	A02_5_17	optoFGFR1	0.5 min	Int_7	513.28	799.79	0.653
A02	3	5	A02_5_18	optoFGFR1	0.5 min	Int_7	163.40	859.22	1.082
A02	3	5	A02_5_19	optoFGFR1	0.5 min	Int_7	252.47	859.03	0.866
A02	3	5	A02_5_20	optoFGFR1	0.5 min	Int_7	856.27	925.70	0.603
A02	3	5	A02_5_21	optoFGFR1	0.5 min	Int_7	919.40	956.49	0.577
A02	3	5	A02_5_22	optoFGFR1	0.5 min	Int_7	178.73	955.99	0.698
A02	3	6	A02_6_1	optoFGFR1	0.5 min	Int_7	781.27	39.77	0.611
A02	3	6	A02_6_2	optoFGFR1	0.5 min	Int_7	654.29	197.03	0.795
A02	3	6	A02_6_3	optoFGFR1	0.5 min	Int_7	815.60	205.41	1.188
A02	3	6	A02_6_4	optoFGFR1	0.5 min	Int_7	581.60	241.34	0.832
A02	3	6	A02_6_5	optoFGFR1	0.5 min	Int_7	958.12	255.33	0.678
A02	3	6	A02_6_6	optoFGFR1	0.5 min	Int_7	921.32	284.91	0.642
A02	3	6	A02_6_8	optoFGFR1	0.5 min	Int_7	868.18	314.20	0.442
A02	3	6	A02_6_9	optoFGFR1	0.5 min	Int_7	794.58	327.23	0.885
A02	3	6	A02_6_10	optoFGFR1	0.5 min	Int_7	401.35	531.56	0.619
A02	3	6	A02_6_11	optoFGFR1	0.5 min	Int_7	762.40	548.58	0.722
A02	3	6	A02_6_12	optoFGFR1	0.5 min	Int_7	191.92	646.56	0.621
A02	3	6	A02_6_13	optoFGFR1	0.5 min	Int_7	108.16	752.98	0.688
A02	3	6	A02_6_14	optoFGFR1	0.5 min	Int_7	784.22	775.10	0.798
A02	3	6	A02_6_15	optoFGFR1	0.5 min	Int_7	446.04	864.01	0.796
A02	3	6	A02_6_16	optoFGFR1	0.5 min	Int_7	47.19	874.67	0.684
A02	3	6	A02_6_17	optoFGFR1	0.5 min	Int_7	71.79	900.83	0.664
A02	3	6	A02_6_18	optoFGFR1	0.5 min	Int_7	973.01	1000.75	0.747
A02	3	7	A02_7_1	optoFGFR1	0.5 min	Int_7	166.84	80.12	0.698
A02	3	7	A02_7_2	optoFGFR1	0.5 min	Int_7	439.80	193.75	0.715
A02	3	7	A02_7_3	optoFGFR1	0.5 min	Int_7	100.71	209.01	0.751
A02	3	7	A02_7_4	optoFGFR1	0.5 min	Int_7	45.50	307.27	0.575
A02	3	7	A02_7_5	optoFGFR1	0.5 min	Int_7	652.87	386.78	0.385
A02	3	7	A02_7_6	optoFGFR1	0.5 min	Int_7	150.21	421.64	0.651
A02	3	7	A02_7_7	optoFGFR1	0.5 min	Int_7	971.40	450.17	0.846
A02	3	7	A02_7_8	optoFGFR1	0.5 min	Int_7	940.09	623.69	0.715
A02	3	7	A02_7_9	optoFGFR1	0.5 min	Int_7	404.90	710.85	0.725
A02	3	7	A02_7_10	optoFGFR1	0.5 min	Int_7	959.99	712.85	0.576
A02	3	7	A02_7_11	optoFGFR1	0.5 min	Int_7	987.99	878.91	0.672
A02	3	7	A02_7_12	optoFGFR1	0.5 min	Int_7	152.34	925.66	0.342
A02	3	7	A02_7_13	optoFGFR1	0.5 min	Int_7	542.37	982.81	0.696
A03	6	0	A03_0_1	optoFGFR1	0.5 min	Int_7	607.16	80.10	0.761
A03	6	0	A03_0_2	optoFGFR1	0.5 min	Int_7	913.90	120.53	0.855
A03	6	0	A03_0_3	optoFGFR1	0.5 min	Int_7	324.73	132.87	0.912
A03	6	0	A03_0_4	optoFGFR1	0.5 min	Int_7	409.56	169.83	0.930
A03	6	0	A03_0_5	optoFGFR1	0.5 min	Int_7	753.60	185.57	0.527
A03	6	0	A03_0_6	optoFGFR1	0.5 min	Int_7	505.28	207.07	0.919
A03	6	0	A03_0_7	optoFGFR1	0.5 min	Int_7	915.59	216.41	0.660
A03	6	0	A03_0_8	optoFGFR1	0.5 min	Int_7	948.86	268.85	0.756
A03	6	0	A03_0_9	optoFGFR1	0.5 min	Int_7	554.47	295.31	0.792
A03	6	0	A03_0_10	optoFGFR1	0.5 min	Int_7	602.19	307.25	0.440
A03	6	0	A03_0_11	optoFGFR1	0.5 min	Int_7	131.17	337.77	0.683
A03	6	0	A03_0_12	optoFGFR1	0.5 min	Int_7	24.62	384.33	0.815
A03	6	0	A03_0_13	optoFGFR1	0.5 min	Int_7	382.26	454.22	0.694
A03	6	0	A03_0_14	optoFGFR1	0.5 min	Int_7	870.97	499.28	0.938
A03	6	0	A03_0_15	optoFGFR1	0.5 min	Int_7	445.12	576.18	0.775
A03	6	0	A03_0_16	optoFGFR1	0.5 min	Int_7	859.82	640.03	1.230
A03	6	0	A03_0_17	optoFGFR1	0.5 min	Int_7	119.85	701.86	0.907
A03	6	0	A03_0_18	optoFGFR1	0.5 min	Int_7	331.87	770.66	0.747
A03	6	0	A03_0_19	optoFGFR1	0.5 min	Int_7	337.31	848.22	0.941
A03	6	0	A03_0_20	optoFGFR1	0.5 min	Int_7	462.41	954.93	0.770
A03	6	0	A03_0_21	optoFGFR1	0.5 min	Int_7	769.75	960.01	0.905
A03	6	1	A03_1_1	optoFGFR1	0.5 min	Int_7	807.92	34.42	0.894
A03	6	1	A03_1_2	optoFGFR1	0.5 min	Int_7	608.76	56.88	0.889
A03	6	1	A03_1_3	optoFGFR1	0.5 min	Int_7	623.51	114.68	0.752
A03	6	1	A03_1_4	optoFGFR1	0.5 min	Int_7	728.80	144.49	0.862
A03	6	1	A03_1_5	optoFGFR1	0.5 min	Int_7	299.62	158.35	0.950
A03	6	1	A03_1_6	optoFGFR1	0.5 min	Int_7	408.53	165.03	0.699
A03	6	1	A03_1_7	optoFGFR1	0.5 min	Int_7	637.70	244.53	0.845
A03	6	1	A03_1_8	optoFGFR1	0.5 min	Int_7	741.26	281.50	0.810
A03	6	1	A03_1_9	optoFGFR1	0.5 min	Int_7	587.22	318.90	0.955
A03	6	1	A03_1_10	optoFGFR1	0.5 min	Int_7	303.17	394.86	0.969
A03	6	1	A03_1_11	optoFGFR1	0.5 min	Int_7	609.80	439.67	0.868
A03	6	1	A03_1_12	optoFGFR1	0.5 min	Int_7	345.20	453.11	0.850
A03	6	1	A03_1_13	optoFGFR1	0.5 min	Int_7	416.43	468.05	0.832
A03	6	1	A03_1_14	optoFGFR1	0.5 min	Int_7	768.29	501.62	0.809
A03	6	1	A03_1_15	optoFGFR1	0.5 min	Int_7	578.23	554.16	0.752
A03	6	1	A03_1_16	optoFGFR1	0.5 min	Int_7	703.73	580.56	0.929
A03	6	1	A03_1_17	optoFGFR1	0.5 min	Int_7	398.54	587.73	0.709
A03	6	1	A03_1_18	optoFGFR1	0.5 min	Int_7	749.97	595.97	0.637
A03	6	1	A03_1_19	optoFGFR1	0.5 min	Int_7	188.57	614.71	0.766
A03	6	1	A03_1_20	optoFGFR1	0.5 min	Int_7	585.08	677.05	0.943
A03	6	1	A03_1_21	optoFGFR1	0.5 min	Int_7	998.66	684.01	0.910
A03	6	1	A03_1_22	optoFGFR1	0.5 min	Int_7	117.23	687.42	0.722
A03	6	1	A03_1_23	optoFGFR1	0.5 min	Int_7	87.75	718.28	0.913
A03	6	1	A03_1_24	optoFGFR1	0.5 min	Int_7	271.07	720.84	0.993
A03	6	1	A03_1_25	optoFGFR1	0.5 min	Int_7	501.01	730.61	0.966
A03	6	1	A03_1_26	optoFGFR1	0.5 min	Int_7	632.23	888.99	0.837
A03	6	1	A03_1_27	optoFGFR1	0.5 min	Int_7	191.43	909.75	0.929
A03	6	1	A03_1_28	optoFGFR1	0.5 min	Int_7	529.77	921.74	0.841
A03	6	1	A03_1_29	optoFGFR1	0.5 min	Int_7	56.31	939.56	0.806
A03	6	1	A03_1_30	optoFGFR1	0.5 min	Int_7	224.73	946.90	0.946
A03	6	2	A03_2_1	optoFGFR1	0.5 min	Int_7	938.31	100.29	1.059
A03	6	2	A03_2_2	optoFGFR1	0.5 min	Int_7	726.69	128.53	1.107
A03	6	2	A03_2_3	optoFGFR1	0.5 min	Int_7	241.80	133.81	0.834
A03	6	2	A03_2_4	optoFGFR1	0.5 min	Int_7	494.29	175.24	1.064
A03	6	2	A03_2_5	optoFGFR1	0.5 min	Int_7	863.63	198.38	1.226
A03	6	2	A03_2_6	optoFGFR1	0.5 min	Int_7	286.02	242.57	1.048
A03	6	2	A03_2_7	optoFGFR1	0.5 min	Int_7	166.76	248.46	0.876
A03	6	2	A03_2_8	optoFGFR1	0.5 min	Int_7	520.77	285.77	0.986
A03	6	2	A03_2_9	optoFGFR1	0.5 min	Int_7	349.39	287.86	0.532
A03	6	2	A03_2_10	optoFGFR1	0.5 min	Int_7	245.72	294.04	0.494
A03	6	2	A03_2_11	optoFGFR1	0.5 min	Int_7	702.98	312.09	1.227
A03	6	2	A03_2_12	optoFGFR1	0.5 min	Int_7	41.39	320.49	0.897
A03	6	2	A03_2_13	optoFGFR1	0.5 min	Int_7	429.96	341.05	0.796
A03	6	2	A03_2_14	optoFGFR1	0.5 min	Int_7	148.22	371.51	0.787
A03	6	2	A03_2_15	optoFGFR1	0.5 min	Int_7	510.12	449.53	0.998
A03	6	2	A03_2_16	optoFGFR1	0.5 min	Int_7	202.02	520.01	1.258
A03	6	2	A03_2_17	optoFGFR1	0.5 min	Int_7	540.27	520.78	0.869
A03	6	2	A03_2_18	optoFGFR1	0.5 min	Int_7	59.21	635.02	0.588
A03	6	2	A03_2_19	optoFGFR1	0.5 min	Int_7	349.62	647.48	0.826
A03	6	2	A03_2_20	optoFGFR1	0.5 min	Int_7	697.35	682.35	0.975
A03	6	2	A03_2_21	optoFGFR1	0.5 min	Int_7	493.84	688.78	0.814
A03	6	2	A03_2_22	optoFGFR1	0.5 min	Int_7	134.79	691.61	0.506
A03	6	2	A03_2_23	optoFGFR1	0.5 min	Int_7	818.48	799.18	0.881
A03	6	3	A03_3_1	optoFGFR1	0.5 min	Int_7	678.30	46.26	0.881
A03	6	3	A03_3_2	optoFGFR1	0.5 min	Int_7	424.24	66.01	1.008
A03	6	3	A03_3_3	optoFGFR1	0.5 min	Int_7	561.24	168.64	0.856
A03	6	3	A03_3_4	optoFGFR1	0.5 min	Int_7	892.54	177.10	0.536
A03	6	3	A03_3_5	optoFGFR1	0.5 min	Int_7	848.93	214.22	0.486
A03	6	3	A03_3_6	optoFGFR1	0.5 min	Int_7	321.48	247.81	0.769
A03	6	3	A03_3_7	optoFGFR1	0.5 min	Int_7	508.21	265.77	1.262
A03	6	3	A03_3_8	optoFGFR1	0.5 min	Int_7	138.23	304.60	0.648
A03	6	3	A03_3_9	optoFGFR1	0.5 min	Int_7	960.48	307.83	0.892
A03	6	3	A03_3_10	optoFGFR1	0.5 min	Int_7	38.65	306.74	0.985
A03	6	3	A03_3_11	optoFGFR1	0.5 min	Int_7	133.55	331.52	0.662
A03	6	3	A03_3_12	optoFGFR1	0.5 min	Int_7	327.73	339.89	0.633
A03	6	3	A03_3_13	optoFGFR1	0.5 min	Int_7	596.04	432.87	0.777
A03	6	3	A03_3_14	optoFGFR1	0.5 min	Int_7	776.34	436.02	0.824
A03	6	3	A03_3_15	optoFGFR1	0.5 min	Int_7	369.42	486.19	0.675
A03	6	3	A03_3_16	optoFGFR1	0.5 min	Int_7	720.52	562.27	0.951
A03	6	3	A03_3_17	optoFGFR1	0.5 min	Int_7	220.53	585.24	0.877
A03	6	3	A03_3_18	optoFGFR1	0.5 min	Int_7	459.70	590.88	1.141
A03	6	3	A03_3_19	optoFGFR1	0.5 min	Int_7	632.03	591.85	1.138
A03	6	3	A03_3_20	optoFGFR1	0.5 min	Int_7	876.49	612.61	0.585
A03	6	3	A03_3_21	optoFGFR1	0.5 min	Int_7	971.36	617.30	0.873
A03	6	3	A03_3_22	optoFGFR1	0.5 min	Int_7	385.92	649.28	1.570
A03	6	3	A03_3_23	optoFGFR1	0.5 min	Int_7	562.39	679.04	0.916
A03	6	3	A03_3_24	optoFGFR1	0.5 min	Int_7	962.44	726.73	0.915
A03	6	3	A03_3_25	optoFGFR1	0.5 min	Int_7	892.01	778.21	0.818
A03	6	3	A03_3_26	optoFGFR1	0.5 min	Int_7	204.21	782.80	0.991
A03	6	3	A03_3_27	optoFGFR1	0.5 min	Int_7	999.10	786.26	1.020
A03	6	3	A03_3_28	optoFGFR1	0.5 min	Int_7	292.50	787.99	0.836
A03	6	3	A03_3_29	optoFGFR1	0.5 min	Int_7	682.74	807.87	0.779
A03	6	3	A03_3_30	optoFGFR1	0.5 min	Int_7	577.09	823.10	0.727
A03	6	3	A03_3_31	optoFGFR1	0.5 min	Int_7	764.61	831.21	0.635
A03	6	3	A03_3_32	optoFGFR1	0.5 min	Int_7	942.01	835.08	0.952
A03	6	3	A03_3_33	optoFGFR1	0.5 min	Int_7	45.36	856.73	0.963
A03	6	3	A03_3_34	optoFGFR1	0.5 min	Int_7	578.88	908.12	1.106
A03	6	3	A03_3_35	optoFGFR1	0.5 min	Int_7	494.39	919.71	0.786
A03	6	3	A03_3_36	optoFGFR1	0.5 min	Int_7	204.89	938.23	0.925
A03	6	3	A03_3_37	optoFGFR1	0.5 min	Int_7	705.09	946.66	1.010
A03	6	3	A03_3_38	optoFGFR1	0.5 min	Int_7	550.11	967.10	1.294
A03	6	3	A03_3_39	optoFGFR1	0.5 min	Int_7	804.23	1003.28	0.933
A03	6	4	A03_4_1	optoFGFR1	0.5 min	Int_7	809.44	132.88	0.863
A03	6	4	A03_4_2	optoFGFR1	0.5 min	Int_7	58.96	182.36	0.885
A03	6	4	A03_4_3	optoFGFR1	0.5 min	Int_7	256.51	200.88	0.515
A03	6	4	A03_4_4	optoFGFR1	0.5 min	Int_7	603.31	217.17	0.749
A03	6	4	A03_4_5	optoFGFR1	0.5 min	Int_7	701.61	273.94	0.791
A03	6	4	A03_4_6	optoFGFR1	0.5 min	Int_7	35.43	321.76	1.000
A03	6	4	A03_4_7	optoFGFR1	0.5 min	Int_7	332.81	341.46	0.755
A03	6	4	A03_4_8	optoFGFR1	0.5 min	Int_7	679.74	343.33	0.812
A03	6	4	A03_4_9	optoFGFR1	0.5 min	Int_7	928.68	359.46	0.903
A03	6	4	A03_4_10	optoFGFR1	0.5 min	Int_7	119.77	406.45	0.552
A03	6	4	A03_4_11	optoFGFR1	0.5 min	Int_7	608.58	417.80	0.878
A03	6	4	A03_4_12	optoFGFR1	0.5 min	Int_7	35.92	427.29	0.802
A03	6	4	A03_4_13	optoFGFR1	0.5 min	Int_7	840.23	463.32	0.911
A03	6	4	A03_4_14	optoFGFR1	0.5 min	Int_7	869.24	547.63	0.902
A03	6	4	A03_4_15	optoFGFR1	0.5 min	Int_7	949.49	545.77	0.967
A03	6	4	A03_4_16	optoFGFR1	0.5 min	Int_7	906.01	608.69	0.727
A03	6	4	A03_4_17	optoFGFR1	0.5 min	Int_7	131.66	679.07	0.915
A03	6	4	A03_4_18	optoFGFR1	0.5 min	Int_7	884.62	751.07	0.689
A03	6	4	A03_4_19	optoFGFR1	0.5 min	Int_7	426.14	854.30	0.960
A03	6	4	A03_4_20	optoFGFR1	0.5 min	Int_7	253.86	904.26	0.828
A03	6	4	A03_4_21	optoFGFR1	0.5 min	Int_7	969.27	934.32	1.029
A03	6	4	A03_4_22	optoFGFR1	0.5 min	Int_7	63.06	994.67	0.730
A03	6	5	A03_5_1	optoFGFR1	0.5 min	Int_7	352.98	59.41	0.725
A03	6	5	A03_5_2	optoFGFR1	0.5 min	Int_7	352.06	219.71	1.058
A03	6	5	A03_5_3	optoFGFR1	0.5 min	Int_7	444.06	485.42	0.987
A03	6	5	A03_5_4	optoFGFR1	0.5 min	Int_7	43.36	485.97	0.738
A03	6	5	A03_5_5	optoFGFR1	0.5 min	Int_7	820.40	711.70	0.858
A03	6	5	A03_5_6	optoFGFR1	0.5 min	Int_7	149.96	745.95	0.797
A03	6	5	A03_5_7	optoFGFR1	0.5 min	Int_7	947.06	771.10	0.805
A03	6	5	A03_5_8	optoFGFR1	0.5 min	Int_7	645.69	787.14	0.840
A03	6	5	A03_5_9	optoFGFR1	0.5 min	Int_7	250.99	823.34	0.815
A03	6	5	A03_5_10	optoFGFR1	0.5 min	Int_7	931.92	878.73	0.776
A03	6	5	A03_5_11	optoFGFR1	0.5 min	Int_7	235.07	894.44	0.873
A03	6	5	A03_5_12	optoFGFR1	0.5 min	Int_7	364.75	987.87	0.662
A03	6	5	A03_5_13	optoFGFR1	0.5 min	Int_7	649.49	993.47	0.916
A03	6	6	A03_6_1	optoFGFR1	0.5 min	Int_7	940.65	26.25	1.654
A03	6	6	A03_6_2	optoFGFR1	0.5 min	Int_7	249.48	168.35	1.147
A03	6	6	A03_6_3	optoFGFR1	0.5 min	Int_7	905.23	188.96	1.100
A03	6	6	A03_6_4	optoFGFR1	0.5 min	Int_7	768.22	233.03	0.720
A03	6	6	A03_6_5	optoFGFR1	0.5 min	Int_7	208.80	281.11	0.599
A03	6	6	A03_6_7	optoFGFR1	0.5 min	Int_7	836.67	325.69	0.651
A03	6	6	A03_6_8	optoFGFR1	0.5 min	Int_7	718.84	411.04	0.889
A03	6	6	A03_6_9	optoFGFR1	0.5 min	Int_7	428.93	419.92	0.917
A03	6	6	A03_6_10	optoFGFR1	0.5 min	Int_7	458.25	460.57	0.929
A03	6	6	A03_6_11	optoFGFR1	0.5 min	Int_7	766.45	478.83	0.814
A03	6	6	A03_6_12	optoFGFR1	0.5 min	Int_7	811.89	559.64	0.815
A03	6	6	A03_6_13	optoFGFR1	0.5 min	Int_7	707.15	661.34	0.925
A03	6	6	A03_6_14	optoFGFR1	0.5 min	Int_7	28.13	747.16	1.116
A03	6	6	A03_6_15	optoFGFR1	0.5 min	Int_7	590.02	812.99	0.696
A03	6	6	A03_6_16	optoFGFR1	0.5 min	Int_7	184.76	922.65	0.965
A03	6	7	A03_7_1	optoFGFR1	0.5 min	Int_7	372.37	20.58	0.666
A03	6	7	A03_7_2	optoFGFR1	0.5 min	Int_7	482.76	93.25	0.711
A03	6	7	A03_7_3	optoFGFR1	0.5 min	Int_7	538.19	122.33	0.985
A03	6	7	A03_7_4	optoFGFR1	0.5 min	Int_7	511.26	263.93	0.926
A03	6	7	A03_7_5	optoFGFR1	0.5 min	Int_7	46.11	457.25	0.726
A03	6	7	A03_7_6	optoFGFR1	0.5 min	Int_7	753.22	469.44	0.767
A03	6	7	A03_7_7	optoFGFR1	0.5 min	Int_7	948.34	482.43	0.773
A03	6	7	A03_7_8	optoFGFR1	0.5 min	Int_7	254.79	508.78	0.855
A03	6	7	A03_7_9	optoFGFR1	0.5 min	Int_7	750.57	525.05	0.859
A03	6	7	A03_7_10	optoFGFR1	0.5 min	Int_7	584.75	575.22	0.954
A03	6	7	A03_7_11	optoFGFR1	0.5 min	Int_7	746.60	649.38	0.518
A03	6	7	A03_7_12	optoFGFR1	0.5 min	Int_7	26.80	765.78	0.569
A04	9	0	A04_0_1	optoFGFR1	0.5 min	Int_7	299.09	52.85	0.784
A04	9	0	A04_0_2	optoFGFR1	0.5 min	Int_7	146.18	106.32	0.951
A04	9	0	A04_0_3	optoFGFR1	0.5 min	Int_7	437.60	151.72	0.753
A04	9	0	A04_0_4	optoFGFR1	0.5 min	Int_7	785.52	171.86	0.807
A04	9	0	A04_0_5	optoFGFR1	0.5 min	Int_7	101.80	230.28	0.940
A04	9	0	A04_0_6	optoFGFR1	0.5 min	Int_7	907.52	228.47	0.709
A04	9	0	A04_0_7	optoFGFR1	0.5 min	Int_7	453.93	236.41	0.519
A04	9	0	A04_0_8	optoFGFR1	0.5 min	Int_7	29.35	294.45	0.752
A04	9	0	A04_0_9	optoFGFR1	0.5 min	Int_7	982.77	307.32	0.711
A04	9	0	A04_0_10	optoFGFR1	0.5 min	Int_7	780.15	355.51	0.623
A04	9	0	A04_0_11	optoFGFR1	0.5 min	Int_7	246.01	364.30	0.582
A04	9	0	A04_0_12	optoFGFR1	0.5 min	Int_7	639.33	381.92	0.652
A04	9	0	A04_0_13	optoFGFR1	0.5 min	Int_7	708.05	391.57	0.825
A04	9	0	A04_0_14	optoFGFR1	0.5 min	Int_7	160.05	400.17	0.779
A04	9	0	A04_0_15	optoFGFR1	0.5 min	Int_7	546.26	463.35	0.808
A04	9	0	A04_0_16	optoFGFR1	0.5 min	Int_7	194.60	472.47	0.754
A04	9	0	A04_0_17	optoFGFR1	0.5 min	Int_7	887.64	528.37	0.656
A04	9	0	A04_0_18	optoFGFR1	0.5 min	Int_7	82.68	548.90	0.461
A04	9	0	A04_0_19	optoFGFR1	0.5 min	Int_7	333.46	574.18	0.459
A04	9	0	A04_0_20	optoFGFR1	0.5 min	Int_7	208.08	583.51	1.040
A04	9	0	A04_0_21	optoFGFR1	0.5 min	Int_7	376.82	594.14	0.440
A04	9	0	A04_0_22	optoFGFR1	0.5 min	Int_7	510.91	605.65	0.698
A04	9	0	A04_0_23	optoFGFR1	0.5 min	Int_7	837.78	627.86	0.613
A04	9	0	A04_0_24	optoFGFR1	0.5 min	Int_7	663.49	635.45	1.170
A04	9	0	A04_0_25	optoFGFR1	0.5 min	Int_7	412.27	635.96	0.663
A04	9	0	A04_0_26	optoFGFR1	0.5 min	Int_7	954.82	635.37	0.889
A04	9	0	A04_0_27	optoFGFR1	0.5 min	Int_7	342.39	668.75	0.655
A04	9	0	A04_0_28	optoFGFR1	0.5 min	Int_7	78.20	688.96	0.531
A04	9	0	A04_0_30	optoFGFR1	0.5 min	Int_7	470.58	732.78	0.724
A04	9	0	A04_0_31	optoFGFR1	0.5 min	Int_7	225.94	742.86	0.978
A04	9	0	A04_0_32	optoFGFR1	0.5 min	Int_7	846.54	773.11	0.618
A04	9	0	A04_0_33	optoFGFR1	0.5 min	Int_7	90.00	776.88	1.008
A04	9	0	A04_0_34	optoFGFR1	0.5 min	Int_7	377.59	780.19	0.925
A04	9	0	A04_0_35	optoFGFR1	0.5 min	Int_7	435.58	799.39	0.667
A04	9	0	A04_0_36	optoFGFR1	0.5 min	Int_7	528.11	816.45	0.958
A04	9	0	A04_0_37	optoFGFR1	0.5 min	Int_7	289.24	821.37	0.823
A04	9	0	A04_0_38	optoFGFR1	0.5 min	Int_7	934.51	868.82	0.753
A04	9	0	A04_0_39	optoFGFR1	0.5 min	Int_7	66.21	880.67	0.972
A04	9	0	A04_0_40	optoFGFR1	0.5 min	Int_7	171.50	885.72	0.926
A04	9	0	A04_0_41	optoFGFR1	0.5 min	Int_7	771.78	888.62	0.659
A04	9	0	A04_0_42	optoFGFR1	0.5 min	Int_7	647.11	893.52	1.656
A04	9	0	A04_0_43	optoFGFR1	0.5 min	Int_7	553.18	900.04	0.499
A04	9	0	A04_0_44	optoFGFR1	0.5 min	Int_7	438.87	910.00	0.608
A04	9	0	A04_0_45	optoFGFR1	0.5 min	Int_7	827.36	944.18	0.782
A04	9	0	A04_0_46	optoFGFR1	0.5 min	Int_7	327.63	946.57	0.752
A04	9	0	A04_0_47	optoFGFR1	0.5 min	Int_7	409.42	951.26	0.629
A04	9	0	A04_0_48	optoFGFR1	0.5 min	Int_7	541.78	982.40	0.935
A04	9	0	A04_0_49	optoFGFR1	0.5 min	Int_7	681.57	986.87	0.606
A04	9	0	A04_0_50	optoFGFR1	0.5 min	Int_7	178.55	988.69	0.895
A04	9	1	A04_1_1	optoFGFR1	0.5 min	Int_7	412.38	39.79	0.816
A04	9	1	A04_1_2	optoFGFR1	0.5 min	Int_7	871.31	58.96	0.774
A04	9	1	A04_1_3	optoFGFR1	0.5 min	Int_7	929.21	64.46	0.437
A04	9	1	A04_1_4	optoFGFR1	0.5 min	Int_7	626.46	69.50	0.753
A04	9	1	A04_1_5	optoFGFR1	0.5 min	Int_7	317.65	99.85	0.554
A04	9	1	A04_1_6	optoFGFR1	0.5 min	Int_7	846.46	119.65	0.716
A04	9	1	A04_1_7	optoFGFR1	0.5 min	Int_7	161.81	144.80	0.513
A04	9	1	A04_1_8	optoFGFR1	0.5 min	Int_7	870.80	158.97	0.733
A04	9	1	A04_1_9	optoFGFR1	0.5 min	Int_7	784.98	182.95	0.777
A04	9	1	A04_1_10	optoFGFR1	0.5 min	Int_7	645.72	198.39	0.724
A04	9	1	A04_1_11	optoFGFR1	0.5 min	Int_7	549.12	279.89	0.628
A04	9	1	A04_1_12	optoFGFR1	0.5 min	Int_7	659.41	309.00	0.814
A04	9	1	A04_1_13	optoFGFR1	0.5 min	Int_7	965.81	318.66	0.432
A04	9	1	A04_1_14	optoFGFR1	0.5 min	Int_7	34.70	329.89	0.490
A04	9	1	A04_1_15	optoFGFR1	0.5 min	Int_7	440.01	336.39	0.737
A04	9	1	A04_1_16	optoFGFR1	0.5 min	Int_7	835.14	337.99	0.463
A04	9	1	A04_1_17	optoFGFR1	0.5 min	Int_7	537.47	418.06	0.490
A04	9	1	A04_1_18	optoFGFR1	0.5 min	Int_7	149.91	426.62	1.137
A04	9	1	A04_1_19	optoFGFR1	0.5 min	Int_7	112.47	486.85	1.421
A04	9	1	A04_1_20	optoFGFR1	0.5 min	Int_7	455.45	513.90	0.694
A04	9	1	A04_1_21	optoFGFR1	0.5 min	Int_7	562.95	529.42	0.532
A04	9	1	A04_1_22	optoFGFR1	0.5 min	Int_7	511.27	550.61	0.493
A04	9	1	A04_1_23	optoFGFR1	0.5 min	Int_7	980.76	592.16	0.758
A04	9	1	A04_1_24	optoFGFR1	0.5 min	Int_7	554.63	598.93	0.802
A04	9	1	A04_1_25	optoFGFR1	0.5 min	Int_7	437.04	638.77	0.676
A04	9	1	A04_1_26	optoFGFR1	0.5 min	Int_7	268.36	677.32	0.574
A04	9	1	A04_1_27	optoFGFR1	0.5 min	Int_7	883.93	681.31	0.840
A04	9	1	A04_1_28	optoFGFR1	0.5 min	Int_7	688.01	703.52	0.653
A04	9	1	A04_1_29	optoFGFR1	0.5 min	Int_7	794.49	753.78	0.708
A04	9	1	A04_1_30	optoFGFR1	0.5 min	Int_7	484.40	797.34	0.939
A04	9	1	A04_1_31	optoFGFR1	0.5 min	Int_7	89.20	805.39	0.496
A04	9	1	A04_1_32	optoFGFR1	0.5 min	Int_7	773.52	827.39	0.674
A04	9	1	A04_1_33	optoFGFR1	0.5 min	Int_7	826.76	841.95	0.699
A04	9	1	A04_1_34	optoFGFR1	0.5 min	Int_7	206.75	867.67	0.744
A04	9	1	A04_1_35	optoFGFR1	0.5 min	Int_7	353.18	962.51	0.838
A04	9	1	A04_1_36	optoFGFR1	0.5 min	Int_7	703.72	974.35	0.872
A04	9	1	A04_1_37	optoFGFR1	0.5 min	Int_7	938.70	984.99	0.704
A04	9	2	A04_2_1	optoFGFR1	0.5 min	Int_7	930.77	79.07	0.787
A04	9	2	A04_2_2	optoFGFR1	0.5 min	Int_7	711.52	121.63	1.506
A04	9	2	A04_2_3	optoFGFR1	0.5 min	Int_7	868.58	131.27	0.667
A04	9	2	A04_2_4	optoFGFR1	0.5 min	Int_7	709.36	179.32	0.907
A04	9	2	A04_2_5	optoFGFR1	0.5 min	Int_7	208.14	189.33	0.683
A04	9	2	A04_2_6	optoFGFR1	0.5 min	Int_7	77.97	228.05	0.810
A04	9	2	A04_2_7	optoFGFR1	0.5 min	Int_7	419.22	237.47	0.624
A04	9	2	A04_2_8	optoFGFR1	0.5 min	Int_7	119.52	320.71	0.763
A04	9	2	A04_2_9	optoFGFR1	0.5 min	Int_7	491.66	333.58	0.551
A04	9	2	A04_2_11	optoFGFR1	0.5 min	Int_7	245.13	383.72	0.577
A04	9	2	A04_2_12	optoFGFR1	0.5 min	Int_7	493.79	407.35	0.516
A04	9	2	A04_2_13	optoFGFR1	0.5 min	Int_7	44.80	423.21	0.700
A04	9	2	A04_2_14	optoFGFR1	0.5 min	Int_7	261.83	474.06	0.520
A04	9	2	A04_2_15	optoFGFR1	0.5 min	Int_7	921.98	518.30	0.861
A04	9	2	A04_2_16	optoFGFR1	0.5 min	Int_7	455.03	526.36	0.957
A04	9	2	A04_2_17	optoFGFR1	0.5 min	Int_7	976.03	590.73	0.823
A04	9	2	A04_2_18	optoFGFR1	0.5 min	Int_7	623.66	631.81	0.656
A04	9	2	A04_2_19	optoFGFR1	0.5 min	Int_7	459.96	691.90	0.477
A04	9	2	A04_2_20	optoFGFR1	0.5 min	Int_7	836.70	735.34	0.641
A04	9	2	A04_2_21	optoFGFR1	0.5 min	Int_7	196.75	736.50	0.646
A04	9	2	A04_2_22	optoFGFR1	0.5 min	Int_7	307.84	736.82	0.726
A04	9	2	A04_2_23	optoFGFR1	0.5 min	Int_7	787.58	751.41	0.647
A04	9	2	A04_2_24	optoFGFR1	0.5 min	Int_7	492.47	805.71	0.701
A04	9	2	A04_2_25	optoFGFR1	0.5 min	Int_7	609.67	815.28	0.573
A04	9	2	A04_2_26	optoFGFR1	0.5 min	Int_7	776.78	827.55	0.691
A04	9	2	A04_2_27	optoFGFR1	0.5 min	Int_7	599.97	835.48	0.557
A04	9	2	A04_2_28	optoFGFR1	0.5 min	Int_7	558.25	933.43	0.773
A04	9	2	A04_2_29	optoFGFR1	0.5 min	Int_7	955.96	941.08	0.787
A04	9	2	A04_2_30	optoFGFR1	0.5 min	Int_7	800.96	950.65	0.940
A04	9	3	A04_3_1	optoFGFR1	0.5 min	Int_7	685.11	66.42	0.751
A04	9	3	A04_3_2	optoFGFR1	0.5 min	Int_7	101.58	85.12	0.658
A04	9	3	A04_3_3	optoFGFR1	0.5 min	Int_7	970.50	123.71	0.537
A04	9	3	A04_3_4	optoFGFR1	0.5 min	Int_7	126.49	157.37	0.822
A04	9	3	A04_3_5	optoFGFR1	0.5 min	Int_7	447.02	159.84	0.775
A04	9	3	A04_3_6	optoFGFR1	0.5 min	Int_7	205.09	164.15	0.793
A04	9	3	A04_3_7	optoFGFR1	0.5 min	Int_7	600.01	166.43	0.638
A04	9	3	A04_3_8	optoFGFR1	0.5 min	Int_7	741.34	171.14	0.620
A04	9	3	A04_3_10	optoFGFR1	0.5 min	Int_7	126.63	272.74	0.676
A04	9	3	A04_3_11	optoFGFR1	0.5 min	Int_7	753.14	322.03	0.899
A04	9	3	A04_3_12	optoFGFR1	0.5 min	Int_7	89.70	335.71	0.810
A04	9	3	A04_3_13	optoFGFR1	0.5 min	Int_7	398.91	371.97	0.647
A04	9	3	A04_3_14	optoFGFR1	0.5 min	Int_7	158.85	410.31	0.756
A04	9	3	A04_3_15	optoFGFR1	0.5 min	Int_7	283.16	410.91	0.677
A04	9	3	A04_3_16	optoFGFR1	0.5 min	Int_7	877.92	437.32	0.763
A04	9	3	A04_3_17	optoFGFR1	0.5 min	Int_7	38.25	447.21	0.874
A04	9	3	A04_3_18	optoFGFR1	0.5 min	Int_7	541.63	451.86	0.594
A04	9	3	A04_3_19	optoFGFR1	0.5 min	Int_7	814.90	512.07	0.624
A04	9	3	A04_3_20	optoFGFR1	0.5 min	Int_7	153.84	514.58	0.860
A04	9	3	A04_3_21	optoFGFR1	0.5 min	Int_7	483.59	516.20	0.517
A04	9	3	A04_3_22	optoFGFR1	0.5 min	Int_7	743.42	590.52	0.870
A04	9	3	A04_3_23	optoFGFR1	0.5 min	Int_7	553.21	608.55	0.731
A04	9	3	A04_3_24	optoFGFR1	0.5 min	Int_7	983.97	615.93	0.405
A04	9	3	A04_3_25	optoFGFR1	0.5 min	Int_7	684.56	628.27	0.480
A04	9	3	A04_3_26	optoFGFR1	0.5 min	Int_7	619.54	645.48	1.077
A04	9	3	A04_3_27	optoFGFR1	0.5 min	Int_7	406.41	659.64	0.739
A04	9	3	A04_3_28	optoFGFR1	0.5 min	Int_7	313.55	669.28	0.953
A04	9	3	A04_3_29	optoFGFR1	0.5 min	Int_7	482.87	681.51	0.762
A04	9	3	A04_3_30	optoFGFR1	0.5 min	Int_7	881.01	697.99	0.840
A04	9	3	A04_3_31	optoFGFR1	0.5 min	Int_7	679.66	706.24	0.801
A04	9	3	A04_3_32	optoFGFR1	0.5 min	Int_7	696.27	722.73	0.715
A04	9	3	A04_3_33	optoFGFR1	0.5 min	Int_7	939.84	734.43	0.813
A04	9	3	A04_3_34	optoFGFR1	0.5 min	Int_7	169.67	746.81	0.839
A04	9	3	A04_3_35	optoFGFR1	0.5 min	Int_7	412.65	769.09	0.765
A04	9	3	A04_3_36	optoFGFR1	0.5 min	Int_7	846.72	801.19	0.591
A04	9	3	A04_3_37	optoFGFR1	0.5 min	Int_7	602.15	815.04	0.794
A04	9	3	A04_3_38	optoFGFR1	0.5 min	Int_7	453.22	844.30	0.895
A04	9	3	A04_3_39	optoFGFR1	0.5 min	Int_7	33.63	853.91	0.705
A04	9	3	A04_3_40	optoFGFR1	0.5 min	Int_7	990.88	853.99	1.135
A04	9	3	A04_3_41	optoFGFR1	0.5 min	Int_7	219.25	943.16	0.508
A04	9	3	A04_3_42	optoFGFR1	0.5 min	Int_7	825.63	971.49	1.187
A04	9	3	A04_3_43	optoFGFR1	0.5 min	Int_7	116.47	979.79	0.709
A04	9	3	A04_3_44	optoFGFR1	0.5 min	Int_7	700.44	988.80	0.819
A04	9	3	A04_3_45	optoFGFR1	0.5 min	Int_7	290.55	1001.82	0.514
A04	9	4	A04_4_1	optoFGFR1	0.5 min	Int_7	856.19	41.18	0.791
A04	9	4	A04_4_2	optoFGFR1	0.5 min	Int_7	657.46	79.92	0.587
A04	9	4	A04_4_3	optoFGFR1	0.5 min	Int_7	620.16	100.92	0.719
A04	9	4	A04_4_4	optoFGFR1	0.5 min	Int_7	113.42	105.27	0.960
A04	9	4	A04_4_5	optoFGFR1	0.5 min	Int_7	426.24	130.12	0.777
A04	9	4	A04_4_6	optoFGFR1	0.5 min	Int_7	746.73	229.16	0.660
A04	9	4	A04_4_7	optoFGFR1	0.5 min	Int_7	913.41	270.23	0.885
A04	9	4	A04_4_8	optoFGFR1	0.5 min	Int_7	137.91	300.82	0.703
A04	9	4	A04_4_9	optoFGFR1	0.5 min	Int_7	348.76	332.38	0.709
A04	9	4	A04_4_10	optoFGFR1	0.5 min	Int_7	546.26	340.86	0.708
A04	9	4	A04_4_11	optoFGFR1	0.5 min	Int_7	449.24	360.91	0.877
A04	9	4	A04_4_12	optoFGFR1	0.5 min	Int_7	276.89	399.18	1.136
A04	9	4	A04_4_13	optoFGFR1	0.5 min	Int_7	702.29	412.48	0.799
A04	9	4	A04_4_14	optoFGFR1	0.5 min	Int_7	823.73	438.98	0.884
A04	9	4	A04_4_15	optoFGFR1	0.5 min	Int_7	152.18	482.62	0.565
A04	9	4	A04_4_16	optoFGFR1	0.5 min	Int_7	517.79	486.08	0.880
A04	9	4	A04_4_17	optoFGFR1	0.5 min	Int_7	859.23	490.26	0.918
A04	9	4	A04_4_18	optoFGFR1	0.5 min	Int_7	273.56	542.73	0.494
A04	9	4	A04_4_19	optoFGFR1	0.5 min	Int_7	965.21	559.40	0.795
A04	9	4	A04_4_20	optoFGFR1	0.5 min	Int_7	810.34	580.22	1.151
A04	9	4	A04_4_21	optoFGFR1	0.5 min	Int_7	209.05	582.15	0.626
A04	9	4	A04_4_22	optoFGFR1	0.5 min	Int_7	400.33	599.24	0.818
A04	9	4	A04_4_23	optoFGFR1	0.5 min	Int_7	604.48	640.35	0.692
A04	9	4	A04_4_24	optoFGFR1	0.5 min	Int_7	36.80	656.06	0.732
A04	9	4	A04_4_25	optoFGFR1	0.5 min	Int_7	106.84	664.17	0.542
A04	9	4	A04_4_26	optoFGFR1	0.5 min	Int_7	992.32	693.18	0.854
A04	9	4	A04_4_27	optoFGFR1	0.5 min	Int_7	120.22	768.18	0.486
A04	9	4	A04_4_28	optoFGFR1	0.5 min	Int_7	632.45	843.38	0.869
A04	9	4	A04_4_29	optoFGFR1	0.5 min	Int_7	65.47	867.19	0.792
A04	9	4	A04_4_30	optoFGFR1	0.5 min	Int_7	519.17	876.83	0.616
A04	9	4	A04_4_31	optoFGFR1	0.5 min	Int_7	186.87	901.02	1.153
A04	9	5	A04_5_1	optoFGFR1	0.5 min	Int_7	27.41	53.25	0.736
A04	9	5	A04_5_2	optoFGFR1	0.5 min	Int_7	311.83	68.21	0.549
A04	9	5	A04_5_3	optoFGFR1	0.5 min	Int_7	177.64	82.89	0.425
A04	9	5	A04_5_4	optoFGFR1	0.5 min	Int_7	375.56	118.47	0.405
A04	9	5	A04_5_5	optoFGFR1	0.5 min	Int_7	925.23	221.73	0.867
A04	9	5	A04_5_6	optoFGFR1	0.5 min	Int_7	670.71	225.51	0.699
A04	9	5	A04_5_7	optoFGFR1	0.5 min	Int_7	530.74	266.48	0.643
A04	9	5	A04_5_8	optoFGFR1	0.5 min	Int_7	629.45	288.97	0.681
A04	9	5	A04_5_9	optoFGFR1	0.5 min	Int_7	877.59	292.02	0.829
A04	9	5	A04_5_10	optoFGFR1	0.5 min	Int_7	544.54	338.00	0.555
A04	9	5	A04_5_11	optoFGFR1	0.5 min	Int_7	47.53	400.99	0.617
A04	9	5	A04_5_12	optoFGFR1	0.5 min	Int_7	765.60	403.39	0.562
A04	9	5	A04_5_13	optoFGFR1	0.5 min	Int_7	519.50	523.56	0.514
A04	9	5	A04_5_14	optoFGFR1	0.5 min	Int_7	875.01	523.86	0.748
A04	9	5	A04_5_15	optoFGFR1	0.5 min	Int_7	998.07	530.14	0.802
A04	9	5	A04_5_16	optoFGFR1	0.5 min	Int_7	310.72	630.27	0.532
A04	9	5	A04_5_17	optoFGFR1	0.5 min	Int_7	137.26	636.01	0.738
A04	9	5	A04_5_18	optoFGFR1	0.5 min	Int_7	898.89	655.49	0.982
A04	9	5	A04_5_19	optoFGFR1	0.5 min	Int_7	997.15	668.16	0.644
A04	9	5	A04_5_20	optoFGFR1	0.5 min	Int_7	334.52	696.37	0.703
A04	9	5	A04_5_21	optoFGFR1	0.5 min	Int_7	214.76	697.47	0.538
A04	9	5	A04_5_22	optoFGFR1	0.5 min	Int_7	703.64	714.89	0.667
A04	9	5	A04_5_23	optoFGFR1	0.5 min	Int_7	68.76	787.04	0.858
A04	9	5	A04_5_24	optoFGFR1	0.5 min	Int_7	205.06	792.95	0.898
A04	9	5	A04_5_25	optoFGFR1	0.5 min	Int_7	280.86	828.87	0.682
A04	9	5	A04_5_26	optoFGFR1	0.5 min	Int_7	442.22	828.79	0.775
A04	9	5	A04_5_27	optoFGFR1	0.5 min	Int_7	370.73	846.84	0.785
A04	9	5	A04_5_28	optoFGFR1	0.5 min	Int_7	545.35	905.31	0.734
A04	9	5	A04_5_29	optoFGFR1	0.5 min	Int_7	277.71	930.29	0.820
A04	9	5	A04_5_30	optoFGFR1	0.5 min	Int_7	781.67	932.10	0.766
A04	9	5	A04_5_31	optoFGFR1	0.5 min	Int_7	670.91	933.15	0.477
A04	9	5	A04_5_32	optoFGFR1	0.5 min	Int_7	317.57	940.29	0.952
A04	9	5	A04_5_33	optoFGFR1	0.5 min	Int_7	46.83	966.59	0.825
A04	9	5	A04_5_34	optoFGFR1	0.5 min	Int_7	192.79	969.10	0.742
A04	9	5	A04_5_35	optoFGFR1	0.5 min	Int_7	343.39	981.60	0.717
A04	9	5	A04_5_36	optoFGFR1	0.5 min	Int_7	260.83	995.72	0.499
A04	9	6	A04_6_1	optoFGFR1	0.5 min	Int_7	491.33	35.29	0.633
A04	9	6	A04_6_2	optoFGFR1	0.5 min	Int_7	747.36	108.99	0.632
A04	9	6	A04_6_3	optoFGFR1	0.5 min	Int_7	178.95	135.46	0.731
A04	9	6	A04_6_4	optoFGFR1	0.5 min	Int_7	863.41	179.40	0.410
A04	9	6	A04_6_5	optoFGFR1	0.5 min	Int_7	403.86	211.64	0.309
A04	9	6	A04_6_7	optoFGFR1	0.5 min	Int_7	595.39	259.12	0.679
A04	9	6	A04_6_8	optoFGFR1	0.5 min	Int_7	994.06	337.82	0.820
A04	9	6	A04_6_9	optoFGFR1	0.5 min	Int_7	347.74	389.32	0.645
A04	9	6	A04_6_10	optoFGFR1	0.5 min	Int_7	209.49	398.90	0.795
A04	9	6	A04_6_11	optoFGFR1	0.5 min	Int_7	511.48	493.78	0.501
A04	9	6	A04_6_12	optoFGFR1	0.5 min	Int_7	240.74	617.64	0.948
A04	9	6	A04_6_13	optoFGFR1	0.5 min	Int_7	119.76	646.38	0.520
A04	9	6	A04_6_14	optoFGFR1	0.5 min	Int_7	574.11	752.28	0.530
A04	9	6	A04_6_15	optoFGFR1	0.5 min	Int_7	164.81	756.71	0.679
A04	9	6	A04_6_16	optoFGFR1	0.5 min	Int_7	314.78	811.18	0.506
A04	9	6	A04_6_17	optoFGFR1	0.5 min	Int_7	933.76	858.27	0.811
A04	9	6	A04_6_18	optoFGFR1	0.5 min	Int_7	812.09	876.42	0.751
A04	9	7	A04_7_1	optoFGFR1	0.5 min	Int_7	349.25	177.30	0.677
A04	9	7	A04_7_3	optoFGFR1	0.5 min	Int_7	256.71	239.05	0.762
A04	9	7	A04_7_5	optoFGFR1	0.5 min	Int_7	918.90	627.97	1.073
A04	9	7	A04_7_6	optoFGFR1	0.5 min	Int_7	392.72	639.84	1.055
A04	9	7	A04_7_7	optoFGFR1	0.5 min	Int_7	764.90	669.48	0.964
A04	9	7	A04_7_8	optoFGFR1	0.5 min	Int_7	830.82	952.41	0.686
A04	9	7	A04_7_9	optoFGFR1	0.5 min	Int_7	66.11	972.32	0.771
A09	0	0	A09_0_1	optoRAF	0.5 min	Int_7	157.15	57.38	0.555
A09	0	0	A09_0_2	optoRAF	0.5 min	Int_7	286.45	63.42	0.550
A09	0	0	A09_0_3	optoRAF	0.5 min	Int_7	917.16	64.96	0.503
A09	0	0	A09_0_4	optoRAF	0.5 min	Int_7	493.54	79.77	0.571
A09	0	0	A09_0_5	optoRAF	0.5 min	Int_7	920.89	131.06	0.831
A09	0	0	A09_0_6	optoRAF	0.5 min	Int_7	214.65	148.87	0.779
A09	0	0	A09_0_7	optoRAF	0.5 min	Int_7	786.05	174.85	0.383
A09	0	0	A09_0_8	optoRAF	0.5 min	Int_7	459.86	189.89	0.704
A09	0	0	A09_0_9	optoRAF	0.5 min	Int_7	571.46	202.02	0.401
A09	0	0	A09_0_10	optoRAF	0.5 min	Int_7	484.10	226.79	0.684
A09	0	0	A09_0_11	optoRAF	0.5 min	Int_7	512.34	229.17	0.429
A09	0	0	A09_0_12	optoRAF	0.5 min	Int_7	685.41	275.09	0.624
A09	0	0	A09_0_13	optoRAF	0.5 min	Int_7	413.66	310.19	0.403
A09	0	0	A09_0_14	optoRAF	0.5 min	Int_7	238.74	315.33	0.515
A09	0	0	A09_0_15	optoRAF	0.5 min	Int_7	825.22	325.00	0.644
A09	0	0	A09_0_16	optoRAF	0.5 min	Int_7	435.18	334.11	0.443
A09	0	0	A09_0_17	optoRAF	0.5 min	Int_7	242.56	411.00	0.428
A09	0	0	A09_0_19	optoRAF	0.5 min	Int_7	535.31	489.18	0.667
A09	0	0	A09_0_20	optoRAF	0.5 min	Int_7	152.65	523.24	0.654
A09	0	0	A09_0_21	optoRAF	0.5 min	Int_7	288.33	555.19	0.560
A09	0	0	A09_0_22	optoRAF	0.5 min	Int_7	47.29	590.85	0.683
A09	0	0	A09_0_23	optoRAF	0.5 min	Int_7	137.77	616.18	0.598
A09	0	0	A09_0_24	optoRAF	0.5 min	Int_7	966.80	652.66	0.447
A09	0	0	A09_0_25	optoRAF	0.5 min	Int_7	722.53	682.23	0.383
A09	0	0	A09_0_26	optoRAF	0.5 min	Int_7	904.54	768.14	0.678
A09	0	0	A09_0_27	optoRAF	0.5 min	Int_7	618.20	828.90	0.640
A09	0	0	A09_0_28	optoRAF	0.5 min	Int_7	702.91	842.06	0.420
A09	0	0	A09_0_29	optoRAF	0.5 min	Int_7	914.94	841.59	0.750
A09	0	0	A09_0_30	optoRAF	0.5 min	Int_7	974.70	887.73	0.464
A09	0	0	A09_0_31	optoRAF	0.5 min	Int_7	785.10	916.32	0.585
A09	0	0	A09_0_32	optoRAF	0.5 min	Int_7	442.37	933.59	0.518
A09	0	1	A09_1_1	optoRAF	0.5 min	Int_7	538.55	21.69	1.261
A09	0	1	A09_1_2	optoRAF	0.5 min	Int_7	895.35	92.17	0.625
A09	0	1	A09_1_3	optoRAF	0.5 min	Int_7	205.08	120.04	0.591
A09	0	1	A09_1_4	optoRAF	0.5 min	Int_7	278.06	265.30	0.691
A09	0	1	A09_1_5	optoRAF	0.5 min	Int_7	610.75	451.11	0.499
A09	0	1	A09_1_6	optoRAF	0.5 min	Int_7	197.08	452.98	0.384
A09	0	1	A09_1_7	optoRAF	0.5 min	Int_7	417.89	534.14	0.440
A09	0	1	A09_1_8	optoRAF	0.5 min	Int_7	792.63	534.76	0.381
A09	0	1	A09_1_9	optoRAF	0.5 min	Int_7	334.65	562.78	0.705
A09	0	1	A09_1_10	optoRAF	0.5 min	Int_7	242.39	579.14	0.448
A09	0	1	A09_1_11	optoRAF	0.5 min	Int_7	942.75	592.53	0.502
A09	0	1	A09_1_12	optoRAF	0.5 min	Int_7	198.96	629.95	0.677
A09	0	1	A09_1_13	optoRAF	0.5 min	Int_7	588.53	689.89	0.655
A09	0	1	A09_1_14	optoRAF	0.5 min	Int_7	536.76	721.10	0.618
A09	0	1	A09_1_15	optoRAF	0.5 min	Int_7	398.25	746.84	0.482
A09	0	1	A09_1_16	optoRAF	0.5 min	Int_7	527.64	986.24	0.651
A09	0	1	A09_1_17	optoRAF	0.5 min	Int_7	936.35	995.43	0.672
A09	0	2	A09_2_1	optoRAF	0.5 min	Int_7	817.97	38.02	0.655
A09	0	2	A09_2_2	optoRAF	0.5 min	Int_7	998.28	42.38	0.585
A09	0	2	A09_2_3	optoRAF	0.5 min	Int_7	80.25	101.90	0.441
A09	0	2	A09_2_4	optoRAF	0.5 min	Int_7	465.55	106.35	0.533
A09	0	2	A09_2_5	optoRAF	0.5 min	Int_7	971.65	133.87	0.611
A09	0	2	A09_2_6	optoRAF	0.5 min	Int_7	819.60	143.86	0.564
A09	0	2	A09_2_7	optoRAF	0.5 min	Int_7	266.00	181.92	0.442
A09	0	2	A09_2_8	optoRAF	0.5 min	Int_7	488.95	234.15	0.700
A09	0	2	A09_2_9	optoRAF	0.5 min	Int_7	333.70	291.12	0.616
A09	0	2	A09_2_10	optoRAF	0.5 min	Int_7	181.88	308.15	0.603
A09	0	2	A09_2_11	optoRAF	0.5 min	Int_7	703.12	324.18	0.616
A09	0	2	A09_2_12	optoRAF	0.5 min	Int_7	221.15	357.63	0.479
A09	0	2	A09_2_13	optoRAF	0.5 min	Int_7	975.31	367.58	0.605
A09	0	2	A09_2_14	optoRAF	0.5 min	Int_7	57.45	377.33	0.416
A09	0	2	A09_2_15	optoRAF	0.5 min	Int_7	309.93	385.95	0.549
A09	0	2	A09_2_16	optoRAF	0.5 min	Int_7	650.85	383.56	0.556
A09	0	2	A09_2_17	optoRAF	0.5 min	Int_7	853.17	432.21	0.611
A09	0	2	A09_2_18	optoRAF	0.5 min	Int_7	941.11	435.33	0.502
A09	0	2	A09_2_19	optoRAF	0.5 min	Int_7	95.78	444.94	0.526
A09	0	2	A09_2_20	optoRAF	0.5 min	Int_7	482.37	456.56	0.538
A09	0	2	A09_2_21	optoRAF	0.5 min	Int_7	672.21	469.61	0.344
A09	0	2	A09_2_22	optoRAF	0.5 min	Int_7	453.80	475.43	0.683
A09	0	2	A09_2_23	optoRAF	0.5 min	Int_7	852.86	475.41	0.521
A09	0	2	A09_2_24	optoRAF	0.5 min	Int_7	880.21	483.67	0.425
A09	0	2	A09_2_25	optoRAF	0.5 min	Int_7	368.04	515.38	0.628
A09	0	2	A09_2_26	optoRAF	0.5 min	Int_7	544.97	531.08	0.549
A09	0	2	A09_2_27	optoRAF	0.5 min	Int_7	284.52	547.98	0.590
A09	0	2	A09_2_28	optoRAF	0.5 min	Int_7	572.08	558.47	0.461
A09	0	2	A09_2_29	optoRAF	0.5 min	Int_7	151.17	600.80	0.402
A09	0	2	A09_2_30	optoRAF	0.5 min	Int_7	109.61	601.97	0.394
A09	0	2	A09_2_31	optoRAF	0.5 min	Int_7	988.27	645.09	0.448
A09	0	2	A09_2_32	optoRAF	0.5 min	Int_7	195.39	673.42	0.678
A09	0	2	A09_2_33	optoRAF	0.5 min	Int_7	129.13	718.95	0.529
A09	0	2	A09_2_34	optoRAF	0.5 min	Int_7	407.64	725.94	0.569
A09	0	2	A09_2_35	optoRAF	0.5 min	Int_7	952.54	728.69	0.720
A09	0	2	A09_2_36	optoRAF	0.5 min	Int_7	375.83	753.81	0.494
A09	0	2	A09_2_37	optoRAF	0.5 min	Int_7	740.11	754.12	0.483
A09	0	2	A09_2_38	optoRAF	0.5 min	Int_7	327.25	764.23	0.394
A09	0	2	A09_2_39	optoRAF	0.5 min	Int_7	475.98	774.78	0.496
A09	0	2	A09_2_40	optoRAF	0.5 min	Int_7	228.12	783.46	0.781
A09	0	2	A09_2_41	optoRAF	0.5 min	Int_7	793.23	789.72	0.579
A09	0	2	A09_2_42	optoRAF	0.5 min	Int_7	1002.66	793.75	0.523
A09	0	2	A09_2_43	optoRAF	0.5 min	Int_7	531.75	806.22	0.532
A09	0	2	A09_2_44	optoRAF	0.5 min	Int_7	599.31	818.74	0.518
A09	0	2	A09_2_45	optoRAF	0.5 min	Int_7	179.83	829.98	0.643
A09	0	2	A09_2_46	optoRAF	0.5 min	Int_7	849.67	853.24	0.425
A09	0	2	A09_2_47	optoRAF	0.5 min	Int_7	521.64	879.44	0.719
A09	0	2	A09_2_48	optoRAF	0.5 min	Int_7	369.57	895.19	0.451
A09	0	2	A09_2_49	optoRAF	0.5 min	Int_7	666.89	915.88	0.541
A09	0	2	A09_2_50	optoRAF	0.5 min	Int_7	568.01	939.48	0.605
A09	0	2	A09_2_51	optoRAF	0.5 min	Int_7	761.95	973.45	0.700
A09	0	2	A09_2_52	optoRAF	0.5 min	Int_7	476.37	982.91	0.626
A09	0	3	A09_3_1	optoRAF	0.5 min	Int_7	626.97	52.82	0.620
A09	0	3	A09_3_2	optoRAF	0.5 min	Int_7	924.54	117.37	0.382
A09	0	3	A09_3_4	optoRAF	0.5 min	Int_7	300.65	138.04	0.581
A09	0	3	A09_3_5	optoRAF	0.5 min	Int_7	690.99	141.56	0.782
A09	0	3	A09_3_6	optoRAF	0.5 min	Int_7	124.42	189.58	0.704
A09	0	3	A09_3_8	optoRAF	0.5 min	Int_7	638.29	210.32	0.559
A09	0	3	A09_3_9	optoRAF	0.5 min	Int_7	237.46	246.17	0.552
A09	0	3	A09_3_10	optoRAF	0.5 min	Int_7	79.82	290.33	0.595
A09	0	3	A09_3_11	optoRAF	0.5 min	Int_7	72.72	333.34	0.525
A09	0	3	A09_3_12	optoRAF	0.5 min	Int_7	782.71	393.88	0.647
A09	0	3	A09_3_13	optoRAF	0.5 min	Int_7	125.81	410.08	0.320
A09	0	3	A09_3_14	optoRAF	0.5 min	Int_7	701.41	415.24	0.623
A09	0	3	A09_3_15	optoRAF	0.5 min	Int_7	439.22	495.95	0.572
A09	0	3	A09_3_16	optoRAF	0.5 min	Int_7	856.03	528.60	0.595
A09	0	3	A09_3_17	optoRAF	0.5 min	Int_7	816.77	575.39	0.537
A09	0	3	A09_3_18	optoRAF	0.5 min	Int_7	297.84	602.31	0.561
A09	0	3	A09_3_19	optoRAF	0.5 min	Int_7	152.14	608.15	0.433
A09	0	3	A09_3_20	optoRAF	0.5 min	Int_7	484.87	629.94	0.400
A09	0	3	A09_3_21	optoRAF	0.5 min	Int_7	258.33	635.69	0.573
A09	0	3	A09_3_22	optoRAF	0.5 min	Int_7	26.04	676.43	0.552
A09	0	3	A09_3_23	optoRAF	0.5 min	Int_7	113.27	704.11	0.672
A09	0	3	A09_3_24	optoRAF	0.5 min	Int_7	949.42	822.81	0.351
A09	0	3	A09_3_25	optoRAF	0.5 min	Int_7	187.27	829.14	0.624
A09	0	3	A09_3_26	optoRAF	0.5 min	Int_7	834.66	848.37	0.518
A09	0	3	A09_3_27	optoRAF	0.5 min	Int_7	361.80	857.10	0.477
A09	0	3	A09_3_28	optoRAF	0.5 min	Int_7	548.19	874.77	0.568
A09	0	4	A09_4_1	optoRAF	0.5 min	Int_7	103.03	34.00	0.505
A09	0	4	A09_4_2	optoRAF	0.5 min	Int_7	817.51	127.51	0.596
A09	0	4	A09_4_3	optoRAF	0.5 min	Int_7	114.84	202.05	0.545
A09	0	4	A09_4_4	optoRAF	0.5 min	Int_7	386.11	233.64	0.664
A09	0	4	A09_4_5	optoRAF	0.5 min	Int_7	433.53	314.43	0.652
A09	0	4	A09_4_6	optoRAF	0.5 min	Int_7	587.30	350.86	0.494
A09	0	4	A09_4_7	optoRAF	0.5 min	Int_7	283.78	443.06	0.596
A09	0	4	A09_4_8	optoRAF	0.5 min	Int_7	74.18	447.43	0.517
A09	0	4	A09_4_9	optoRAF	0.5 min	Int_7	812.13	594.55	0.377
A09	0	4	A09_4_10	optoRAF	0.5 min	Int_7	772.39	628.42	0.530
A09	0	4	A09_4_11	optoRAF	0.5 min	Int_7	415.86	684.70	0.460
A09	0	4	A09_4_12	optoRAF	0.5 min	Int_7	457.75	747.04	0.556
A09	0	4	A09_4_13	optoRAF	0.5 min	Int_7	985.29	785.29	0.633
A09	0	4	A09_4_14	optoRAF	0.5 min	Int_7	698.36	823.98	0.622
A09	0	4	A09_4_15	optoRAF	0.5 min	Int_7	765.26	823.77	0.473
A09	0	4	A09_4_16	optoRAF	0.5 min	Int_7	957.87	908.83	0.610
A09	0	5	A09_5_2	optoRAF	0.5 min	Int_7	435.31	81.00	0.592
A09	0	5	A09_5_3	optoRAF	0.5 min	Int_7	824.14	142.22	0.534
A09	0	5	A09_5_4	optoRAF	0.5 min	Int_7	679.78	143.63	0.339
A09	0	5	A09_5_5	optoRAF	0.5 min	Int_7	117.42	178.49	0.588
A09	0	5	A09_5_6	optoRAF	0.5 min	Int_7	343.29	189.72	0.555
A09	0	5	A09_5_7	optoRAF	0.5 min	Int_7	176.02	197.15	0.465
A09	0	5	A09_5_8	optoRAF	0.5 min	Int_7	470.05	238.78	0.518
A09	0	5	A09_5_9	optoRAF	0.5 min	Int_7	832.22	237.74	0.535
A09	0	5	A09_5_10	optoRAF	0.5 min	Int_7	250.06	261.19	0.429
A09	0	5	A09_5_11	optoRAF	0.5 min	Int_7	51.81	273.38	0.495
A09	0	5	A09_5_12	optoRAF	0.5 min	Int_7	806.46	274.18	0.468
A09	0	5	A09_5_13	optoRAF	0.5 min	Int_7	777.21	284.84	0.394
A09	0	5	A09_5_14	optoRAF	0.5 min	Int_7	547.28	314.42	0.562
A09	0	5	A09_5_15	optoRAF	0.5 min	Int_7	203.51	345.27	0.526
A09	0	5	A09_5_16	optoRAF	0.5 min	Int_7	531.46	359.07	0.638
A09	0	5	A09_5_17	optoRAF	0.5 min	Int_7	719.01	383.08	0.491
A09	0	5	A09_5_18	optoRAF	0.5 min	Int_7	893.39	392.00	0.558
A09	0	5	A09_5_19	optoRAF	0.5 min	Int_7	295.78	397.13	0.525
A09	0	5	A09_5_20	optoRAF	0.5 min	Int_7	800.07	404.19	0.588
A09	0	5	A09_5_21	optoRAF	0.5 min	Int_7	170.32	410.85	0.425
A09	0	5	A09_5_22	optoRAF	0.5 min	Int_7	421.55	468.82	0.561
A09	0	5	A09_5_23	optoRAF	0.5 min	Int_7	695.39	476.35	0.617
A09	0	5	A09_5_25	optoRAF	0.5 min	Int_7	312.42	534.10	0.366
A09	0	5	A09_5_26	optoRAF	0.5 min	Int_7	404.11	546.51	0.627
A09	0	5	A09_5_27	optoRAF	0.5 min	Int_7	606.62	570.52	0.592
A09	0	5	A09_5_28	optoRAF	0.5 min	Int_7	120.50	586.39	0.632
A09	0	5	A09_5_30	optoRAF	0.5 min	Int_7	969.26	622.84	0.744
A09	0	5	A09_5_31	optoRAF	0.5 min	Int_7	263.28	644.14	0.525
A09	0	5	A09_5_32	optoRAF	0.5 min	Int_7	766.18	701.34	0.483
A09	0	5	A09_5_33	optoRAF	0.5 min	Int_7	173.43	728.43	0.734
A09	0	5	A09_5_34	optoRAF	0.5 min	Int_7	394.32	798.67	0.359
A09	0	5	A09_5_35	optoRAF	0.5 min	Int_7	546.94	805.18	0.820
A09	0	5	A09_5_36	optoRAF	0.5 min	Int_7	744.90	846.51	0.458
A09	0	5	A09_5_37	optoRAF	0.5 min	Int_7	46.46	899.40	0.822
A09	0	5	A09_5_38	optoRAF	0.5 min	Int_7	272.74	902.68	0.413
A09	0	5	A09_5_39	optoRAF	0.5 min	Int_7	247.94	909.86	0.501
A09	0	5	A09_5_40	optoRAF	0.5 min	Int_7	317.05	924.42	1.148
A09	0	5	A09_5_41	optoRAF	0.5 min	Int_7	34.24	999.66	0.460
A09	0	5	A09_5_42	optoRAF	0.5 min	Int_7	73.01	997.28	0.579
A09	0	6	A09_6_1	optoRAF	0.5 min	Int_7	726.54	170.50	0.595
A09	0	6	A09_6_2	optoRAF	0.5 min	Int_7	235.32	242.31	0.475
A09	0	6	A09_6_3	optoRAF	0.5 min	Int_7	331.61	262.51	0.535
A09	0	6	A09_6_4	optoRAF	0.5 min	Int_7	764.68	263.96	0.409
A09	0	6	A09_6_5	optoRAF	0.5 min	Int_7	993.65	288.52	0.521
A09	0	6	A09_6_7	optoRAF	0.5 min	Int_7	139.89	317.53	0.782
A09	0	6	A09_6_8	optoRAF	0.5 min	Int_7	849.56	366.80	0.456
A09	0	6	A09_6_10	optoRAF	0.5 min	Int_7	155.99	387.38	0.581
A09	0	6	A09_6_11	optoRAF	0.5 min	Int_7	381.96	450.76	0.532
A09	0	6	A09_6_12	optoRAF	0.5 min	Int_7	708.10	498.67	0.767
A09	0	6	A09_6_13	optoRAF	0.5 min	Int_7	449.83	617.32	0.662
A09	0	6	A09_6_14	optoRAF	0.5 min	Int_7	1006.56	631.65	0.867
A09	0	6	A09_6_15	optoRAF	0.5 min	Int_7	551.83	657.16	0.594
A09	0	6	A09_6_16	optoRAF	0.5 min	Int_7	307.48	737.51	0.634
A09	0	6	A09_6_17	optoRAF	0.5 min	Int_7	18.08	827.20	0.479
A09	0	6	A09_6_18	optoRAF	0.5 min	Int_7	234.57	924.03	0.563
A09	0	6	A09_6_19	optoRAF	0.5 min	Int_7	366.50	952.18	0.552
A09	0	6	A09_6_20	optoRAF	0.5 min	Int_7	655.05	966.52	0.949
A09	0	6	A09_6_21	optoRAF	0.5 min	Int_7	77.80	970.68	0.696
A09	0	7	A09_7_1	optoRAF	0.5 min	Int_7	73.63	46.01	0.589
A09	0	7	A09_7_2	optoRAF	0.5 min	Int_7	203.94	91.42	0.453
A09	0	7	A09_7_3	optoRAF	0.5 min	Int_7	498.81	97.07	0.457
A09	0	7	A09_7_4	optoRAF	0.5 min	Int_7	434.72	229.69	0.661
A09	0	7	A09_7_6	optoRAF	0.5 min	Int_7	547.30	263.43	0.769
A09	0	7	A09_7_7	optoRAF	0.5 min	Int_7	345.42	303.80	0.372
A09	0	7	A09_7_8	optoRAF	0.5 min	Int_7	276.72	305.34	0.454
A09	0	7	A09_7_9	optoRAF	0.5 min	Int_7	381.84	413.59	0.677
A09	0	7	A09_7_10	optoRAF	0.5 min	Int_7	129.72	455.40	0.553
A09	0	7	A09_7_11	optoRAF	0.5 min	Int_7	385.60	665.33	0.517
A09	0	7	A09_7_12	optoRAF	0.5 min	Int_7	476.92	807.09	0.686
A09	0	7	A09_7_13	optoRAF	0.5 min	Int_7	292.10	839.37	0.635
A09	0	7	A09_7_14	optoRAF	0.5 min	Int_7	857.85	862.03	0.596
A09	0	7	A09_7_15	optoRAF	0.5 min	Int_7	314.64	899.36	0.767
A09	0	7	A09_7_16	optoRAF	0.5 min	Int_7	545.01	933.42	0.657
A09	0	7	A09_7_17	optoRAF	0.5 min	Int_7	564.67	988.18	0.716
A10	3	0	A10_0_1	optoRAF	0.5 min	Int_7	675.12	18.51	1.056
A10	3	0	A10_0_2	optoRAF	0.5 min	Int_7	672.57	64.45	0.943
A10	3	0	A10_0_3	optoRAF	0.5 min	Int_7	199.40	109.79	0.722
A10	3	0	A10_0_4	optoRAF	0.5 min	Int_7	97.25	156.16	1.043
A10	3	0	A10_0_5	optoRAF	0.5 min	Int_7	379.98	180.59	0.694
A10	3	0	A10_0_6	optoRAF	0.5 min	Int_7	265.94	236.98	0.855
A10	3	0	A10_0_7	optoRAF	0.5 min	Int_7	497.15	308.83	0.796
A10	3	0	A10_0_8	optoRAF	0.5 min	Int_7	64.62	315.66	1.183
A10	3	0	A10_0_9	optoRAF	0.5 min	Int_7	214.34	348.71	1.052
A10	3	0	A10_0_10	optoRAF	0.5 min	Int_7	548.91	367.67	0.787
A10	3	0	A10_0_11	optoRAF	0.5 min	Int_7	119.07	377.47	1.132
A10	3	0	A10_0_12	optoRAF	0.5 min	Int_7	994.59	385.01	0.800
A10	3	0	A10_0_13	optoRAF	0.5 min	Int_7	404.65	431.62	0.856
A10	3	0	A10_0_14	optoRAF	0.5 min	Int_7	59.21	435.37	0.573
A10	3	0	A10_0_15	optoRAF	0.5 min	Int_7	374.59	474.91	0.787
A10	3	0	A10_0_16	optoRAF	0.5 min	Int_7	643.31	492.51	0.594
A10	3	0	A10_0_17	optoRAF	0.5 min	Int_7	192.29	495.23	0.532
A10	3	0	A10_0_18	optoRAF	0.5 min	Int_7	677.43	505.75	0.572
A10	3	0	A10_0_19	optoRAF	0.5 min	Int_7	732.49	507.36	0.695
A10	3	0	A10_0_20	optoRAF	0.5 min	Int_7	109.61	541.21	0.727
A10	3	0	A10_0_21	optoRAF	0.5 min	Int_7	326.37	552.57	0.958
A10	3	0	A10_0_22	optoRAF	0.5 min	Int_7	524.56	563.14	1.074
A10	3	0	A10_0_23	optoRAF	0.5 min	Int_7	575.85	575.87	1.322
A10	3	0	A10_0_24	optoRAF	0.5 min	Int_7	113.27	630.19	0.783
A10	3	0	A10_0_25	optoRAF	0.5 min	Int_7	158.44	759.36	0.792
A10	3	0	A10_0_26	optoRAF	0.5 min	Int_7	712.52	759.07	0.828
A10	3	0	A10_0_27	optoRAF	0.5 min	Int_7	50.28	767.93	0.596
A10	3	0	A10_0_28	optoRAF	0.5 min	Int_7	74.95	862.26	0.561
A10	3	0	A10_0_29	optoRAF	0.5 min	Int_7	999.69	882.43	0.927
A10	3	0	A10_0_30	optoRAF	0.5 min	Int_7	241.54	936.73	0.958
A10	3	0	A10_0_31	optoRAF	0.5 min	Int_7	296.49	946.44	0.821
A10	3	0	A10_0_32	optoRAF	0.5 min	Int_7	390.76	954.36	0.901
A10	3	0	A10_0_33	optoRAF	0.5 min	Int_7	536.04	978.39	0.920
A10	3	1	A10_1_1	optoRAF	0.5 min	Int_7	691.61	26.96	0.735
A10	3	1	A10_1_2	optoRAF	0.5 min	Int_7	962.77	43.18	0.665
A10	3	1	A10_1_3	optoRAF	0.5 min	Int_7	519.63	50.34	0.870
A10	3	1	A10_1_4	optoRAF	0.5 min	Int_7	184.14	114.92	0.871
A10	3	1	A10_1_5	optoRAF	0.5 min	Int_7	284.41	125.12	0.731
A10	3	1	A10_1_6	optoRAF	0.5 min	Int_7	339.60	148.04	0.659
A10	3	1	A10_1_7	optoRAF	0.5 min	Int_7	689.79	184.22	0.755
A10	3	1	A10_1_8	optoRAF	0.5 min	Int_7	757.73	222.46	0.935
A10	3	1	A10_1_9	optoRAF	0.5 min	Int_7	540.53	224.98	0.840
A10	3	1	A10_1_10	optoRAF	0.5 min	Int_7	99.89	236.20	0.758
A10	3	1	A10_1_11	optoRAF	0.5 min	Int_7	289.81	262.22	0.863
A10	3	1	A10_1_12	optoRAF	0.5 min	Int_7	517.50	274.46	0.948
A10	3	1	A10_1_13	optoRAF	0.5 min	Int_7	415.13	284.83	0.946
A10	3	1	A10_1_14	optoRAF	0.5 min	Int_7	838.56	309.01	0.910
A10	3	1	A10_1_15	optoRAF	0.5 min	Int_7	229.91	335.67	1.013
A10	3	1	A10_1_16	optoRAF	0.5 min	Int_7	128.74	349.40	0.591
A10	3	1	A10_1_17	optoRAF	0.5 min	Int_7	425.97	371.18	0.917
A10	3	1	A10_1_18	optoRAF	0.5 min	Int_7	844.04	385.02	0.709
A10	3	1	A10_1_19	optoRAF	0.5 min	Int_7	349.95	413.34	0.511
A10	3	1	A10_1_20	optoRAF	0.5 min	Int_7	297.36	427.09	0.947
A10	3	1	A10_1_21	optoRAF	0.5 min	Int_7	977.04	429.80	0.994
A10	3	1	A10_1_22	optoRAF	0.5 min	Int_7	528.91	450.43	1.286
A10	3	1	A10_1_23	optoRAF	0.5 min	Int_7	417.99	457.35	0.852
A10	3	1	A10_1_24	optoRAF	0.5 min	Int_7	87.07	497.44	0.553
A10	3	1	A10_1_25	optoRAF	0.5 min	Int_7	677.23	561.21	1.015
A10	3	1	A10_1_26	optoRAF	0.5 min	Int_7	320.74	587.63	0.690
A10	3	1	A10_1_27	optoRAF	0.5 min	Int_7	802.84	636.35	0.523
A10	3	1	A10_1_28	optoRAF	0.5 min	Int_7	112.27	687.11	0.631
A10	3	1	A10_1_29	optoRAF	0.5 min	Int_7	905.12	712.49	0.716
A10	3	1	A10_1_30	optoRAF	0.5 min	Int_7	15.86	751.42	0.516
A10	3	1	A10_1_31	optoRAF	0.5 min	Int_7	167.91	782.41	0.802
A10	3	1	A10_1_33	optoRAF	0.5 min	Int_7	83.70	835.00	0.959
A10	3	1	A10_1_34	optoRAF	0.5 min	Int_7	376.45	867.28	1.208
A10	3	1	A10_1_35	optoRAF	0.5 min	Int_7	891.61	867.88	0.777
A10	3	1	A10_1_36	optoRAF	0.5 min	Int_7	341.93	873.63	0.592
A10	3	1	A10_1_37	optoRAF	0.5 min	Int_7	777.63	903.29	0.934
A10	3	1	A10_1_38	optoRAF	0.5 min	Int_7	670.93	918.95	0.631
A10	3	1	A10_1_39	optoRAF	0.5 min	Int_7	896.98	949.69	1.036
A10	3	1	A10_1_40	optoRAF	0.5 min	Int_7	425.34	987.97	1.296
A10	3	1	A10_1_41	optoRAF	0.5 min	Int_7	782.92	997.55	0.654
A10	3	2	A10_2_1	optoRAF	0.5 min	Int_7	529.72	28.91	0.698
A10	3	2	A10_2_2	optoRAF	0.5 min	Int_7	23.60	34.66	0.953
A10	3	2	A10_2_3	optoRAF	0.5 min	Int_7	327.53	41.45	0.698
A10	3	2	A10_2_4	optoRAF	0.5 min	Int_7	361.01	48.63	0.702
A10	3	2	A10_2_5	optoRAF	0.5 min	Int_7	879.30	188.59	0.955
A10	3	2	A10_2_6	optoRAF	0.5 min	Int_7	953.61	200.27	0.966
A10	3	2	A10_2_7	optoRAF	0.5 min	Int_7	328.58	265.17	0.813
A10	3	2	A10_2_8	optoRAF	0.5 min	Int_7	627.12	282.77	0.937
A10	3	2	A10_2_9	optoRAF	0.5 min	Int_7	118.67	285.69	0.650
A10	3	2	A10_2_10	optoRAF	0.5 min	Int_7	283.66	343.69	0.729
A10	3	2	A10_2_11	optoRAF	0.5 min	Int_7	729.10	402.39	0.628
A10	3	2	A10_2_12	optoRAF	0.5 min	Int_7	607.31	402.47	0.785
A10	3	2	A10_2_13	optoRAF	0.5 min	Int_7	825.58	402.89	0.817
A10	3	2	A10_2_14	optoRAF	0.5 min	Int_7	934.65	436.80	0.654
A10	3	2	A10_2_15	optoRAF	0.5 min	Int_7	821.10	459.11	0.810
A10	3	2	A10_2_16	optoRAF	0.5 min	Int_7	362.99	468.84	0.922
A10	3	2	A10_2_17	optoRAF	0.5 min	Int_7	94.78	472.87	0.736
A10	3	2	A10_2_18	optoRAF	0.5 min	Int_7	713.52	500.12	0.796
A10	3	2	A10_2_19	optoRAF	0.5 min	Int_7	279.18	531.84	0.995
A10	3	2	A10_2_20	optoRAF	0.5 min	Int_7	427.42	556.52	0.836
A10	3	2	A10_2_21	optoRAF	0.5 min	Int_7	209.28	572.63	0.829
A10	3	2	A10_2_22	optoRAF	0.5 min	Int_7	333.90	594.48	0.761
A10	3	2	A10_2_23	optoRAF	0.5 min	Int_7	868.21	639.85	1.060
A10	3	2	A10_2_24	optoRAF	0.5 min	Int_7	98.27	691.07	0.829
A10	3	2	A10_2_25	optoRAF	0.5 min	Int_7	701.03	693.75	0.655
A10	3	2	A10_2_26	optoRAF	0.5 min	Int_7	647.37	785.37	0.756
A10	3	2	A10_2_27	optoRAF	0.5 min	Int_7	333.67	795.93	0.645
A10	3	2	A10_2_28	optoRAF	0.5 min	Int_7	124.31	827.89	0.700
A10	3	2	A10_2_29	optoRAF	0.5 min	Int_7	270.63	857.23	0.866
A10	3	2	A10_2_30	optoRAF	0.5 min	Int_7	476.76	886.06	0.940
A10	3	2	A10_2_31	optoRAF	0.5 min	Int_7	742.48	885.38	0.709
A10	3	2	A10_2_32	optoRAF	0.5 min	Int_7	655.53	884.12	0.652
A10	3	2	A10_2_33	optoRAF	0.5 min	Int_7	167.14	890.97	0.678
A10	3	2	A10_2_34	optoRAF	0.5 min	Int_7	273.07	944.19	1.076
A10	3	3	A10_3_1	optoRAF	0.5 min	Int_7	372.97	49.40	0.967
A10	3	3	A10_3_2	optoRAF	0.5 min	Int_7	576.52	53.30	0.771
A10	3	3	A10_3_3	optoRAF	0.5 min	Int_7	751.69	84.66	0.773
A10	3	3	A10_3_4	optoRAF	0.5 min	Int_7	225.85	160.55	0.638
A10	3	3	A10_3_5	optoRAF	0.5 min	Int_7	630.10	171.00	0.759
A10	3	3	A10_3_6	optoRAF	0.5 min	Int_7	123.50	202.32	0.576
A10	3	3	A10_3_7	optoRAF	0.5 min	Int_7	657.56	343.32	0.748
A10	3	3	A10_3_8	optoRAF	0.5 min	Int_7	242.55	580.55	0.838
A10	3	3	A10_3_9	optoRAF	0.5 min	Int_7	549.15	621.55	0.849
A10	3	3	A10_3_10	optoRAF	0.5 min	Int_7	536.71	771.21	0.799
A10	3	3	A10_3_11	optoRAF	0.5 min	Int_7	308.82	877.05	0.742
A10	3	4	A10_4_1	optoRAF	0.5 min	Int_7	457.96	99.09	0.865
A10	3	4	A10_4_2	optoRAF	0.5 min	Int_7	985.91	111.89	0.898
A10	3	4	A10_4_3	optoRAF	0.5 min	Int_7	666.70	136.86	1.043
A10	3	4	A10_4_4	optoRAF	0.5 min	Int_7	887.75	157.56	0.820
A10	3	4	A10_4_5	optoRAF	0.5 min	Int_7	617.32	183.70	0.844
A10	3	4	A10_4_6	optoRAF	0.5 min	Int_7	158.41	190.21	0.871
A10	3	4	A10_4_7	optoRAF	0.5 min	Int_7	562.34	210.72	0.719
A10	3	4	A10_4_8	optoRAF	0.5 min	Int_7	392.16	248.42	0.963
A10	3	4	A10_4_9	optoRAF	0.5 min	Int_7	921.53	451.13	1.054
A10	3	4	A10_4_10	optoRAF	0.5 min	Int_7	421.00	462.30	0.996
A10	3	4	A10_4_11	optoRAF	0.5 min	Int_7	551.43	581.46	0.850
A10	3	4	A10_4_12	optoRAF	0.5 min	Int_7	827.87	605.53	1.280
A10	3	4	A10_4_13	optoRAF	0.5 min	Int_7	773.29	779.94	0.742
A10	3	4	A10_4_14	optoRAF	0.5 min	Int_7	354.78	867.98	1.107
A10	3	4	A10_4_15	optoRAF	0.5 min	Int_7	658.56	940.87	0.754
A10	3	4	A10_4_16	optoRAF	0.5 min	Int_7	493.63	970.27	0.849
A10	3	4	A10_4_17	optoRAF	0.5 min	Int_7	269.60	981.90	0.892
A10	3	5	A10_5_1	optoRAF	0.5 min	Int_7	826.95	29.98	0.952
A10	3	5	A10_5_2	optoRAF	0.5 min	Int_7	905.66	52.08	1.169
A10	3	5	A10_5_3	optoRAF	0.5 min	Int_7	576.49	54.24	0.844
A10	3	5	A10_5_4	optoRAF	0.5 min	Int_7	579.70	157.03	0.838
A10	3	5	A10_5_5	optoRAF	0.5 min	Int_7	821.44	169.43	0.604
A10	3	5	A10_5_6	optoRAF	0.5 min	Int_7	695.49	182.99	1.079
A10	3	5	A10_5_7	optoRAF	0.5 min	Int_7	106.37	206.09	0.786
A10	3	5	A10_5_8	optoRAF	0.5 min	Int_7	908.28	227.37	0.660
A10	3	5	A10_5_9	optoRAF	0.5 min	Int_7	210.37	234.20	0.794
A10	3	5	A10_5_10	optoRAF	0.5 min	Int_7	292.97	285.16	0.825
A10	3	5	A10_5_11	optoRAF	0.5 min	Int_7	22.81	341.31	0.737
A10	3	5	A10_5_12	optoRAF	0.5 min	Int_7	500.32	341.63	0.663
A10	3	5	A10_5_13	optoRAF	0.5 min	Int_7	404.40	396.44	1.146
A10	3	5	A10_5_14	optoRAF	0.5 min	Int_7	849.48	416.20	0.903
A10	3	5	A10_5_15	optoRAF	0.5 min	Int_7	277.87	438.78	0.840
A10	3	5	A10_5_16	optoRAF	0.5 min	Int_7	774.30	493.71	0.664
A10	3	5	A10_5_17	optoRAF	0.5 min	Int_7	452.05	508.09	0.886
A10	3	5	A10_5_18	optoRAF	0.5 min	Int_7	79.41	538.95	0.621
A10	3	5	A10_5_19	optoRAF	0.5 min	Int_7	572.77	553.50	0.688
A10	3	5	A10_5_20	optoRAF	0.5 min	Int_7	174.32	577.98	0.717
A10	3	5	A10_5_21	optoRAF	0.5 min	Int_7	105.74	641.37	0.564
A10	3	5	A10_5_22	optoRAF	0.5 min	Int_7	848.23	687.82	0.677
A10	3	5	A10_5_23	optoRAF	0.5 min	Int_7	354.22	748.61	0.734
A10	3	5	A10_5_24	optoRAF	0.5 min	Int_7	46.56	830.59	0.749
A10	3	5	A10_5_25	optoRAF	0.5 min	Int_7	110.17	847.49	0.807
A10	3	5	A10_5_26	optoRAF	0.5 min	Int_7	260.63	852.33	1.083
A10	3	5	A10_5_27	optoRAF	0.5 min	Int_7	172.88	903.74	0.826
A10	3	5	A10_5_28	optoRAF	0.5 min	Int_7	678.33	905.38	0.870
A10	3	5	A10_5_29	optoRAF	0.5 min	Int_7	218.90	908.32	0.970
A10	3	5	A10_5_30	optoRAF	0.5 min	Int_7	160.30	920.10	0.862
A10	3	5	A10_5_31	optoRAF	0.5 min	Int_7	370.18	969.14	0.547
A10	3	5	A10_5_32	optoRAF	0.5 min	Int_7	214.96	974.84	0.545
A10	3	6	A10_6_1	optoRAF	0.5 min	Int_7	27.37	20.19	0.956
A10	3	6	A10_6_2	optoRAF	0.5 min	Int_7	383.94	44.02	1.351
A10	3	6	A10_6_3	optoRAF	0.5 min	Int_7	75.80	144.65	1.164
A10	3	6	A10_6_4	optoRAF	0.5 min	Int_7	506.46	157.65	0.951
A10	3	6	A10_6_5	optoRAF	0.5 min	Int_7	562.85	172.61	0.715
A10	3	6	A10_6_6	optoRAF	0.5 min	Int_7	642.17	181.50	0.983
A10	3	6	A10_6_7	optoRAF	0.5 min	Int_7	632.86	232.64	0.578
A10	3	6	A10_6_9	optoRAF	0.5 min	Int_7	94.59	332.58	1.100
A10	3	6	A10_6_10	optoRAF	0.5 min	Int_7	25.55	348.28	0.843
A10	3	6	A10_6_11	optoRAF	0.5 min	Int_7	847.11	362.78	0.574
A10	3	6	A10_6_12	optoRAF	0.5 min	Int_7	156.10	383.86	0.884
A10	3	6	A10_6_13	optoRAF	0.5 min	Int_7	1009.38	422.20	0.998
A10	3	6	A10_6_14	optoRAF	0.5 min	Int_7	254.51	433.67	0.734
A10	3	6	A10_6_15	optoRAF	0.5 min	Int_7	29.81	472.44	1.393
A10	3	6	A10_6_16	optoRAF	0.5 min	Int_7	729.33	489.76	0.561
A10	3	6	A10_6_17	optoRAF	0.5 min	Int_7	429.38	511.49	0.657
A10	3	6	A10_6_18	optoRAF	0.5 min	Int_7	74.41	555.35	0.965
A10	3	6	A10_6_19	optoRAF	0.5 min	Int_7	544.35	625.01	0.769
A10	3	6	A10_6_20	optoRAF	0.5 min	Int_7	748.54	627.31	0.936
A10	3	6	A10_6_21	optoRAF	0.5 min	Int_7	378.65	646.04	0.751
A10	3	6	A10_6_22	optoRAF	0.5 min	Int_7	964.42	668.08	0.766
A10	3	6	A10_6_23	optoRAF	0.5 min	Int_7	974.88	763.49	0.623
A10	3	6	A10_6_24	optoRAF	0.5 min	Int_7	624.36	793.06	0.751
A10	3	6	A10_6_25	optoRAF	0.5 min	Int_7	95.03	821.82	0.885
A10	3	6	A10_6_26	optoRAF	0.5 min	Int_7	700.30	824.28	0.988
A10	3	6	A10_6_27	optoRAF	0.5 min	Int_7	493.78	854.38	0.698
A10	3	6	A10_6_28	optoRAF	0.5 min	Int_7	788.96	918.30	0.725
A10	3	6	A10_6_29	optoRAF	0.5 min	Int_7	575.71	935.44	0.835
A10	3	7	A10_7_1	optoRAF	0.5 min	Int_7	439.67	36.68	0.637
A10	3	7	A10_7_2	optoRAF	0.5 min	Int_7	833.18	80.10	0.735
A10	3	7	A10_7_3	optoRAF	0.5 min	Int_7	872.11	87.02	0.705
A10	3	7	A10_7_4	optoRAF	0.5 min	Int_7	343.45	200.77	0.862
A10	3	7	A10_7_5	optoRAF	0.5 min	Int_7	952.20	237.78	0.918
A10	3	7	A10_7_6	optoRAF	0.5 min	Int_7	235.09	364.01	0.808
A10	3	7	A10_7_7	optoRAF	0.5 min	Int_7	174.64	468.20	0.890
A10	3	7	A10_7_8	optoRAF	0.5 min	Int_7	263.44	470.08	0.765
A10	3	7	A10_7_9	optoRAF	0.5 min	Int_7	589.45	568.16	0.714
A10	3	7	A10_7_10	optoRAF	0.5 min	Int_7	434.84	654.15	0.796
A10	3	7	A10_7_11	optoRAF	0.5 min	Int_7	586.03	742.16	0.633
A10	3	7	A10_7_12	optoRAF	0.5 min	Int_7	726.96	807.18	0.723
A10	3	7	A10_7_13	optoRAF	0.5 min	Int_7	25.65	816.02	0.593
A10	3	7	A10_7_15	optoRAF	0.5 min	Int_7	429.93	924.30	0.574
A11	6	0	A11_0_1	optoRAF	0.5 min	Int_7	178.04	57.55	0.820
A11	6	0	A11_0_2	optoRAF	0.5 min	Int_7	635.19	249.83	0.716
A11	6	0	A11_0_3	optoRAF	0.5 min	Int_7	201.88	300.23	0.767
A11	6	0	A11_0_4	optoRAF	0.5 min	Int_7	917.96	319.15	1.021
A11	6	0	A11_0_5	optoRAF	0.5 min	Int_7	126.99	533.33	0.845
A11	6	0	A11_0_6	optoRAF	0.5 min	Int_7	518.50	592.65	0.367
A11	6	0	A11_0_7	optoRAF	0.5 min	Int_7	694.73	648.04	0.811
A11	6	0	A11_0_8	optoRAF	0.5 min	Int_7	47.21	736.70	0.603
A11	6	0	A11_0_9	optoRAF	0.5 min	Int_7	968.92	999.89	0.571
A11	6	1	A11_1_1	optoRAF	0.5 min	Int_7	713.23	140.57	1.160
A11	6	1	A11_1_2	optoRAF	0.5 min	Int_7	21.97	165.72	0.618
A11	6	1	A11_1_3	optoRAF	0.5 min	Int_7	820.45	216.63	1.215
A11	6	1	A11_1_4	optoRAF	0.5 min	Int_7	568.33	234.58	0.915
A11	6	1	A11_1_5	optoRAF	0.5 min	Int_7	74.07	289.37	0.654
A11	6	1	A11_1_7	optoRAF	0.5 min	Int_7	416.92	307.79	2.157
A11	6	1	A11_1_8	optoRAF	0.5 min	Int_7	196.56	325.31	0.779
A11	6	1	A11_1_9	optoRAF	0.5 min	Int_7	333.97	512.84	0.593
A11	6	1	A11_1_10	optoRAF	0.5 min	Int_7	774.05	570.59	0.728
A11	6	1	A11_1_11	optoRAF	0.5 min	Int_7	265.49	577.22	0.693
A11	6	1	A11_1_12	optoRAF	0.5 min	Int_7	179.69	587.30	0.809
A11	6	1	A11_1_13	optoRAF	0.5 min	Int_7	187.24	632.15	0.446
A11	6	1	A11_1_14	optoRAF	0.5 min	Int_7	881.99	656.43	0.870
A11	6	1	A11_1_15	optoRAF	0.5 min	Int_7	129.86	658.48	0.518
A11	6	1	A11_1_16	optoRAF	0.5 min	Int_7	346.92	700.41	0.794
A11	6	1	A11_1_17	optoRAF	0.5 min	Int_7	876.26	769.68	0.967
A11	6	1	A11_1_18	optoRAF	0.5 min	Int_7	126.19	795.02	0.708
A11	6	1	A11_1_19	optoRAF	0.5 min	Int_7	388.26	802.82	0.972
A11	6	1	A11_1_22	optoRAF	0.5 min	Int_7	85.24	943.73	0.648
A11	6	1	A11_1_23	optoRAF	0.5 min	Int_7	307.58	985.87	0.695
A11	6	1	A11_1_24	optoRAF	0.5 min	Int_7	586.87	995.48	0.725
A11	6	2	A11_2_1	optoRAF	0.5 min	Int_7	762.08	97.08	0.742
A11	6	2	A11_2_2	optoRAF	0.5 min	Int_7	179.76	117.55	0.411
A11	6	2	A11_2_3	optoRAF	0.5 min	Int_7	661.68	132.75	0.698
A11	6	2	A11_2_4	optoRAF	0.5 min	Int_7	858.03	138.79	0.709
A11	6	2	A11_2_5	optoRAF	0.5 min	Int_7	456.18	165.33	0.728
A11	6	2	A11_2_6	optoRAF	0.5 min	Int_7	990.29	174.79	0.662
A11	6	2	A11_2_7	optoRAF	0.5 min	Int_7	681.41	212.87	0.656
A11	6	2	A11_2_8	optoRAF	0.5 min	Int_7	608.44	233.12	0.922
A11	6	2	A11_2_9	optoRAF	0.5 min	Int_7	504.65	243.48	0.807
A11	6	2	A11_2_10	optoRAF	0.5 min	Int_7	857.83	260.71	0.895
A11	6	2	A11_2_11	optoRAF	0.5 min	Int_7	133.22	346.52	0.535
A11	6	2	A11_2_12	optoRAF	0.5 min	Int_7	379.11	364.15	0.619
A11	6	2	A11_2_13	optoRAF	0.5 min	Int_7	84.76	366.03	0.593
A11	6	2	A11_2_14	optoRAF	0.5 min	Int_7	963.45	372.14	0.434
A11	6	2	A11_2_15	optoRAF	0.5 min	Int_7	717.67	381.66	0.875
A11	6	2	A11_2_16	optoRAF	0.5 min	Int_7	980.03	392.68	0.857
A11	6	2	A11_2_17	optoRAF	0.5 min	Int_7	648.11	414.32	0.683
A11	6	2	A11_2_18	optoRAF	0.5 min	Int_7	954.22	463.34	0.962
A11	6	2	A11_2_19	optoRAF	0.5 min	Int_7	429.92	465.33	0.801
A11	6	2	A11_2_20	optoRAF	0.5 min	Int_7	582.34	485.59	0.906
A11	6	2	A11_2_21	optoRAF	0.5 min	Int_7	766.94	518.22	0.601
A11	6	2	A11_2_22	optoRAF	0.5 min	Int_7	367.52	524.23	0.578
A11	6	2	A11_2_23	optoRAF	0.5 min	Int_7	309.26	559.22	0.575
A11	6	2	A11_2_24	optoRAF	0.5 min	Int_7	125.86	559.48	0.485
A11	6	2	A11_2_25	optoRAF	0.5 min	Int_7	565.54	608.69	0.795
A11	6	2	A11_2_26	optoRAF	0.5 min	Int_7	688.65	609.16	0.629
A11	6	2	A11_2_27	optoRAF	0.5 min	Int_7	345.77	660.47	0.461
A11	6	2	A11_2_28	optoRAF	0.5 min	Int_7	800.42	670.60	0.923
A11	6	2	A11_2_29	optoRAF	0.5 min	Int_7	655.41	677.37	0.588
A11	6	2	A11_2_30	optoRAF	0.5 min	Int_7	907.77	679.58	0.802
A11	6	2	A11_2_31	optoRAF	0.5 min	Int_7	230.02	708.43	0.593
A11	6	2	A11_2_32	optoRAF	0.5 min	Int_7	902.36	724.74	0.738
A11	6	2	A11_2_33	optoRAF	0.5 min	Int_7	546.74	736.30	0.483
A11	6	2	A11_2_34	optoRAF	0.5 min	Int_7	155.53	752.10	0.711
A11	6	2	A11_2_35	optoRAF	0.5 min	Int_7	738.48	759.12	0.495
A11	6	2	A11_2_36	optoRAF	0.5 min	Int_7	886.41	759.68	0.801
A11	6	2	A11_2_37	optoRAF	0.5 min	Int_7	303.70	763.08	0.806
A11	6	2	A11_2_38	optoRAF	0.5 min	Int_7	628.00	781.12	0.563
A11	6	2	A11_2_39	optoRAF	0.5 min	Int_7	921.59	797.40	0.740
A11	6	2	A11_2_40	optoRAF	0.5 min	Int_7	760.87	818.21	0.694
A11	6	2	A11_2_41	optoRAF	0.5 min	Int_7	402.69	880.09	0.655
A11	6	2	A11_2_42	optoRAF	0.5 min	Int_7	475.04	895.09	0.556
A11	6	2	A11_2_43	optoRAF	0.5 min	Int_7	869.57	903.41	0.891
A11	6	2	A11_2_44	optoRAF	0.5 min	Int_7	747.76	958.63	0.801
A11	6	2	A11_2_45	optoRAF	0.5 min	Int_7	245.63	991.10	0.615
A11	6	3	A11_3_1	optoRAF	0.5 min	Int_7	411.95	77.68	0.577
A11	6	3	A11_3_2	optoRAF	0.5 min	Int_7	204.15	81.49	0.687
A11	6	3	A11_3_3	optoRAF	0.5 min	Int_7	482.84	203.41	0.632
A11	6	3	A11_3_4	optoRAF	0.5 min	Int_7	557.06	285.19	0.587
A11	6	3	A11_3_5	optoRAF	0.5 min	Int_7	25.32	324.71	0.677
A11	6	3	A11_3_6	optoRAF	0.5 min	Int_7	300.20	342.62	0.737
A11	6	3	A11_3_7	optoRAF	0.5 min	Int_7	325.57	427.68	0.738
A11	6	3	A11_3_8	optoRAF	0.5 min	Int_7	852.84	433.38	0.658
A11	6	3	A11_3_9	optoRAF	0.5 min	Int_7	225.31	476.58	0.627
A11	6	3	A11_3_10	optoRAF	0.5 min	Int_7	958.05	480.91	0.981
A11	6	3	A11_3_11	optoRAF	0.5 min	Int_7	329.14	493.87	0.803
A11	6	3	A11_3_12	optoRAF	0.5 min	Int_7	194.47	531.39	0.792
A11	6	3	A11_3_13	optoRAF	0.5 min	Int_7	427.40	578.97	0.752
A11	6	3	A11_3_14	optoRAF	0.5 min	Int_7	218.77	611.18	0.854
A11	6	3	A11_3_15	optoRAF	0.5 min	Int_7	377.06	625.08	0.639
A11	6	3	A11_3_16	optoRAF	0.5 min	Int_7	826.81	642.34	0.720
A11	6	3	A11_3_17	optoRAF	0.5 min	Int_7	648.21	643.00	0.862
A11	6	3	A11_3_18	optoRAF	0.5 min	Int_7	966.18	809.66	0.727
A11	6	3	A11_3_19	optoRAF	0.5 min	Int_7	22.63	818.83	0.846
A11	6	3	A11_3_20	optoRAF	0.5 min	Int_7	791.21	827.79	0.839
A11	6	3	A11_3_21	optoRAF	0.5 min	Int_7	667.65	832.27	0.785
A11	6	3	A11_3_22	optoRAF	0.5 min	Int_7	181.04	887.57	0.664
A11	6	3	A11_3_23	optoRAF	0.5 min	Int_7	308.64	894.39	0.828
A11	6	4	A11_4_1	optoRAF	0.5 min	Int_7	372.93	47.79	0.806
A11	6	4	A11_4_2	optoRAF	0.5 min	Int_7	300.96	64.54	0.760
A11	6	4	A11_4_3	optoRAF	0.5 min	Int_7	61.92	102.53	2.955
A11	6	4	A11_4_4	optoRAF	0.5 min	Int_7	692.95	117.17	0.737
A11	6	4	A11_4_5	optoRAF	0.5 min	Int_7	72.92	135.30	0.918
A11	6	4	A11_4_6	optoRAF	0.5 min	Int_7	436.38	163.33	0.629
A11	6	4	A11_4_7	optoRAF	0.5 min	Int_7	786.63	169.64	0.936
A11	6	4	A11_4_8	optoRAF	0.5 min	Int_7	950.77	215.80	0.741
A11	6	4	A11_4_10	optoRAF	0.5 min	Int_7	281.93	242.34	0.864
A11	6	4	A11_4_11	optoRAF	0.5 min	Int_7	496.74	278.12	0.768
A11	6	4	A11_4_12	optoRAF	0.5 min	Int_7	738.03	399.55	0.879
A11	6	4	A11_4_13	optoRAF	0.5 min	Int_7	173.30	435.64	0.795
A11	6	4	A11_4_14	optoRAF	0.5 min	Int_7	963.08	463.36	0.752
A11	6	4	A11_4_15	optoRAF	0.5 min	Int_7	337.68	478.76	0.846
A11	6	4	A11_4_16	optoRAF	0.5 min	Int_7	317.77	516.56	0.861
A11	6	4	A11_4_17	optoRAF	0.5 min	Int_7	489.16	525.51	0.500
A11	6	4	A11_4_18	optoRAF	0.5 min	Int_7	844.54	559.91	0.871
A11	6	4	A11_4_19	optoRAF	0.5 min	Int_7	212.12	588.85	0.649
A11	6	4	A11_4_20	optoRAF	0.5 min	Int_7	48.45	625.81	0.659
A11	6	4	A11_4_21	optoRAF	0.5 min	Int_7	997.02	666.61	0.574
A11	6	4	A11_4_22	optoRAF	0.5 min	Int_7	538.05	687.64	0.901
A11	6	4	A11_4_23	optoRAF	0.5 min	Int_7	691.00	743.30	0.706
A11	6	4	A11_4_25	optoRAF	0.5 min	Int_7	206.61	823.18	0.837
A11	6	4	A11_4_26	optoRAF	0.5 min	Int_7	610.08	882.30	0.710
A11	6	4	A11_4_27	optoRAF	0.5 min	Int_7	756.64	884.62	0.649
A11	6	4	A11_4_30	optoRAF	0.5 min	Int_7	264.56	993.76	0.766
A11	6	5	A11_5_1	optoRAF	0.5 min	Int_7	461.41	42.96	0.862
A11	6	5	A11_5_2	optoRAF	0.5 min	Int_7	843.00	48.72	0.767
A11	6	5	A11_5_3	optoRAF	0.5 min	Int_7	556.79	48.86	1.192
A11	6	5	A11_5_4	optoRAF	0.5 min	Int_7	237.01	87.67	0.814
A11	6	5	A11_5_5	optoRAF	0.5 min	Int_7	105.67	92.30	0.602
A11	6	5	A11_5_6	optoRAF	0.5 min	Int_7	724.49	171.36	0.644
A11	6	5	A11_5_7	optoRAF	0.5 min	Int_7	983.96	179.61	0.866
A11	6	5	A11_5_9	optoRAF	0.5 min	Int_7	182.53	209.54	0.857
A11	6	5	A11_5_10	optoRAF	0.5 min	Int_7	568.55	228.07	0.727
A11	6	5	A11_5_11	optoRAF	0.5 min	Int_7	118.82	249.92	1.030
A11	6	5	A11_5_12	optoRAF	0.5 min	Int_7	717.38	291.21	0.631
A11	6	5	A11_5_13	optoRAF	0.5 min	Int_7	979.38	342.07	0.722
A11	6	5	A11_5_14	optoRAF	0.5 min	Int_7	830.43	365.82	0.669
A11	6	5	A11_5_15	optoRAF	0.5 min	Int_7	266.05	394.31	0.731
A11	6	5	A11_5_16	optoRAF	0.5 min	Int_7	563.23	416.38	0.836
A11	6	5	A11_5_17	optoRAF	0.5 min	Int_7	451.69	480.44	0.558
A11	6	5	A11_5_19	optoRAF	0.5 min	Int_7	145.75	522.10	0.869
A11	6	5	A11_5_20	optoRAF	0.5 min	Int_7	607.15	568.40	0.862
A11	6	5	A11_5_22	optoRAF	0.5 min	Int_7	401.24	607.13	0.855
A11	6	5	A11_5_23	optoRAF	0.5 min	Int_7	690.78	687.49	0.487
A11	6	5	A11_5_24	optoRAF	0.5 min	Int_7	115.30	687.29	0.947
A11	6	5	A11_5_25	optoRAF	0.5 min	Int_7	426.90	694.54	0.648
A11	6	5	A11_5_26	optoRAF	0.5 min	Int_7	112.28	750.74	0.730
A11	6	5	A11_5_27	optoRAF	0.5 min	Int_7	68.69	800.83	0.762
A11	6	5	A11_5_28	optoRAF	0.5 min	Int_7	522.93	827.98	0.584
A11	6	5	A11_5_30	optoRAF	0.5 min	Int_7	191.67	910.03	0.720
A11	6	5	A11_5_31	optoRAF	0.5 min	Int_7	54.59	916.16	0.918
A11	6	5	A11_5_32	optoRAF	0.5 min	Int_7	724.60	929.28	0.950
A11	6	5	A11_5_33	optoRAF	0.5 min	Int_7	339.97	936.14	0.630
A11	6	5	A11_5_34	optoRAF	0.5 min	Int_7	640.85	963.34	0.947
A11	6	5	A11_5_35	optoRAF	0.5 min	Int_7	925.32	995.31	0.762
A11	6	6	A11_6_2	optoRAF	0.5 min	Int_7	497.99	134.89	0.702
A11	6	6	A11_6_3	optoRAF	0.5 min	Int_7	756.60	189.22	0.871
A11	6	6	A11_6_4	optoRAF	0.5 min	Int_7	24.75	203.80	0.777
A11	6	6	A11_6_5	optoRAF	0.5 min	Int_7	194.46	202.57	0.629
A11	6	6	A11_6_6	optoRAF	0.5 min	Int_7	439.49	238.10	0.803
A11	6	6	A11_6_7	optoRAF	0.5 min	Int_7	963.35	257.79	0.960
A11	6	6	A11_6_8	optoRAF	0.5 min	Int_7	970.81	324.12	0.861
A11	6	6	A11_6_9	optoRAF	0.5 min	Int_7	37.99	364.32	0.772
A11	6	6	A11_6_10	optoRAF	0.5 min	Int_7	211.26	427.46	0.674
A11	6	6	A11_6_11	optoRAF	0.5 min	Int_7	364.66	455.71	0.708
A11	6	6	A11_6_12	optoRAF	0.5 min	Int_7	43.13	462.20	0.564
A11	6	6	A11_6_13	optoRAF	0.5 min	Int_7	529.87	501.40	0.654
A11	6	6	A11_6_14	optoRAF	0.5 min	Int_7	298.81	532.10	0.799
A11	6	6	A11_6_15	optoRAF	0.5 min	Int_7	881.07	531.09	0.925
A11	6	6	A11_6_16	optoRAF	0.5 min	Int_7	264.51	569.33	0.852
A11	6	6	A11_6_17	optoRAF	0.5 min	Int_7	991.55	636.92	0.824
A11	6	6	A11_6_18	optoRAF	0.5 min	Int_7	667.29	671.53	0.749
A11	6	6	A11_6_19	optoRAF	0.5 min	Int_7	469.57	715.86	0.697
A11	6	6	A11_6_20	optoRAF	0.5 min	Int_7	959.00	728.32	1.138
A11	6	6	A11_6_21	optoRAF	0.5 min	Int_7	352.23	740.89	0.906
A11	6	6	A11_6_22	optoRAF	0.5 min	Int_7	96.56	799.39	0.918
A11	6	6	A11_6_23	optoRAF	0.5 min	Int_7	283.32	849.85	0.747
A11	6	6	A11_6_24	optoRAF	0.5 min	Int_7	811.78	862.90	0.942
A11	6	6	A11_6_25	optoRAF	0.5 min	Int_7	568.65	891.76	0.814
A11	6	6	A11_6_26	optoRAF	0.5 min	Int_7	71.78	945.80	0.883
A11	6	6	A11_6_27	optoRAF	0.5 min	Int_7	323.72	990.40	1.200
A11	6	7	A11_7_1	optoRAF	0.5 min	Int_7	824.51	203.29	0.660
A11	6	7	A11_7_2	optoRAF	0.5 min	Int_7	745.23	236.19	0.717
A11	6	7	A11_7_3	optoRAF	0.5 min	Int_7	837.66	256.31	0.367
A11	6	7	A11_7_4	optoRAF	0.5 min	Int_7	259.44	300.09	0.840
A11	6	7	A11_7_6	optoRAF	0.5 min	Int_7	888.27	322.79	1.274
A11	6	7	A11_7_7	optoRAF	0.5 min	Int_7	265.32	404.33	0.914
A11	6	7	A11_7_10	optoRAF	0.5 min	Int_7	529.78	689.48	0.902
A11	6	7	A11_7_11	optoRAF	0.5 min	Int_7	379.11	781.31	0.992
A11	6	7	A11_7_12	optoRAF	0.5 min	Int_7	254.95	824.58	0.460
A11	6	7	A11_7_13	optoRAF	0.5 min	Int_7	666.33	976.56	0.709
A12	9	0	A12_0_1	optoRAF	0.5 min	Int_7	750.20	22.24	0.932
A12	9	0	A12_0_2	optoRAF	0.5 min	Int_7	93.63	101.60	0.558
A12	9	0	A12_0_3	optoRAF	0.5 min	Int_7	995.51	128.83	0.651
A12	9	0	A12_0_4	optoRAF	0.5 min	Int_7	810.85	222.13	0.609
A12	9	0	A12_0_5	optoRAF	0.5 min	Int_7	901.77	253.12	0.589
A12	9	0	A12_0_6	optoRAF	0.5 min	Int_7	625.67	259.98	0.836
A12	9	0	A12_0_7	optoRAF	0.5 min	Int_7	933.57	311.93	0.595
A12	9	0	A12_0_8	optoRAF	0.5 min	Int_7	781.77	318.07	0.854
A12	9	0	A12_0_9	optoRAF	0.5 min	Int_7	590.20	320.44	0.615
A12	9	0	A12_0_10	optoRAF	0.5 min	Int_7	496.14	370.70	0.705
A12	9	0	A12_0_11	optoRAF	0.5 min	Int_7	815.62	383.22	0.578
A12	9	0	A12_0_12	optoRAF	0.5 min	Int_7	574.72	382.68	0.899
A12	9	0	A12_0_13	optoRAF	0.5 min	Int_7	66.78	445.77	0.576
A12	9	0	A12_0_14	optoRAF	0.5 min	Int_7	947.24	493.40	0.505
A12	9	0	A12_0_15	optoRAF	0.5 min	Int_7	491.62	627.35	0.715
A12	9	0	A12_0_16	optoRAF	0.5 min	Int_7	658.39	626.43	0.505
A12	9	0	A12_0_17	optoRAF	0.5 min	Int_7	538.27	632.63	0.619
A12	9	0	A12_0_18	optoRAF	0.5 min	Int_7	71.21	704.26	0.559
A12	9	0	A12_0_19	optoRAF	0.5 min	Int_7	811.30	744.72	0.507
A12	9	0	A12_0_20	optoRAF	0.5 min	Int_7	78.01	899.86	0.534
A12	9	0	A12_0_21	optoRAF	0.5 min	Int_7	449.94	940.35	0.775
A12	9	0	A12_0_22	optoRAF	0.5 min	Int_7	999.85	990.47	0.584
A12	9	1	A12_1_1	optoRAF	0.5 min	Int_7	236.44	24.96	0.722
A12	9	1	A12_1_2	optoRAF	0.5 min	Int_7	556.46	70.44	0.547
A12	9	1	A12_1_3	optoRAF	0.5 min	Int_7	707.62	167.82	0.636
A12	9	1	A12_1_4	optoRAF	0.5 min	Int_7	394.97	368.96	0.704
A12	9	1	A12_1_5	optoRAF	0.5 min	Int_7	175.43	371.14	0.678
A12	9	1	A12_1_6	optoRAF	0.5 min	Int_7	319.47	409.93	0.591
A12	9	1	A12_1_7	optoRAF	0.5 min	Int_7	429.66	436.56	0.705
A12	9	1	A12_1_8	optoRAF	0.5 min	Int_7	128.44	522.72	0.621
A12	9	1	A12_1_9	optoRAF	0.5 min	Int_7	279.20	542.52	0.459
A12	9	1	A12_1_10	optoRAF	0.5 min	Int_7	596.48	626.41	0.542
A12	9	1	A12_1_11	optoRAF	0.5 min	Int_7	364.35	648.76	0.676
A12	9	1	A12_1_12	optoRAF	0.5 min	Int_7	69.42	671.48	0.828
A12	9	1	A12_1_13	optoRAF	0.5 min	Int_7	465.69	711.23	0.561
A12	9	1	A12_1_14	optoRAF	0.5 min	Int_7	882.83	827.81	0.539
A12	9	1	A12_1_15	optoRAF	0.5 min	Int_7	129.72	864.05	0.560
A12	9	1	A12_1_16	optoRAF	0.5 min	Int_7	754.05	883.32	0.599
A12	9	1	A12_1_17	optoRAF	0.5 min	Int_7	658.82	924.65	0.664
A12	9	1	A12_1_18	optoRAF	0.5 min	Int_7	790.71	979.71	0.629
A12	9	1	A12_1_19	optoRAF	0.5 min	Int_7	424.89	982.42	0.673
A12	9	2	A12_2_1	optoRAF	0.5 min	Int_7	670.91	42.85	0.618
A12	9	2	A12_2_2	optoRAF	0.5 min	Int_7	794.25	51.81	0.909
A12	9	2	A12_2_3	optoRAF	0.5 min	Int_7	854.39	82.03	0.374
A12	9	2	A12_2_4	optoRAF	0.5 min	Int_7	874.71	105.11	0.414
A12	9	2	A12_2_6	optoRAF	0.5 min	Int_7	663.84	196.63	0.626
A12	9	2	A12_2_7	optoRAF	0.5 min	Int_7	224.18	245.04	0.733
A12	9	2	A12_2_8	optoRAF	0.5 min	Int_7	795.54	261.38	0.505
A12	9	2	A12_2_9	optoRAF	0.5 min	Int_7	153.28	289.74	0.663
A12	9	2	A12_2_10	optoRAF	0.5 min	Int_7	498.26	302.29	0.738
A12	9	2	A12_2_11	optoRAF	0.5 min	Int_7	226.28	350.13	0.524
A12	9	2	A12_2_12	optoRAF	0.5 min	Int_7	910.31	393.26	0.430
A12	9	2	A12_2_13	optoRAF	0.5 min	Int_7	274.45	457.00	0.951
A12	9	2	A12_2_14	optoRAF	0.5 min	Int_7	774.74	462.68	0.608
A12	9	2	A12_2_15	optoRAF	0.5 min	Int_7	501.35	604.69	0.683
A12	9	2	A12_2_16	optoRAF	0.5 min	Int_7	230.37	640.36	0.817
A12	9	2	A12_2_17	optoRAF	0.5 min	Int_7	470.42	813.18	0.460
A12	9	2	A12_2_18	optoRAF	0.5 min	Int_7	203.58	841.35	0.686
A12	9	2	A12_2_19	optoRAF	0.5 min	Int_7	784.59	873.50	0.626
A12	9	2	A12_2_20	optoRAF	0.5 min	Int_7	548.11	944.47	0.631
A12	9	2	A12_2_21	optoRAF	0.5 min	Int_7	702.29	978.37	0.652
A12	9	3	A12_3_1	optoRAF	0.5 min	Int_7	998.09	14.73	0.527
A12	9	3	A12_3_2	optoRAF	0.5 min	Int_7	690.90	58.26	0.630
A12	9	3	A12_3_3	optoRAF	0.5 min	Int_7	312.98	117.18	0.531
A12	9	3	A12_3_4	optoRAF	0.5 min	Int_7	687.58	140.58	0.553
A12	9	3	A12_3_5	optoRAF	0.5 min	Int_7	212.63	159.88	0.689
A12	9	3	A12_3_6	optoRAF	0.5 min	Int_7	541.19	197.93	0.805
A12	9	3	A12_3_7	optoRAF	0.5 min	Int_7	863.77	242.03	0.527
A12	9	3	A12_3_8	optoRAF	0.5 min	Int_7	625.54	267.41	0.503
A12	9	3	A12_3_9	optoRAF	0.5 min	Int_7	1000.96	311.66	0.587
A12	9	3	A12_3_10	optoRAF	0.5 min	Int_7	433.73	328.88	0.631
A12	9	3	A12_3_11	optoRAF	0.5 min	Int_7	539.50	351.12	0.655
A12	9	3	A12_3_12	optoRAF	0.5 min	Int_7	830.26	374.98	0.667
A12	9	3	A12_3_13	optoRAF	0.5 min	Int_7	74.88	383.91	0.560
A12	9	3	A12_3_14	optoRAF	0.5 min	Int_7	360.78	383.50	0.526
A12	9	3	A12_3_15	optoRAF	0.5 min	Int_7	999.57	387.97	0.537
A12	9	3	A12_3_16	optoRAF	0.5 min	Int_7	523.30	431.90	0.563
A12	9	3	A12_3_17	optoRAF	0.5 min	Int_7	888.99	457.43	0.513
A12	9	3	A12_3_18	optoRAF	0.5 min	Int_7	855.36	507.18	0.527
A12	9	3	A12_3_19	optoRAF	0.5 min	Int_7	621.42	509.68	0.562
A12	9	3	A12_3_20	optoRAF	0.5 min	Int_7	110.14	608.50	0.613
A12	9	3	A12_3_21	optoRAF	0.5 min	Int_7	736.85	616.99	0.608
A12	9	3	A12_3_22	optoRAF	0.5 min	Int_7	573.51	629.64	0.509
A12	9	3	A12_3_23	optoRAF	0.5 min	Int_7	931.35	691.83	0.595
A12	9	3	A12_3_24	optoRAF	0.5 min	Int_7	362.87	694.82	0.563
A12	9	3	A12_3_25	optoRAF	0.5 min	Int_7	622.70	765.33	0.725
A12	9	3	A12_3_26	optoRAF	0.5 min	Int_7	981.24	772.03	0.628
A12	9	3	A12_3_27	optoRAF	0.5 min	Int_7	65.76	832.78	0.586
A12	9	3	A12_3_28	optoRAF	0.5 min	Int_7	91.53	876.81	0.517
A12	9	3	A12_3_29	optoRAF	0.5 min	Int_7	575.81	880.68	0.686
A12	9	3	A12_3_30	optoRAF	0.5 min	Int_7	425.75	919.10	0.716
A12	9	4	A12_4_1	optoRAF	0.5 min	Int_7	766.67	66.79	0.776
A12	9	4	A12_4_2	optoRAF	0.5 min	Int_7	383.50	373.40	0.606
A12	9	4	A12_4_3	optoRAF	0.5 min	Int_7	841.25	490.33	0.850
A12	9	4	A12_4_4	optoRAF	0.5 min	Int_7	901.04	562.12	0.560
A12	9	4	A12_4_5	optoRAF	0.5 min	Int_7	124.11	723.96	0.568
A12	9	4	A12_4_6	optoRAF	0.5 min	Int_7	822.60	739.42	0.650
A12	9	4	A12_4_9	optoRAF	0.5 min	Int_7	295.43	810.10	0.541
A12	9	4	A12_4_10	optoRAF	0.5 min	Int_7	426.71	823.51	0.551
A12	9	4	A12_4_11	optoRAF	0.5 min	Int_7	902.86	898.48	0.715
A12	9	4	A12_4_12	optoRAF	0.5 min	Int_7	657.57	903.59	0.690
A12	9	4	A12_4_13	optoRAF	0.5 min	Int_7	199.04	987.92	0.582
A12	9	4	A12_4_14	optoRAF	0.5 min	Int_7	297.79	991.41	0.653
A12	9	5	A12_5_13	optoRAF	0.5 min	Int_7	567.37	704.27	0.846
A12	9	5	A12_5_20	optoRAF	0.5 min	Int_7	463.18	895.02	0.669
A12	9	5	A12_5_22	optoRAF	0.5 min	Int_7	441.24	925.04	0.627
A12	9	6	A12_6_1	optoRAF	0.5 min	Int_7	73.89	49.52	0.778
A12	9	6	A12_6_2	optoRAF	0.5 min	Int_7	439.59	60.56	0.798
A12	9	6	A12_6_3	optoRAF	0.5 min	Int_7	272.12	101.00	0.568
A12	9	6	A12_6_4	optoRAF	0.5 min	Int_7	314.65	142.35	0.636
A12	9	6	A12_6_5	optoRAF	0.5 min	Int_7	992.05	163.14	0.726
A12	9	6	A12_6_6	optoRAF	0.5 min	Int_7	481.38	186.94	0.558
A12	9	6	A12_6_7	optoRAF	0.5 min	Int_7	683.76	190.35	0.835
A12	9	6	A12_6_8	optoRAF	0.5 min	Int_7	802.32	289.06	0.850
A12	9	6	A12_6_9	optoRAF	0.5 min	Int_7	353.30	426.58	0.769
A12	9	6	A12_6_10	optoRAF	0.5 min	Int_7	578.91	456.51	0.954
A12	9	6	A12_6_11	optoRAF	0.5 min	Int_7	947.00	492.17	0.788
A12	9	6	A12_6_12	optoRAF	0.5 min	Int_7	505.97	878.43	0.600
A12	9	6	A12_6_13	optoRAF	0.5 min	Int_7	623.31	898.77	0.622
A12	9	6	A12_6_14	optoRAF	0.5 min	Int_7	798.42	946.43	1.134
A12	9	7	A12_7_1	optoRAF	0.5 min	Int_7	219.83	32.82	0.452
A12	9	7	A12_7_2	optoRAF	0.5 min	Int_7	146.56	35.28	0.518
A12	9	7	A12_7_3	optoRAF	0.5 min	Int_7	554.86	131.76	0.639
A12	9	7	A12_7_4	optoRAF	0.5 min	Int_7	374.08	304.48	0.603
A12	9	7	A12_7_5	optoRAF	0.5 min	Int_7	483.07	493.58	0.831
A12	9	7	A12_7_6	optoRAF	0.5 min	Int_7	146.86	663.21	0.629
A12	9	7	A12_7_7	optoRAF	0.5 min	Int_7	585.96	786.67	0.616
A12	9	7	A12_7_8	optoRAF	0.5 min	Int_7	991.05	909.55	0.680
A12	9	7	A12_7_9	optoRAF	0.5 min	Int_7	130.26	939.53	0.591
B01	0	0	B01_0_1	optoFGFR1	1 min	Int_7	574.56	52.86	0.594
B01	0	0	B01_0_2	optoFGFR1	1 min	Int_7	380.19	55.88	0.622
B01	0	0	B01_0_3	optoFGFR1	1 min	Int_7	539.66	106.09	0.447
B01	0	0	B01_0_4	optoFGFR1	1 min	Int_7	894.34	133.38	0.669
B01	0	0	B01_0_5	optoFGFR1	1 min	Int_7	615.77	148.30	0.507
B01	0	0	B01_0_6	optoFGFR1	1 min	Int_7	746.81	202.54	0.511
B01	0	0	B01_0_7	optoFGFR1	1 min	Int_7	237.50	238.21	0.542
B01	0	0	B01_0_8	optoFGFR1	1 min	Int_7	67.03	327.69	0.666
B01	0	0	B01_0_9	optoFGFR1	1 min	Int_7	493.04	330.28	0.590
B01	0	0	B01_0_10	optoFGFR1	1 min	Int_7	434.03	338.94	0.632
B01	0	0	B01_0_11	optoFGFR1	1 min	Int_7	587.24	339.30	0.394
B01	0	0	B01_0_12	optoFGFR1	1 min	Int_7	297.53	341.45	0.654
B01	0	0	B01_0_13	optoFGFR1	1 min	Int_7	246.94	350.66	0.533
B01	0	0	B01_0_14	optoFGFR1	1 min	Int_7	177.65	405.85	0.444
B01	0	0	B01_0_15	optoFGFR1	1 min	Int_7	442.30	437.59	0.354
B01	0	0	B01_0_16	optoFGFR1	1 min	Int_7	399.78	487.97	0.502
B01	0	0	B01_0_17	optoFGFR1	1 min	Int_7	205.49	511.40	0.579
B01	0	0	B01_0_18	optoFGFR1	1 min	Int_7	806.64	545.26	0.495
B01	0	0	B01_0_19	optoFGFR1	1 min	Int_7	187.30	545.83	0.610
B01	0	0	B01_0_20	optoFGFR1	1 min	Int_7	478.40	618.70	0.430
B01	0	0	B01_0_21	optoFGFR1	1 min	Int_7	444.66	622.64	0.492
B01	0	0	B01_0_22	optoFGFR1	1 min	Int_7	984.56	627.19	0.619
B01	0	0	B01_0_23	optoFGFR1	1 min	Int_7	54.78	657.25	0.545
B01	0	0	B01_0_24	optoFGFR1	1 min	Int_7	284.60	658.04	0.776
B01	0	0	B01_0_26	optoFGFR1	1 min	Int_7	509.42	690.50	0.445
B01	0	0	B01_0_27	optoFGFR1	1 min	Int_7	925.35	709.01	0.490
B01	0	0	B01_0_28	optoFGFR1	1 min	Int_7	661.15	716.90	0.431
B01	0	0	B01_0_29	optoFGFR1	1 min	Int_7	169.48	749.85	0.387
B01	0	0	B01_0_30	optoFGFR1	1 min	Int_7	563.93	774.22	0.356
B01	0	0	B01_0_31	optoFGFR1	1 min	Int_7	364.39	895.57	0.682
B01	0	0	B01_0_32	optoFGFR1	1 min	Int_7	655.65	916.77	0.578
B01	0	0	B01_0_34	optoFGFR1	1 min	Int_7	544.10	962.25	0.588
B01	0	0	B01_0_35	optoFGFR1	1 min	Int_7	704.27	961.74	0.567
B01	0	0	B01_0_36	optoFGFR1	1 min	Int_7	290.99	974.53	0.326
B01	0	0	B01_0_37	optoFGFR1	1 min	Int_7	131.24	982.31	0.850
B01	0	1	B01_1_1	optoFGFR1	1 min	Int_7	307.00	51.57	0.619
B01	0	1	B01_1_2	optoFGFR1	1 min	Int_7	708.56	69.84	0.651
B01	0	1	B01_1_3	optoFGFR1	1 min	Int_7	814.29	106.93	0.772
B01	0	1	B01_1_4	optoFGFR1	1 min	Int_7	594.06	121.50	0.534
B01	0	1	B01_1_5	optoFGFR1	1 min	Int_7	938.95	148.86	0.733
B01	0	1	B01_1_6	optoFGFR1	1 min	Int_7	414.66	201.03	0.594
B01	0	1	B01_1_7	optoFGFR1	1 min	Int_7	997.25	252.05	0.345
B01	0	1	B01_1_8	optoFGFR1	1 min	Int_7	938.09	367.18	0.736
B01	0	1	B01_1_9	optoFGFR1	1 min	Int_7	760.91	503.95	0.657
B01	0	1	B01_1_10	optoFGFR1	1 min	Int_7	566.12	512.74	0.394
B01	0	1	B01_1_11	optoFGFR1	1 min	Int_7	625.96	576.40	0.604
B01	0	1	B01_1_12	optoFGFR1	1 min	Int_7	981.65	728.13	0.660
B01	0	1	B01_1_13	optoFGFR1	1 min	Int_7	462.94	872.35	0.796
B01	0	1	B01_1_14	optoFGFR1	1 min	Int_7	301.04	889.35	0.906
B01	0	1	B01_1_15	optoFGFR1	1 min	Int_7	947.80	932.24	0.854
B01	0	1	B01_1_16	optoFGFR1	1 min	Int_7	641.46	971.09	0.264
B01	0	2	B01_2_1	optoFGFR1	1 min	Int_7	927.25	18.35	0.985
B01	0	2	B01_2_2	optoFGFR1	1 min	Int_7	315.77	91.78	0.432
B01	0	2	B01_2_3	optoFGFR1	1 min	Int_7	132.08	120.67	0.606
B01	0	2	B01_2_4	optoFGFR1	1 min	Int_7	806.80	131.55	0.960
B01	0	2	B01_2_5	optoFGFR1	1 min	Int_7	530.38	192.31	0.393
B01	0	2	B01_2_6	optoFGFR1	1 min	Int_7	194.22	303.33	0.597
B01	0	2	B01_2_7	optoFGFR1	1 min	Int_7	475.40	368.73	0.327
B01	0	2	B01_2_8	optoFGFR1	1 min	Int_7	244.75	378.71	0.589
B01	0	2	B01_2_9	optoFGFR1	1 min	Int_7	43.67	395.86	0.737
B01	0	2	B01_2_10	optoFGFR1	1 min	Int_7	283.57	413.70	0.679
B01	0	2	B01_2_11	optoFGFR1	1 min	Int_7	488.14	436.80	0.684
B01	0	2	B01_2_12	optoFGFR1	1 min	Int_7	287.71	482.77	0.775
B01	0	2	B01_2_13	optoFGFR1	1 min	Int_7	988.22	505.63	0.434
B01	0	2	B01_2_14	optoFGFR1	1 min	Int_7	472.69	524.31	0.896
B01	0	2	B01_2_15	optoFGFR1	1 min	Int_7	985.77	614.53	0.562
B01	0	2	B01_2_17	optoFGFR1	1 min	Int_7	753.20	711.63	0.637
B01	0	2	B01_2_18	optoFGFR1	1 min	Int_7	865.51	714.24	0.871
B01	0	2	B01_2_19	optoFGFR1	1 min	Int_7	953.93	741.16	0.911
B01	0	2	B01_2_20	optoFGFR1	1 min	Int_7	104.54	822.04	0.360
B01	0	2	B01_2_21	optoFGFR1	1 min	Int_7	96.25	861.99	0.387
B01	0	2	B01_2_22	optoFGFR1	1 min	Int_7	721.11	938.47	0.341
B01	0	2	B01_2_23	optoFGFR1	1 min	Int_7	102.10	937.39	0.328
B01	0	3	B01_3_1	optoFGFR1	1 min	Int_7	184.66	94.52	0.702
B01	0	3	B01_3_2	optoFGFR1	1 min	Int_7	788.02	95.40	0.704
B01	0	3	B01_3_3	optoFGFR1	1 min	Int_7	656.74	115.79	0.596
B01	0	3	B01_3_4	optoFGFR1	1 min	Int_7	870.19	157.20	0.633
B01	0	3	B01_3_5	optoFGFR1	1 min	Int_7	927.37	264.22	0.491
B01	0	3	B01_3_6	optoFGFR1	1 min	Int_7	500.07	277.93	0.732
B01	0	3	B01_3_7	optoFGFR1	1 min	Int_7	864.99	301.50	0.640
B01	0	3	B01_3_8	optoFGFR1	1 min	Int_7	759.99	303.45	0.581
B01	0	3	B01_3_9	optoFGFR1	1 min	Int_7	988.04	400.58	0.508
B01	0	3	B01_3_10	optoFGFR1	1 min	Int_7	649.36	487.14	0.609
B01	0	3	B01_3_11	optoFGFR1	1 min	Int_7	789.82	488.49	0.650
B01	0	3	B01_3_13	optoFGFR1	1 min	Int_7	404.89	514.77	0.514
B01	0	3	B01_3_14	optoFGFR1	1 min	Int_7	554.05	526.89	0.516
B01	0	3	B01_3_15	optoFGFR1	1 min	Int_7	294.50	549.14	0.482
B01	0	3	B01_3_16	optoFGFR1	1 min	Int_7	838.33	567.46	0.782
B01	0	3	B01_3_17	optoFGFR1	1 min	Int_7	786.96	629.08	0.636
B01	0	3	B01_3_18	optoFGFR1	1 min	Int_7	227.51	644.69	0.665
B01	0	3	B01_3_19	optoFGFR1	1 min	Int_7	609.82	645.68	0.578
B01	0	3	B01_3_20	optoFGFR1	1 min	Int_7	361.18	682.35	0.570
B01	0	3	B01_3_21	optoFGFR1	1 min	Int_7	887.28	734.68	0.246
B01	0	3	B01_3_22	optoFGFR1	1 min	Int_7	484.67	743.19	0.536
B01	0	3	B01_3_23	optoFGFR1	1 min	Int_7	152.20	782.14	0.500
B01	0	3	B01_3_24	optoFGFR1	1 min	Int_7	377.69	782.30	0.547
B01	0	3	B01_3_25	optoFGFR1	1 min	Int_7	708.24	802.09	0.474
B01	0	3	B01_3_26	optoFGFR1	1 min	Int_7	950.45	811.10	0.579
B01	0	3	B01_3_27	optoFGFR1	1 min	Int_7	580.07	814.08	0.618
B01	0	3	B01_3_28	optoFGFR1	1 min	Int_7	19.63	878.38	0.766
B01	0	3	B01_3_29	optoFGFR1	1 min	Int_7	962.38	888.20	0.690
B01	0	3	B01_3_30	optoFGFR1	1 min	Int_7	753.33	897.45	0.568
B01	0	3	B01_3_31	optoFGFR1	1 min	Int_7	676.05	899.01	0.462
B01	0	3	B01_3_32	optoFGFR1	1 min	Int_7	295.39	903.36	0.536
B01	0	3	B01_3_33	optoFGFR1	1 min	Int_7	490.65	905.54	0.588
B01	0	3	B01_3_34	optoFGFR1	1 min	Int_7	32.39	922.71	0.733
B01	0	3	B01_3_35	optoFGFR1	1 min	Int_7	422.55	956.45	0.373
B01	0	3	B01_3_36	optoFGFR1	1 min	Int_7	558.60	955.58	0.699
B01	0	3	B01_3_37	optoFGFR1	1 min	Int_7	910.86	968.68	0.619
B01	0	4	B01_4_1	optoFGFR1	1 min	Int_7	750.99	24.16	0.663
B01	0	4	B01_4_2	optoFGFR1	1 min	Int_7	54.88	46.20	0.391
B01	0	4	B01_4_3	optoFGFR1	1 min	Int_7	368.74	51.73	0.696
B01	0	4	B01_4_4	optoFGFR1	1 min	Int_7	841.56	93.56	0.643
B01	0	4	B01_4_5	optoFGFR1	1 min	Int_7	39.26	126.19	0.589
B01	0	4	B01_4_6	optoFGFR1	1 min	Int_7	543.91	140.13	0.450
B01	0	4	B01_4_7	optoFGFR1	1 min	Int_7	133.24	149.57	0.660
B01	0	4	B01_4_8	optoFGFR1	1 min	Int_7	121.28	201.63	0.543
B01	0	4	B01_4_9	optoFGFR1	1 min	Int_7	703.93	283.59	0.515
B01	0	4	B01_4_10	optoFGFR1	1 min	Int_7	919.65	287.44	0.986
B01	0	4	B01_4_11	optoFGFR1	1 min	Int_7	598.94	315.16	0.662
B01	0	4	B01_4_12	optoFGFR1	1 min	Int_7	356.62	351.41	0.388
B01	0	4	B01_4_13	optoFGFR1	1 min	Int_7	600.31	354.58	0.667
B01	0	4	B01_4_14	optoFGFR1	1 min	Int_7	73.84	369.72	0.450
B01	0	4	B01_4_15	optoFGFR1	1 min	Int_7	142.67	402.61	0.732
B01	0	4	B01_4_16	optoFGFR1	1 min	Int_7	139.79	446.42	0.431
B01	0	4	B01_4_17	optoFGFR1	1 min	Int_7	165.80	461.95	0.310
B01	0	4	B01_4_18	optoFGFR1	1 min	Int_7	262.39	468.52	0.451
B01	0	4	B01_4_19	optoFGFR1	1 min	Int_7	464.16	484.30	0.708
B01	0	4	B01_4_20	optoFGFR1	1 min	Int_7	107.46	525.71	0.894
B01	0	4	B01_4_21	optoFGFR1	1 min	Int_7	288.29	659.09	0.688
B01	0	4	B01_4_22	optoFGFR1	1 min	Int_7	562.75	689.37	0.746
B01	0	4	B01_4_23	optoFGFR1	1 min	Int_7	351.84	691.76	0.343
B01	0	4	B01_4_24	optoFGFR1	1 min	Int_7	656.81	695.00	0.629
B01	0	4	B01_4_25	optoFGFR1	1 min	Int_7	468.65	705.88	0.324
B01	0	4	B01_4_26	optoFGFR1	1 min	Int_7	157.99	713.05	0.584
B01	0	4	B01_4_27	optoFGFR1	1 min	Int_7	901.92	738.35	0.354
B01	0	4	B01_4_28	optoFGFR1	1 min	Int_7	154.22	754.95	0.496
B01	0	4	B01_4_29	optoFGFR1	1 min	Int_7	270.10	822.89	0.503
B01	0	4	B01_4_30	optoFGFR1	1 min	Int_7	924.69	878.60	0.365
B01	0	4	B01_4_31	optoFGFR1	1 min	Int_7	87.95	896.07	0.511
B01	0	4	B01_4_32	optoFGFR1	1 min	Int_7	874.49	919.37	0.542
B01	0	4	B01_4_33	optoFGFR1	1 min	Int_7	577.83	964.14	0.789
B01	0	5	B01_5_1	optoFGFR1	1 min	Int_7	651.00	155.29	0.759
B01	0	5	B01_5_2	optoFGFR1	1 min	Int_7	394.06	157.08	0.545
B01	0	5	B01_5_3	optoFGFR1	1 min	Int_7	186.22	168.38	0.743
B01	0	5	B01_5_4	optoFGFR1	1 min	Int_7	259.49	176.33	0.588
B01	0	5	B01_5_5	optoFGFR1	1 min	Int_7	906.60	187.24	0.406
B01	0	5	B01_5_6	optoFGFR1	1 min	Int_7	217.78	205.51	0.623
B01	0	5	B01_5_7	optoFGFR1	1 min	Int_7	860.44	257.02	0.593
B01	0	5	B01_5_8	optoFGFR1	1 min	Int_7	635.54	299.53	0.579
B01	0	5	B01_5_9	optoFGFR1	1 min	Int_7	422.94	309.69	0.672
B01	0	5	B01_5_10	optoFGFR1	1 min	Int_7	812.90	346.32	0.638
B01	0	5	B01_5_11	optoFGFR1	1 min	Int_7	711.91	379.56	0.533
B01	0	5	B01_5_12	optoFGFR1	1 min	Int_7	455.51	397.89	0.476
B01	0	5	B01_5_13	optoFGFR1	1 min	Int_7	580.18	439.22	0.428
B01	0	5	B01_5_14	optoFGFR1	1 min	Int_7	660.71	477.68	0.651
B01	0	5	B01_5_15	optoFGFR1	1 min	Int_7	68.38	488.53	0.634
B01	0	5	B01_5_16	optoFGFR1	1 min	Int_7	288.59	495.71	0.534
B01	0	5	B01_5_17	optoFGFR1	1 min	Int_7	946.43	505.16	0.548
B01	0	5	B01_5_18	optoFGFR1	1 min	Int_7	380.56	593.87	0.513
B01	0	5	B01_5_19	optoFGFR1	1 min	Int_7	471.69	594.03	0.618
B01	0	5	B01_5_20	optoFGFR1	1 min	Int_7	628.23	595.49	0.651
B01	0	5	B01_5_21	optoFGFR1	1 min	Int_7	67.03	603.02	0.683
B01	0	5	B01_5_22	optoFGFR1	1 min	Int_7	161.79	648.87	0.698
B01	0	5	B01_5_23	optoFGFR1	1 min	Int_7	289.24	681.17	0.873
B01	0	5	B01_5_24	optoFGFR1	1 min	Int_7	664.77	687.08	0.581
B01	0	5	B01_5_25	optoFGFR1	1 min	Int_7	586.24	688.37	0.481
B01	0	5	B01_5_26	optoFGFR1	1 min	Int_7	762.04	694.13	0.687
B01	0	5	B01_5_27	optoFGFR1	1 min	Int_7	176.99	716.43	0.630
B01	0	5	B01_5_28	optoFGFR1	1 min	Int_7	979.83	732.13	0.488
B01	0	5	B01_5_29	optoFGFR1	1 min	Int_7	417.48	736.55	0.913
B01	0	5	B01_5_30	optoFGFR1	1 min	Int_7	66.06	739.86	0.886
B01	0	5	B01_5_31	optoFGFR1	1 min	Int_7	664.35	784.65	0.884
B01	0	5	B01_5_32	optoFGFR1	1 min	Int_7	891.10	789.83	0.433
B01	0	5	B01_5_33	optoFGFR1	1 min	Int_7	197.89	827.82	0.683
B01	0	5	B01_5_34	optoFGFR1	1 min	Int_7	663.11	884.87	0.637
B01	0	5	B01_5_35	optoFGFR1	1 min	Int_7	714.71	904.79	0.630
B01	0	5	B01_5_36	optoFGFR1	1 min	Int_7	533.66	942.75	0.707
B01	0	5	B01_5_37	optoFGFR1	1 min	Int_7	242.81	966.83	0.396
B01	0	5	B01_5_38	optoFGFR1	1 min	Int_7	799.36	968.34	0.388
B01	0	6	B01_6_1	optoFGFR1	1 min	Int_7	340.59	95.00	0.858
B01	0	6	B01_6_2	optoFGFR1	1 min	Int_7	727.16	170.69	0.884
B01	0	6	B01_6_3	optoFGFR1	1 min	Int_7	973.92	202.67	0.551
B01	0	6	B01_6_4	optoFGFR1	1 min	Int_7	181.36	267.35	0.753
B01	0	6	B01_6_5	optoFGFR1	1 min	Int_7	260.65	266.44	0.599
B01	0	6	B01_6_6	optoFGFR1	1 min	Int_7	654.78	543.45	0.735
B01	0	6	B01_6_7	optoFGFR1	1 min	Int_7	963.04	543.28	0.506
B01	0	6	B01_6_8	optoFGFR1	1 min	Int_7	828.57	554.04	0.454
B01	0	6	B01_6_9	optoFGFR1	1 min	Int_7	688.91	603.92	0.564
B01	0	6	B01_6_10	optoFGFR1	1 min	Int_7	643.53	622.33	0.604
B01	0	6	B01_6_11	optoFGFR1	1 min	Int_7	561.72	622.83	0.719
B01	0	6	B01_6_12	optoFGFR1	1 min	Int_7	432.73	669.74	0.628
B01	0	6	B01_6_13	optoFGFR1	1 min	Int_7	875.49	678.42	0.535
B01	0	6	B01_6_14	optoFGFR1	1 min	Int_7	775.06	690.65	0.367
B01	0	6	B01_6_15	optoFGFR1	1 min	Int_7	178.21	735.03	0.870
B01	0	6	B01_6_16	optoFGFR1	1 min	Int_7	617.17	738.67	0.303
B01	0	6	B01_6_17	optoFGFR1	1 min	Int_7	1002.57	773.92	0.669
B01	0	6	B01_6_18	optoFGFR1	1 min	Int_7	846.45	788.02	0.410
B01	0	6	B01_6_19	optoFGFR1	1 min	Int_7	217.21	797.51	0.295
B01	0	6	B01_6_20	optoFGFR1	1 min	Int_7	184.98	803.24	0.380
B01	0	6	B01_6_21	optoFGFR1	1 min	Int_7	460.36	831.74	0.628
B01	0	6	B01_6_22	optoFGFR1	1 min	Int_7	922.44	901.77	0.620
B01	0	6	B01_6_23	optoFGFR1	1 min	Int_7	758.40	919.58	0.427
B01	0	6	B01_6_24	optoFGFR1	1 min	Int_7	332.31	980.15	0.420
B01	0	6	B01_6_25	optoFGFR1	1 min	Int_7	967.03	998.25	0.614
B01	0	7	B01_7_1	optoFGFR1	1 min	Int_7	481.55	210.76	0.414
B01	0	7	B01_7_2	optoFGFR1	1 min	Int_7	617.91	337.00	0.443
B01	0	7	B01_7_3	optoFGFR1	1 min	Int_7	976.71	426.24	0.339
B01	0	7	B01_7_4	optoFGFR1	1 min	Int_7	738.60	476.71	0.613
B01	0	7	B01_7_5	optoFGFR1	1 min	Int_7	177.77	517.66	0.515
B01	0	7	B01_7_6	optoFGFR1	1 min	Int_7	802.22	556.40	0.751
B01	0	7	B01_7_7	optoFGFR1	1 min	Int_7	891.21	601.72	0.322
B01	0	7	B01_7_8	optoFGFR1	1 min	Int_7	952.32	663.71	0.843
B01	0	7	B01_7_9	optoFGFR1	1 min	Int_7	665.42	685.51	0.425
B01	0	7	B01_7_10	optoFGFR1	1 min	Int_7	762.03	686.11	0.478
B01	0	7	B01_7_11	optoFGFR1	1 min	Int_7	155.72	893.59	0.679
B01	0	7	B01_7_12	optoFGFR1	1 min	Int_7	653.45	911.93	0.456
B01	0	7	B01_7_13	optoFGFR1	1 min	Int_7	946.32	914.85	0.639
B01	0	7	B01_7_14	optoFGFR1	1 min	Int_7	840.04	940.59	0.348
B01	0	7	B01_7_15	optoFGFR1	1 min	Int_7	220.17	988.06	0.647
B01	0	7	B01_7_16	optoFGFR1	1 min	Int_7	601.21	993.77	0.431
B02	3	0	B02_0_1	optoFGFR1	1 min	Int_7	380.42	28.72	0.877
B02	3	0	B02_0_2	optoFGFR1	1 min	Int_7	943.14	27.86	1.263
B02	3	0	B02_0_3	optoFGFR1	1 min	Int_7	717.75	38.90	0.814
B02	3	0	B02_0_4	optoFGFR1	1 min	Int_7	764.48	89.08	1.450
B02	3	0	B02_0_5	optoFGFR1	1 min	Int_7	909.34	117.19	1.385
B02	3	0	B02_0_6	optoFGFR1	1 min	Int_7	336.20	145.24	0.767
B02	3	0	B02_0_7	optoFGFR1	1 min	Int_7	881.36	212.33	1.299
B02	3	0	B02_0_8	optoFGFR1	1 min	Int_7	912.27	485.26	1.057
B02	3	0	B02_0_9	optoFGFR1	1 min	Int_7	55.06	622.51	0.922
B02	3	0	B02_0_10	optoFGFR1	1 min	Int_7	396.75	720.31	0.603
B02	3	0	B02_0_11	optoFGFR1	1 min	Int_7	313.23	799.99	0.628
B02	3	0	B02_0_12	optoFGFR1	1 min	Int_7	431.29	858.71	0.631
B02	3	0	B02_0_13	optoFGFR1	1 min	Int_7	664.20	887.59	0.590
B02	3	0	B02_0_14	optoFGFR1	1 min	Int_7	773.97	973.36	0.797
B02	3	1	B02_1_1	optoFGFR1	1 min	Int_7	597.66	33.33	0.482
B02	3	1	B02_1_2	optoFGFR1	1 min	Int_7	197.19	111.57	0.874
B02	3	1	B02_1_3	optoFGFR1	1 min	Int_7	967.95	279.47	0.818
B02	3	1	B02_1_4	optoFGFR1	1 min	Int_7	880.28	309.45	0.635
B02	3	1	B02_1_5	optoFGFR1	1 min	Int_7	665.43	419.06	1.119
B02	3	1	B02_1_6	optoFGFR1	1 min	Int_7	48.48	448.25	0.966
B02	3	1	B02_1_7	optoFGFR1	1 min	Int_7	928.51	576.88	0.978
B02	3	1	B02_1_8	optoFGFR1	1 min	Int_7	921.09	783.95	0.616
B02	3	2	B02_2_1	optoFGFR1	1 min	Int_7	753.44	55.45	0.829
B02	3	2	B02_2_2	optoFGFR1	1 min	Int_7	503.17	77.68	1.309
B02	3	2	B02_2_3	optoFGFR1	1 min	Int_7	601.98	143.23	0.778
B02	3	2	B02_2_4	optoFGFR1	1 min	Int_7	793.45	155.11	0.718
B02	3	2	B02_2_5	optoFGFR1	1 min	Int_7	124.15	160.88	0.854
B02	3	2	B02_2_6	optoFGFR1	1 min	Int_7	341.05	222.89	0.945
B02	3	2	B02_2_7	optoFGFR1	1 min	Int_7	856.66	245.25	0.783
B02	3	2	B02_2_8	optoFGFR1	1 min	Int_7	651.38	250.53	0.921
B02	3	2	B02_2_9	optoFGFR1	1 min	Int_7	285.74	293.20	0.788
B02	3	2	B02_2_10	optoFGFR1	1 min	Int_7	87.78	294.43	0.343
B02	3	2	B02_2_11	optoFGFR1	1 min	Int_7	968.41	336.52	0.873
B02	3	2	B02_2_12	optoFGFR1	1 min	Int_7	416.60	361.56	1.016
B02	3	2	B02_2_13	optoFGFR1	1 min	Int_7	538.55	419.61	0.990
B02	3	2	B02_2_14	optoFGFR1	1 min	Int_7	70.87	419.90	0.509
B02	3	2	B02_2_15	optoFGFR1	1 min	Int_7	832.00	518.95	0.844
B02	3	2	B02_2_16	optoFGFR1	1 min	Int_7	296.83	523.25	0.793
B02	3	2	B02_2_17	optoFGFR1	1 min	Int_7	954.50	550.55	0.849
B02	3	2	B02_2_18	optoFGFR1	1 min	Int_7	586.53	563.76	0.817
B02	3	2	B02_2_19	optoFGFR1	1 min	Int_7	509.10	603.50	0.711
B02	3	2	B02_2_20	optoFGFR1	1 min	Int_7	105.17	672.30	0.980
B02	3	2	B02_2_21	optoFGFR1	1 min	Int_7	661.57	675.81	1.166
B02	3	2	B02_2_22	optoFGFR1	1 min	Int_7	877.62	687.30	1.248
B02	3	2	B02_2_23	optoFGFR1	1 min	Int_7	559.26	705.05	0.767
B02	3	2	B02_2_24	optoFGFR1	1 min	Int_7	796.79	754.37	0.807
B02	3	2	B02_2_25	optoFGFR1	1 min	Int_7	999.50	783.64	0.848
B02	3	2	B02_2_26	optoFGFR1	1 min	Int_7	679.04	801.47	0.701
B02	3	2	B02_2_27	optoFGFR1	1 min	Int_7	585.12	848.93	0.698
B02	3	2	B02_2_28	optoFGFR1	1 min	Int_7	291.32	859.67	0.608
B02	3	2	B02_2_29	optoFGFR1	1 min	Int_7	727.45	917.84	0.706
B02	3	2	B02_2_30	optoFGFR1	1 min	Int_7	609.77	932.71	0.687
B02	3	2	B02_2_31	optoFGFR1	1 min	Int_7	470.93	972.94	1.096
B02	3	2	B02_2_32	optoFGFR1	1 min	Int_7	966.70	1007.69	0.893
B02	3	3	B02_3_1	optoFGFR1	1 min	Int_7	416.52	53.21	0.881
B02	3	3	B02_3_2	optoFGFR1	1 min	Int_7	830.26	135.27	0.913
B02	3	3	B02_3_3	optoFGFR1	1 min	Int_7	489.42	153.86	0.780
B02	3	3	B02_3_4	optoFGFR1	1 min	Int_7	621.10	185.77	0.918
B02	3	3	B02_3_5	optoFGFR1	1 min	Int_7	220.39	223.12	1.203
B02	3	3	B02_3_6	optoFGFR1	1 min	Int_7	441.75	287.24	0.697
B02	3	3	B02_3_7	optoFGFR1	1 min	Int_7	46.52	295.70	0.871
B02	3	3	B02_3_8	optoFGFR1	1 min	Int_7	574.76	315.95	0.910
B02	3	3	B02_3_9	optoFGFR1	1 min	Int_7	139.55	417.21	0.850
B02	3	3	B02_3_10	optoFGFR1	1 min	Int_7	297.75	468.32	0.796
B02	3	3	B02_3_11	optoFGFR1	1 min	Int_7	91.32	560.67	0.782
B02	3	3	B02_3_12	optoFGFR1	1 min	Int_7	123.78	587.83	0.776
B02	3	3	B02_3_13	optoFGFR1	1 min	Int_7	304.74	671.48	0.755
B02	3	3	B02_3_14	optoFGFR1	1 min	Int_7	300.34	735.16	0.746
B02	3	3	B02_3_15	optoFGFR1	1 min	Int_7	168.29	907.66	1.119
B02	3	3	B02_3_16	optoFGFR1	1 min	Int_7	432.58	974.36	0.825
B02	3	3	B02_3_17	optoFGFR1	1 min	Int_7	706.17	974.19	0.880
B02	3	3	B02_3_18	optoFGFR1	1 min	Int_7	909.98	988.66	1.133
B02	3	3	B02_3_19	optoFGFR1	1 min	Int_7	265.64	993.07	0.802
B02	3	4	B02_4_1	optoFGFR1	1 min	Int_7	143.08	28.44	0.833
B02	3	4	B02_4_2	optoFGFR1	1 min	Int_7	639.74	46.59	0.777
B02	3	4	B02_4_3	optoFGFR1	1 min	Int_7	442.70	73.20	0.859
B02	3	4	B02_4_4	optoFGFR1	1 min	Int_7	579.72	81.67	0.791
B02	3	4	B02_4_5	optoFGFR1	1 min	Int_7	784.60	103.02	0.608
B02	3	4	B02_4_6	optoFGFR1	1 min	Int_7	56.67	134.34	0.534
B02	3	4	B02_4_7	optoFGFR1	1 min	Int_7	427.78	151.77	0.924
B02	3	4	B02_4_8	optoFGFR1	1 min	Int_7	612.49	157.91	0.790
B02	3	4	B02_4_9	optoFGFR1	1 min	Int_7	138.60	206.28	0.826
B02	3	4	B02_4_10	optoFGFR1	1 min	Int_7	41.31	272.09	0.848
B02	3	4	B02_4_11	optoFGFR1	1 min	Int_7	753.01	277.53	0.906
B02	3	4	B02_4_12	optoFGFR1	1 min	Int_7	508.35	290.37	0.851
B02	3	4	B02_4_13	optoFGFR1	1 min	Int_7	186.85	307.63	0.719
B02	3	4	B02_4_14	optoFGFR1	1 min	Int_7	411.48	363.14	0.810
B02	3	4	B02_4_15	optoFGFR1	1 min	Int_7	986.50	381.31	0.805
B02	3	4	B02_4_16	optoFGFR1	1 min	Int_7	334.34	389.42	0.907
B02	3	4	B02_4_17	optoFGFR1	1 min	Int_7	152.37	417.47	0.852
B02	3	4	B02_4_18	optoFGFR1	1 min	Int_7	506.41	449.79	0.890
B02	3	4	B02_4_19	optoFGFR1	1 min	Int_7	84.89	476.04	0.694
B02	3	4	B02_4_20	optoFGFR1	1 min	Int_7	313.19	549.74	1.082
B02	3	4	B02_4_21	optoFGFR1	1 min	Int_7	900.01	634.67	0.986
B02	3	4	B02_4_22	optoFGFR1	1 min	Int_7	308.20	731.67	0.941
B02	3	4	B02_4_23	optoFGFR1	1 min	Int_7	395.93	797.63	0.659
B02	3	4	B02_4_24	optoFGFR1	1 min	Int_7	664.43	809.64	0.782
B02	3	4	B02_4_25	optoFGFR1	1 min	Int_7	331.76	868.18	0.848
B02	3	4	B02_4_26	optoFGFR1	1 min	Int_7	234.43	873.74	0.842
B02	3	4	B02_4_27	optoFGFR1	1 min	Int_7	86.01	875.95	0.888
B02	3	4	B02_4_28	optoFGFR1	1 min	Int_7	715.30	962.85	0.608
B02	3	4	B02_4_29	optoFGFR1	1 min	Int_7	917.63	985.30	0.469
B02	3	5	B02_5_1	optoFGFR1	1 min	Int_7	361.08	78.09	0.861
B02	3	5	B02_5_2	optoFGFR1	1 min	Int_7	251.93	97.99	0.805
B02	3	5	B02_5_3	optoFGFR1	1 min	Int_7	575.20	188.11	0.811
B02	3	5	B02_5_4	optoFGFR1	1 min	Int_7	58.72	241.72	0.879
B02	3	5	B02_5_5	optoFGFR1	1 min	Int_7	401.33	243.47	0.892
B02	3	5	B02_5_6	optoFGFR1	1 min	Int_7	150.25	244.80	0.785
B02	3	5	B02_5_7	optoFGFR1	1 min	Int_7	395.40	322.41	0.849
B02	3	5	B02_5_8	optoFGFR1	1 min	Int_7	682.74	328.56	1.272
B02	3	5	B02_5_9	optoFGFR1	1 min	Int_7	252.20	368.10	0.867
B02	3	5	B02_5_10	optoFGFR1	1 min	Int_7	884.67	517.62	0.780
B02	3	5	B02_5_11	optoFGFR1	1 min	Int_7	518.71	545.00	0.793
B02	3	5	B02_5_12	optoFGFR1	1 min	Int_7	441.69	549.05	0.715
B02	3	5	B02_5_13	optoFGFR1	1 min	Int_7	188.31	556.35	0.919
B02	3	5	B02_5_14	optoFGFR1	1 min	Int_7	636.03	565.51	0.746
B02	3	5	B02_5_15	optoFGFR1	1 min	Int_7	896.66	584.05	0.830
B02	3	5	B02_5_16	optoFGFR1	1 min	Int_7	364.37	591.94	0.751
B02	3	5	B02_5_17	optoFGFR1	1 min	Int_7	988.47	600.02	0.754
B02	3	5	B02_5_18	optoFGFR1	1 min	Int_7	701.06	602.39	0.857
B02	3	5	B02_5_19	optoFGFR1	1 min	Int_7	844.73	695.06	0.688
B02	3	5	B02_5_20	optoFGFR1	1 min	Int_7	471.71	708.07	0.958
B02	3	5	B02_5_21	optoFGFR1	1 min	Int_7	404.53	722.44	0.738
B02	3	5	B02_5_22	optoFGFR1	1 min	Int_7	36.14	728.90	0.831
B02	3	5	B02_5_23	optoFGFR1	1 min	Int_7	760.68	739.46	0.924
B02	3	5	B02_5_24	optoFGFR1	1 min	Int_7	885.47	759.31	0.585
B02	3	5	B02_5_25	optoFGFR1	1 min	Int_7	926.56	773.71	0.556
B02	3	5	B02_5_26	optoFGFR1	1 min	Int_7	968.69	803.38	0.685
B02	3	5	B02_5_27	optoFGFR1	1 min	Int_7	568.99	822.38	0.971
B02	3	5	B02_5_28	optoFGFR1	1 min	Int_7	725.05	950.36	0.863
B02	3	7	B02_7_1	optoFGFR1	1 min	Int_7	262.89	218.94	0.825
B02	3	7	B02_7_2	optoFGFR1	1 min	Int_7	687.00	317.53	0.929
B02	3	7	B02_7_3	optoFGFR1	1 min	Int_7	899.86	434.85	0.836
B02	3	7	B02_7_4	optoFGFR1	1 min	Int_7	134.74	463.36	0.911
B02	3	7	B02_7_5	optoFGFR1	1 min	Int_7	489.31	464.81	0.679
B02	3	7	B02_7_6	optoFGFR1	1 min	Int_7	351.55	589.32	0.832
B02	3	7	B02_7_7	optoFGFR1	1 min	Int_7	1001.86	719.53	0.928
B02	3	7	B02_7_8	optoFGFR1	1 min	Int_7	142.43	729.92	1.004
B02	3	7	B02_7_9	optoFGFR1	1 min	Int_7	251.54	829.74	0.885
B02	3	7	B02_7_10	optoFGFR1	1 min	Int_7	976.79	868.38	0.735
B03	6	0	B03_0_1	optoFGFR1	1 min	Int_7	522.33	52.59	0.953
B03	6	0	B03_0_2	optoFGFR1	1 min	Int_7	111.16	53.05	0.878
B03	6	0	B03_0_3	optoFGFR1	1 min	Int_7	23.57	113.91	0.971
B03	6	0	B03_0_4	optoFGFR1	1 min	Int_7	444.39	226.91	1.014
B03	6	0	B03_0_5	optoFGFR1	1 min	Int_7	991.54	232.79	1.089
B03	6	0	B03_0_6	optoFGFR1	1 min	Int_7	913.22	290.91	0.834
B03	6	0	B03_0_7	optoFGFR1	1 min	Int_7	102.93	490.17	0.940
B03	6	0	B03_0_8	optoFGFR1	1 min	Int_7	435.87	583.28	0.739
B03	6	0	B03_0_9	optoFGFR1	1 min	Int_7	354.46	606.41	0.830
B03	6	0	B03_0_10	optoFGFR1	1 min	Int_7	310.25	658.66	0.736
B03	6	0	B03_0_11	optoFGFR1	1 min	Int_7	133.83	715.28	0.702
B03	6	0	B03_0_12	optoFGFR1	1 min	Int_7	866.93	772.64	1.067
B03	6	0	B03_0_13	optoFGFR1	1 min	Int_7	773.06	836.07	0.841
B03	6	0	B03_0_14	optoFGFR1	1 min	Int_7	39.70	923.95	0.991
B03	6	1	B03_1_1	optoFGFR1	1 min	Int_7	676.42	28.94	0.689
B03	6	1	B03_1_2	optoFGFR1	1 min	Int_7	37.23	40.74	1.008
B03	6	1	B03_1_3	optoFGFR1	1 min	Int_7	723.54	45.22	0.863
B03	6	1	B03_1_4	optoFGFR1	1 min	Int_7	970.09	81.09	1.144
B03	6	1	B03_1_5	optoFGFR1	1 min	Int_7	321.12	82.78	0.909
B03	6	1	B03_1_6	optoFGFR1	1 min	Int_7	579.58	92.95	0.952
B03	6	1	B03_1_8	optoFGFR1	1 min	Int_7	859.15	169.87	0.680
B03	6	1	B03_1_9	optoFGFR1	1 min	Int_7	514.35	203.98	1.053
B03	6	1	B03_1_10	optoFGFR1	1 min	Int_7	203.76	228.20	0.933
B03	6	1	B03_1_11	optoFGFR1	1 min	Int_7	989.46	232.11	0.687
B03	6	1	B03_1_12	optoFGFR1	1 min	Int_7	742.96	253.38	1.358
B03	6	1	B03_1_13	optoFGFR1	1 min	Int_7	104.37	270.52	1.206
B03	6	1	B03_1_14	optoFGFR1	1 min	Int_7	928.86	303.83	1.159
B03	6	1	B03_1_15	optoFGFR1	1 min	Int_7	279.42	317.64	0.834
B03	6	1	B03_1_16	optoFGFR1	1 min	Int_7	605.86	334.23	0.814
B03	6	1	B03_1_17	optoFGFR1	1 min	Int_7	665.65	377.83	0.679
B03	6	1	B03_1_18	optoFGFR1	1 min	Int_7	823.19	414.59	0.948
B03	6	1	B03_1_19	optoFGFR1	1 min	Int_7	81.21	417.08	1.053
B03	6	1	B03_1_20	optoFGFR1	1 min	Int_7	993.61	443.94	0.805
B03	6	1	B03_1_21	optoFGFR1	1 min	Int_7	552.12	458.52	0.902
B03	6	1	B03_1_22	optoFGFR1	1 min	Int_7	969.74	458.74	0.739
B03	6	1	B03_1_23	optoFGFR1	1 min	Int_7	764.35	505.09	0.706
B03	6	1	B03_1_24	optoFGFR1	1 min	Int_7	715.75	515.13	0.737
B03	6	1	B03_1_25	optoFGFR1	1 min	Int_7	600.95	522.74	0.695
B03	6	1	B03_1_26	optoFGFR1	1 min	Int_7	101.79	534.50	0.530
B03	6	1	B03_1_27	optoFGFR1	1 min	Int_7	924.10	587.93	0.995
B03	6	1	B03_1_28	optoFGFR1	1 min	Int_7	35.43	597.89	0.730
B03	6	1	B03_1_29	optoFGFR1	1 min	Int_7	759.79	605.97	0.849
B03	6	1	B03_1_30	optoFGFR1	1 min	Int_7	872.62	608.90	0.809
B03	6	1	B03_1_31	optoFGFR1	1 min	Int_7	280.72	618.93	0.974
B03	6	1	B03_1_32	optoFGFR1	1 min	Int_7	507.64	625.80	0.868
B03	6	1	B03_1_33	optoFGFR1	1 min	Int_7	640.51	649.15	0.939
B03	6	1	B03_1_34	optoFGFR1	1 min	Int_7	220.93	664.74	0.788
B03	6	1	B03_1_35	optoFGFR1	1 min	Int_7	236.15	746.93	0.848
B03	6	1	B03_1_36	optoFGFR1	1 min	Int_7	343.04	747.23	0.924
B03	6	1	B03_1_37	optoFGFR1	1 min	Int_7	980.02	778.11	1.010
B03	6	1	B03_1_38	optoFGFR1	1 min	Int_7	887.17	786.50	0.743
B03	6	1	B03_1_39	optoFGFR1	1 min	Int_7	415.41	843.71	0.884
B03	6	1	B03_1_40	optoFGFR1	1 min	Int_7	562.59	849.86	0.787
B03	6	1	B03_1_41	optoFGFR1	1 min	Int_7	905.84	857.30	0.945
B03	6	1	B03_1_42	optoFGFR1	1 min	Int_7	234.41	910.46	0.795
B03	6	1	B03_1_43	optoFGFR1	1 min	Int_7	409.10	940.82	0.963
B03	6	1	B03_1_44	optoFGFR1	1 min	Int_7	932.48	952.38	0.786
B03	6	1	B03_1_45	optoFGFR1	1 min	Int_7	800.19	991.99	0.951
B03	6	2	B03_2_1	optoFGFR1	1 min	Int_7	675.76	28.75	0.804
B03	6	2	B03_2_2	optoFGFR1	1 min	Int_7	286.43	58.68	1.131
B03	6	2	B03_2_3	optoFGFR1	1 min	Int_7	707.43	97.38	1.142
B03	6	2	B03_2_4	optoFGFR1	1 min	Int_7	26.31	101.44	0.883
B03	6	2	B03_2_5	optoFGFR1	1 min	Int_7	542.11	163.65	0.966
B03	6	2	B03_2_6	optoFGFR1	1 min	Int_7	332.66	165.08	1.034
B03	6	2	B03_2_7	optoFGFR1	1 min	Int_7	186.06	188.50	1.015
B03	6	2	B03_2_8	optoFGFR1	1 min	Int_7	633.61	206.95	1.306
B03	6	2	B03_2_9	optoFGFR1	1 min	Int_7	941.47	221.48	1.073
B03	6	2	B03_2_10	optoFGFR1	1 min	Int_7	517.31	260.74	0.810
B03	6	2	B03_2_11	optoFGFR1	1 min	Int_7	179.87	281.10	1.012
B03	6	2	B03_2_12	optoFGFR1	1 min	Int_7	260.15	290.92	1.039
B03	6	2	B03_2_13	optoFGFR1	1 min	Int_7	430.92	334.59	0.934
B03	6	2	B03_2_14	optoFGFR1	1 min	Int_7	723.02	336.11	1.039
B03	6	2	B03_2_15	optoFGFR1	1 min	Int_7	147.56	375.49	0.917
B03	6	2	B03_2_16	optoFGFR1	1 min	Int_7	861.10	420.66	0.879
B03	6	2	B03_2_17	optoFGFR1	1 min	Int_7	461.82	424.42	0.909
B03	6	2	B03_2_18	optoFGFR1	1 min	Int_7	961.95	425.49	1.360
B03	6	2	B03_2_19	optoFGFR1	1 min	Int_7	401.93	439.33	0.841
B03	6	2	B03_2_20	optoFGFR1	1 min	Int_7	598.89	484.18	0.907
B03	6	2	B03_2_21	optoFGFR1	1 min	Int_7	134.69	496.65	0.680
B03	6	2	B03_2_22	optoFGFR1	1 min	Int_7	509.76	519.06	0.968
B03	6	2	B03_2_23	optoFGFR1	1 min	Int_7	973.06	525.87	0.673
B03	6	2	B03_2_24	optoFGFR1	1 min	Int_7	307.74	543.11	0.885
B03	6	2	B03_2_25	optoFGFR1	1 min	Int_7	576.61	565.67	0.536
B03	6	2	B03_2_26	optoFGFR1	1 min	Int_7	428.75	570.47	0.954
B03	6	2	B03_2_27	optoFGFR1	1 min	Int_7	175.93	576.03	0.966
B03	6	2	B03_2_28	optoFGFR1	1 min	Int_7	962.38	581.10	0.571
B03	6	2	B03_2_29	optoFGFR1	1 min	Int_7	537.74	590.63	0.572
B03	6	2	B03_2_30	optoFGFR1	1 min	Int_7	962.19	612.16	0.473
[truncated: 3,919 more rows]
