# Supplementary material for: LITOS: a versatile LED illumination tool for optogenetic stimulation
Source: Sci Rep. 2022 Jul 30;12:13139. doi: 10.1038/s41598-022-17312-x (PMC9338960; doi:10.1038/s41598-022-17312-x)
Supplement: Supplementary file 4 — Supplementary Information 4. [file 41598_2022_17312_MOESM4_ESM.csv]

Well	Position	id	RealTime	PulseInterval	X	Y	redNuc	redCyto	Response
A02	0	1_A02_0_1	0	every 20 min	631.2	19.6	0.0829	0.0361	0.4355
A02	0	1_A02_0_2	0	every 20 min	231.5	70.9	0.0910	0.0313	0.3438
A02	0	1_A02_0_3	0	every 20 min	834.4	84.5	0.0741	0.0381	0.5148
A02	0	1_A02_0_4	0	every 20 min	488.5	85.1	0.1262	0.0423	0.3347
A02	0	1_A02_0_5	0	every 20 min	437.6	99.9	0.0966	0.0310	0.3208
A02	0	1_A02_0_6	0	every 20 min	538.2	101.6	0.0595	0.0350	0.5882
A02	0	1_A02_0_7	0	every 20 min	314.6	115.6	0.0382	0.0295	0.7720
A02	0	1_A02_0_8	0	every 20 min	731.4	121.5	0.0468	0.0265	0.5668
A02	0	1_A02_0_9	0	every 20 min	480.9	160.2	0.0368	0.0214	0.5831
A02	0	1_A02_0_11	0	every 20 min	520.7	198.5	0.0487	0.0283	0.5811
A02	0	1_A02_0_12	0	every 20 min	833.5	210.5	0.0697	0.0378	0.5420
A02	0	1_A02_0_13	0	every 20 min	465.3	233	0.0465	0.0275	0.5912
A02	0	1_A02_0_14	0	every 20 min	536.7	278.7	0.0997	0.0352	0.3530
A02	0	1_A02_0_15	0	every 20 min	361.1	281.6	0.0451	0.0253	0.5596
A02	0	1_A02_0_16	0	every 20 min	203.9	289.1	0.1095	0.0469	0.4288
A02	0	1_A02_0_17	0	every 20 min	520.9	292.1	0.1026	0.0343	0.3344
A02	0	1_A02_0_19	0	every 20 min	244.5	314.6	0.1092	0.0407	0.3729
A02	0	1_A02_0_20	0	every 20 min	98.4	328.7	0.0751	0.0302	0.4017
A02	0	1_A02_0_21	0	every 20 min	590.5	353.4	0.0746	0.0291	0.3908
A02	0	1_A02_0_23	0	every 20 min	848.6	364.8	0.0579	0.0362	0.6246
A02	0	1_A02_0_24	0	every 20 min	342.4	386.6	0.0911	0.0315	0.3462
A02	0	1_A02_0_25	0	every 20 min	197.8	394.2	0.0945	0.0598	0.6327
A02	0	1_A02_0_26	0	every 20 min	477.2	397.9	0.0714	0.0397	0.5566
A02	0	1_A02_0_27	0	every 20 min	200.7	415	0.0835	0.0475	0.5686
A02	0	1_A02_0_28	0	every 20 min	50.1	413.7	0.1190	0.0476	0.3999
A02	0	1_A02_0_29	0	every 20 min	491.9	455	0.1106	0.0368	0.3331
A02	0	1_A02_0_31	0	every 20 min	246.7	472.7	0.0778	0.0443	0.5689
A02	0	1_A02_0_33	0	every 20 min	547.5	493.6	0.0570	0.0320	0.5603
A02	0	1_A02_0_35	0	every 20 min	843.9	582	0.0662	0.0404	0.6102
A02	0	1_A02_0_36	0	every 20 min	456.6	589.2	0.0744	0.0401	0.5389
A02	0	1_A02_0_37	0	every 20 min	228.1	596.3	0.0793	0.0401	0.5053
A02	0	1_A02_0_38	0	every 20 min	16.5	608.4	0.0485	0.0353	0.7290
A02	0	1_A02_0_39	0	every 20 min	725.6	612.8	0.1516	0.0977	0.6445
A02	0	1_A02_0_40	0	every 20 min	343.9	635.3	0.0865	0.0545	0.6299
A02	0	1_A02_0_41	0	every 20 min	46.8	637	0.0660	0.0336	0.5092
A02	0	1_A02_0_42	0	every 20 min	737.4	668.5	0.1620	0.0636	0.3924
A02	0	1_A02_0_43	0	every 20 min	658	670.6	0.2006	0.0728	0.3629
A02	0	1_A02_0_44	0	every 20 min	202.2	675.1	0.0747	0.0416	0.5562
A02	0	1_A02_0_45	0	every 20 min	83.7	693.3	0.1049	0.0347	0.3311
A02	0	1_A02_0_48	0	every 20 min	459.3	727.8	0.0968	0.0504	0.5205
A02	0	1_A02_0_49	0	every 20 min	375.4	744.8	0.0805	0.0429	0.5332
A02	0	1_A02_0_50	0	every 20 min	640.3	787.5	0.0892	0.0510	0.5711
A02	0	1_A02_0_51	0	every 20 min	205.2	820.4	0.0771	0.0389	0.5042
A02	0	1_A02_0_52	0	every 20 min	382.2	849	0.0701	0.0414	0.5906
A02	0	1_A02_0_53	0	every 20 min	195.8	867.4	0.1231	0.0500	0.4065
A02	0	1_A02_0_54	0	every 20 min	77.5	874.8	0.0951	0.0386	0.4064
A02	0	1_A02_0_55	0	every 20 min	829.6	877.2	0.0967	0.0458	0.4732
A02	0	1_A02_0_56	0	every 20 min	1008.8	876.7	0.0601	0.0342	0.5686
A02	0	1_A02_0_57	0	every 20 min	21.6	896.8	0.0459	0.0275	0.5983
A02	0	1_A02_0_58	0	every 20 min	446.4	941.7	0.0553	0.0465	0.8412
A02	0	1_A02_0_59	0	every 20 min	780.5	947	0.0540	0.0288	0.5341
A02	0	1_A02_0_60	0	every 20 min	178.7	991	0.0525	0.0338	0.6435
A02	1	1_A02_1_1	0	every 20 min	266.6	37.7	0.0431	0.0272	0.6317
A02	1	1_A02_1_2	0	every 20 min	301.4	40	0.1242	0.0430	0.3465
A02	1	1_A02_1_3	0	every 20 min	344.8	60.6	0.1030	0.0546	0.5300
A02	1	1_A02_1_4	0	every 20 min	77.9	76.2	0.0741	0.0256	0.3452
A02	1	1_A02_1_5	0	every 20 min	597.8	82.4	0.1132	0.0356	0.3148
A02	1	1_A02_1_6	0	every 20 min	147.9	130.5	0.0693	0.0401	0.5796
A02	1	1_A02_1_7	0	every 20 min	566.1	131	0.0884	0.0293	0.3319
A02	1	1_A02_1_8	0	every 20 min	278.1	152.6	0.2904	0.0616	0.2122
A02	1	1_A02_1_9	0	every 20 min	960.6	167.4	0.0374	0.0270	0.7237
A02	1	1_A02_1_10	0	every 20 min	529.2	185.9	0.0853	0.0508	0.5958
A02	1	1_A02_1_11	0	every 20 min	63.3	198.2	0.0865	0.0245	0.2838
A02	1	1_A02_1_14	0	every 20 min	476.9	258.5	0.0695	0.0372	0.5352
A02	1	1_A02_1_15	0	every 20 min	544.9	259.2	0.0826	0.0622	0.7533
A02	1	1_A02_1_17	0	every 20 min	438.2	289.4	0.1118	0.0538	0.4806
A02	1	1_A02_1_18	0	every 20 min	620.5	297.6	0.0826	0.0500	0.6054
A02	1	1_A02_1_19	0	every 20 min	58	304.1	0.1049	0.0315	0.3005
A02	1	1_A02_1_20	0	every 20 min	293.4	303.9	0.2449	0.0886	0.3616
A02	1	1_A02_1_21	0	every 20 min	312.9	310.2	0.2436	0.0825	0.3386
A02	1	1_A02_1_22	0	every 20 min	598.5	328.9	0.1346	0.0674	0.5006
A02	1	1_A02_1_23	0	every 20 min	985.5	333.7	0.0411	0.0268	0.6521
A02	1	1_A02_1_24	0	every 20 min	196.9	333.7	0.1143	0.0423	0.3697
A02	1	1_A02_1_25	0	every 20 min	771.1	340.1	0.0648	0.0243	0.3750
A02	1	1_A02_1_26	0	every 20 min	710.4	353.4	0.0644	0.0376	0.5845
A02	1	1_A02_1_27	0	every 20 min	647.2	370.3	0.0897	0.0452	0.5034
A02	1	1_A02_1_28	0	every 20 min	53.6	377.4	0.0570	0.0294	0.5161
A02	1	1_A02_1_30	0	every 20 min	565.4	409.6	0.0879	0.0501	0.5696
A02	1	1_A02_1_31	0	every 20 min	202.3	426.4	0.0793	0.0353	0.4448
A02	1	1_A02_1_32	0	every 20 min	1009.2	438.8	0.0693	0.0381	0.5499
A02	1	1_A02_1_33	0	every 20 min	188.7	453.3	0.0778	0.0354	0.4547
A02	1	1_A02_1_34	0	every 20 min	637.2	457.5	0.1356	0.0702	0.5178
A02	1	1_A02_1_35	0	every 20 min	909.2	459.5	0.0597	0.0348	0.5823
A02	1	1_A02_1_36	0	every 20 min	630.2	476.3	0.1230	0.0667	0.5420
A02	1	1_A02_1_37	0	every 20 min	601.2	507.2	0.0672	0.0245	0.3639
A02	1	1_A02_1_38	0	every 20 min	20.2	513.8	0.0568	0.0285	0.5025
A02	1	1_A02_1_40	0	every 20 min	965.4	542.5	0.0461	0.0323	0.7013
A02	1	1_A02_1_41	0	every 20 min	872.2	559.2	0.1056	0.0537	0.5088
A02	1	1_A02_1_42	0	every 20 min	738.5	590.4	0.2258	0.0876	0.3879
A02	1	1_A02_1_43	0	every 20 min	796.7	593.9	0.2543	0.1038	0.4082
A02	1	1_A02_1_44	0	every 20 min	611.5	603.6	0.0886	0.0562	0.6344
A02	1	1_A02_1_45	0	every 20 min	421.9	615.2	0.0451	0.0241	0.5348
A02	1	1_A02_1_46	0	every 20 min	525.8	632.2	0.1375	0.0561	0.4081
A02	1	1_A02_1_47	0	every 20 min	315.7	645.1	0.0972	0.0335	0.3442
A02	1	1_A02_1_48	0	every 20 min	948.4	651.3	0.0907	0.0613	0.6761
A02	1	1_A02_1_49	0	every 20 min	642.8	656.6	0.1422	0.0680	0.4780
A02	1	1_A02_1_51	0	every 20 min	877	708.5	0.0953	0.0426	0.4475
A02	1	1_A02_1_52	0	every 20 min	424.1	711.6	0.1595	0.0561	0.3514
A02	1	1_A02_1_54	0	every 20 min	351.1	731.1	0.0779	0.0474	0.6086
A02	1	1_A02_1_55	0	every 20 min	963	742.5	0.0743	0.0407	0.5475
A02	1	1_A02_1_56	0	every 20 min	656.3	775	0.0946	0.0470	0.4968
A02	1	1_A02_1_57	0	every 20 min	355.6	794.7	0.1055	0.0446	0.4229
A02	1	1_A02_1_58	0	every 20 min	447.7	792.9	0.1277	0.0499	0.3903
A02	1	1_A02_1_59	0	every 20 min	823.7	829.3	0.0898	0.0277	0.3085
A02	1	1_A02_1_60	0	every 20 min	167.8	852.9	0.0872	0.0303	0.3478
A02	1	1_A02_1_63	0	every 20 min	490.6	905.4	0.1232	0.0419	0.3402
A02	2	1_A02_2_1	0	every 20 min	614.6	59.6	0.0577	0.0264	0.4574
A02	2	1_A02_2_3	0	every 20 min	887.5	70.8	0.0619	0.0240	0.3877
A02	2	1_A02_2_5	0	every 20 min	412.8	159.1	0.0395	0.0252	0.6383
A02	2	1_A02_2_6	0	every 20 min	758.7	195.9	0.0500	0.0290	0.5800
A02	2	1_A02_2_7	0	every 20 min	949.6	217.1	0.2434	0.0738	0.3031
A02	2	1_A02_2_9	0	every 20 min	336.5	219.7	0.0434	0.0306	0.7038
A02	2	1_A02_2_10	0	every 20 min	830.7	238.8	0.0517	0.0266	0.5144
A02	2	1_A02_2_11	0	every 20 min	962.2	240.4	0.1835	0.0635	0.3458
A02	2	1_A02_2_12	0	every 20 min	76.6	307.9	0.0430	0.0281	0.6552
A02	2	1_A02_2_13	0	every 20 min	773.1	314.8	0.0705	0.0341	0.4829
A02	2	1_A02_2_14	0	every 20 min	828.5	317.3	0.0739	0.0325	0.4402
A02	2	1_A02_2_16	0	every 20 min	583.3	345.3	0.0449	0.0424	0.9445
A02	2	1_A02_2_19	0	every 20 min	874.8	384.9	0.0964	0.0335	0.3474
A02	2	1_A02_2_20	0	every 20 min	151.2	414.6	0.0473	0.0295	0.6248
A02	2	1_A02_2_22	0	every 20 min	258.2	432	0.0641	0.0393	0.6136
A02	2	1_A02_2_23	0	every 20 min	955.6	482.6	0.1162	0.0671	0.5778
A02	2	1_A02_2_24	0	every 20 min	149.5	486.7	0.0737	0.0422	0.5728
A02	2	1_A02_2_25	0	every 20 min	636.7	490.6	0.1289	0.0524	0.4064
A02	2	1_A02_2_26	0	every 20 min	895.9	505.9	0.1329	0.0451	0.3395
A02	2	1_A02_2_27	0	every 20 min	297	515.6	0.0670	0.0338	0.5043
A02	2	1_A02_2_28	0	every 20 min	644.2	553	0.1423	0.0679	0.4773
A02	2	1_A02_2_29	0	every 20 min	131.9	556.8	0.0633	0.0337	0.5321
A02	2	1_A02_2_30	0	every 20 min	165	586.6	0.1231	0.0459	0.3726
A02	2	1_A02_2_31	0	every 20 min	285.9	589.3	0.0885	0.0318	0.3599
A02	2	1_A02_2_32	0	every 20 min	563.8	588.1	0.4002	0.1285	0.3211
A02	2	1_A02_2_33	0	every 20 min	535.7	606.1	0.2967	0.1217	0.4100
A02	2	1_A02_2_34	0	every 20 min	890.4	617.9	0.0703	0.0368	0.5229
A02	2	1_A02_2_35	0	every 20 min	153.2	625.7	0.1417	0.0449	0.3167
A02	2	1_A02_2_37	0	every 20 min	999.4	677.2	0.0474	0.0316	0.6652
A02	2	1_A02_2_38	0	every 20 min	408.5	686.5	0.0619	0.0337	0.5437
A02	2	1_A02_2_39	0	every 20 min	268	689.1	0.0943	0.0321	0.3405
A02	2	1_A02_2_40	0	every 20 min	94.1	690.4	0.1133	0.0650	0.5740
A02	2	1_A02_2_41	0	every 20 min	39.7	695.7	0.1079	0.0466	0.4322
A02	2	1_A02_2_43	0	every 20 min	841.6	723.3	0.1361	0.0742	0.5455
A02	2	1_A02_2_44	0	every 20 min	721.1	743.5	0.0981	0.0552	0.5628
A02	2	1_A02_2_45	0	every 20 min	16.6	747	0.0975	0.0376	0.3859
A02	2	1_A02_2_46	0	every 20 min	773.7	751.8	0.1102	0.0429	0.3891
A02	2	1_A02_2_47	0	every 20 min	989.7	761.5	0.0573	0.0342	0.5971
A02	2	1_A02_2_48	0	every 20 min	161.3	790.3	0.1177	0.0450	0.3822
A02	2	1_A02_2_49	0	every 20 min	884.5	801.6	0.0637	0.0296	0.4647
A02	2	1_A02_2_50	0	every 20 min	392.3	813.6	0.0468	0.0312	0.6670
A02	2	1_A02_2_51	0	every 20 min	638	812.3	0.0798	0.0506	0.6342
A02	2	1_A02_2_52	0	every 20 min	776.3	816.3	0.1163	0.0486	0.4176
A02	2	1_A02_2_53	0	every 20 min	710.2	840.4	0.1308	0.0621	0.4746
A02	2	1_A02_2_54	0	every 20 min	41.6	860.1	0.0792	0.0274	0.3455
A02	2	1_A02_2_56	0	every 20 min	639.3	880.6	0.0513	0.0346	0.6752
A02	2	1_A02_2_57	0	every 20 min	976.2	902.9	0.0471	0.0294	0.6247
A02	2	1_A02_2_58	0	every 20 min	228.3	904.5	0.0660	0.0385	0.5840
A02	2	1_A02_2_59	0	every 20 min	139.5	921	0.1554	0.0707	0.4552
A02	2	1_A02_2_60	0	every 20 min	448.2	932.3	0.0450	0.0313	0.6953
A02	2	1_A02_2_61	0	every 20 min	46.8	949.2	0.0502	0.0351	0.6991
A02	2	1_A02_2_62	0	every 20 min	452.1	943.9	0.0422	0.0267	0.6330
A02	2	1_A02_2_63	0	every 20 min	260.9	954.6	0.0643	0.0292	0.4539
A02	2	1_A02_2_64	0	every 20 min	642.2	968.3	0.0509	0.0343	0.6730
A02	2	1_A02_2_65	0	every 20 min	733.9	971.7	0.0606	0.0339	0.5597
A02	2	1_A02_2_66	0	every 20 min	867.5	995.1	0.0307	0.0241	0.7851
A02	3	1_A02_3_1	0	every 20 min	769	27	0.1313	0.0444	0.3381
A02	3	1_A02_3_2	0	every 20 min	573.3	40.7	0.0586	0.0376	0.6424
A02	3	1_A02_3_3	0	every 20 min	478.3	52.7	0.0676	0.0446	0.6603
A02	3	1_A02_3_4	0	every 20 min	956.9	74.4	0.0823	0.0400	0.4860
A02	3	1_A02_3_5	0	every 20 min	283.8	83.1	0.1117	0.0778	0.6965
A02	3	1_A02_3_6	0	every 20 min	413.6	149.2	0.1130	0.0764	0.6762
A02	3	1_A02_3_7	0	every 20 min	654.1	169.7	0.1112	0.0450	0.4046
A02	3	1_A02_3_8	0	every 20 min	527.3	181.8	0.2034	0.1558	0.7663
A02	3	1_A02_3_9	0	every 20 min	912	183.7	0.0733	0.0456	0.6214
A02	3	1_A02_3_10	0	every 20 min	112.9	211.7	0.2288	0.1143	0.4996
A02	3	1_A02_3_11	0	every 20 min	115.1	237.4	0.2275	0.1055	0.4635
A02	3	1_A02_3_13	0	every 20 min	713.9	250.5	0.1103	0.0468	0.4238
A02	3	1_A02_3_14	0	every 20 min	635.2	256.7	0.0716	0.0429	0.5986
A02	3	1_A02_3_15	0	every 20 min	381.2	263.8	0.1090	0.0373	0.3425
A02	3	1_A02_3_17	0	every 20 min	27.1	270	0.0759	0.0464	0.6108
A02	3	1_A02_3_19	0	every 20 min	397.2	278.3	0.1065	0.0377	0.3541
A02	3	1_A02_3_20	0	every 20 min	602.6	315.9	0.1424	0.0897	0.6297
A02	3	1_A02_3_23	0	every 20 min	120.3	376.3	0.0937	0.0449	0.4796
A02	3	1_A02_3_24	0	every 20 min	1001.2	380.9	0.0832	0.0456	0.5476
A02	3	1_A02_3_25	0	every 20 min	830.3	409.4	0.0579	0.0415	0.7168
A02	3	1_A02_3_26	0	every 20 min	872.7	423	0.1154	0.0715	0.6195
A02	3	1_A02_3_27	0	every 20 min	517.6	439.8	0.1626	0.0704	0.4328
A02	3	1_A02_3_28	0	every 20 min	805.3	444.5	0.0879	0.0431	0.4905
A02	3	1_A02_3_29	0	every 20 min	84.3	451.3	0.0945	0.0581	0.6145
A02	3	1_A02_3_30	0	every 20 min	426.2	453.2	0.1426	0.0666	0.4669
A02	3	1_A02_3_31	0	every 20 min	994.7	464.8	0.0651	0.0391	0.6010
A02	3	1_A02_3_32	0	every 20 min	185.9	469.3	0.2132	0.1714	0.8038
A02	3	1_A02_3_33	0	every 20 min	563	469.2	0.0937	0.0509	0.5431
A02	3	1_A02_3_34	0	every 20 min	616.3	481.6	0.0984	0.0384	0.3904
A02	3	1_A02_3_35	0	every 20 min	188.5	485.5	0.2113	0.1510	0.7144
A02	3	1_A02_3_37	0	every 20 min	924.7	520.2	0.0496	0.0395	0.7969
A02	3	1_A02_3_38	0	every 20 min	411.5	532.6	0.1232	0.0647	0.5252
A02	3	1_A02_3_41	0	every 20 min	369.1	558	0.1626	0.0862	0.5299
A02	3	1_A02_3_42	0	every 20 min	1004.7	580	0.0515	0.0411	0.7984
A02	3	1_A02_3_43	0	every 20 min	62.4	584.3	0.0904	0.0502	0.5555
A02	3	1_A02_3_44	0	every 20 min	936.3	617.2	0.0859	0.0517	0.6015
A02	3	1_A02_3_47	0	every 20 min	187.6	637.4	0.1180	0.0591	0.5008
A02	3	1_A02_3_48	0	every 20 min	427.2	656.9	0.2321	0.1016	0.4380
A02	3	1_A02_3_49	0	every 20 min	308.5	675.4	0.0473	0.0337	0.7129
A02	3	1_A02_3_50	0	every 20 min	953.4	682.3	0.0763	0.0422	0.5521
A02	3	1_A02_3_51	0	every 20 min	219.4	689.1	0.1212	0.0635	0.5243
A02	3	1_A02_3_52	0	every 20 min	40.1	690.6	0.1011	0.0380	0.3759
A02	3	1_A02_3_53	0	every 20 min	439.2	694.6	0.3097	0.2323	0.7500
A02	3	1_A02_3_54	0	every 20 min	535.2	728.6	0.0878	0.0367	0.4178
A02	3	1_A02_3_55	0	every 20 min	205.3	731.4	0.0943	0.0545	0.5779
A02	3	1_A02_3_56	0	every 20 min	150.9	758.3	0.0926	0.0452	0.4877
A02	3	1_A02_3_57	0	every 20 min	956.2	758.7	0.0410	0.0315	0.7690
A02	3	1_A02_3_58	0	every 20 min	402.3	765.2	0.0533	0.0416	0.7814
A02	3	1_A02_3_59	0	every 20 min	480.3	766	0.3221	0.1035	0.3213
A02	3	1_A02_3_60	0	every 20 min	454.1	769.5	0.1060	0.0695	0.6559
A02	3	1_A02_3_61	0	every 20 min	540.2	770.2	0.2870	0.0996	0.3469
A02	3	1_A02_3_62	0	every 20 min	237.3	800	0.1174	0.0584	0.4970
A02	3	1_A02_3_63	0	every 20 min	117.8	810.8	0.0887	0.0523	0.5900
A02	3	1_A02_3_64	0	every 20 min	634.1	815.4	0.0980	0.0533	0.5433
A02	3	1_A02_3_65	0	every 20 min	345	817.3	0.1640	0.1009	0.6152
A02	3	1_A02_3_66	0	every 20 min	792.9	817.3	0.1053	0.0521	0.4947
A02	3	1_A02_3_67	0	every 20 min	30.1	821.2	0.0856	0.0343	0.4005
A02	3	1_A02_3_68	0	every 20 min	309.3	868	0.3145	0.1149	0.3652
A02	3	1_A02_3_69	0	every 20 min	345.8	873.2	0.3136	0.0927	0.2957
A02	3	1_A02_3_70	0	every 20 min	678.8	875.2	0.1794	0.0675	0.3761
A02	3	1_A02_3_71	0	every 20 min	782	895.8	0.0700	0.0393	0.5617
A02	3	1_A02_3_72	0	every 20 min	864.2	918.5	0.0632	0.0423	0.6704
A02	3	1_A02_3_73	0	every 20 min	939.9	941	0.0576	0.0393	0.6826
A02	3	1_A02_3_74	0	every 20 min	597	944.1	0.1547	0.0505	0.3264
A02	3	1_A02_3_75	0	every 20 min	689.3	974.8	0.0669	0.0354	0.5289
A02	4	1_A02_4_1	0	every 20 min	709	28.6	0.0567	0.0349	0.6160
A02	4	1_A02_4_2	0	every 20 min	913.7	35.6	0.0634	0.0280	0.4411
A02	4	1_A02_4_3	0	every 20 min	930.9	36.5	0.0731	0.0301	0.4113
A02	4	1_A02_4_4	0	every 20 min	746.2	49.4	0.2147	0.0959	0.4468
A02	4	1_A02_4_5	0	every 20 min	217.4	50.2	0.0516	0.0308	0.5969
A02	4	1_A02_4_6	0	every 20 min	705.7	61.8	0.2469	0.1170	0.4738
A02	4	1_A02_4_7	0	every 20 min	307.6	72	0.0725	0.0260	0.3586
A02	4	1_A02_4_8	0	every 20 min	826.6	96.9	0.0734	0.0281	0.3825
A02	4	1_A02_4_9	0	every 20 min	904.3	167.4	0.0733	0.0379	0.5173
A02	4	1_A02_4_10	0	every 20 min	871.7	191	0.0841	0.0347	0.4122
A02	4	1_A02_4_11	0	every 20 min	73.4	250.1	0.0423	0.0292	0.6902
A02	4	1_A02_4_12	0	every 20 min	301.8	278.7	0.0544	0.0302	0.5548
A02	4	1_A02_4_14	0	every 20 min	908.2	309.9	0.0868	0.0530	0.6100
A02	4	1_A02_4_15	0	every 20 min	183.9	346.4	0.0948	0.0469	0.4948
A02	4	1_A02_4_16	0	every 20 min	765.1	347.2	0.1147	0.0376	0.3273
A02	4	1_A02_4_17	0	every 20 min	560.4	392.6	0.1411	0.0424	0.3006
A02	4	1_A02_4_18	0	every 20 min	36.6	404.2	0.0840	0.0482	0.5744
A02	4	1_A02_4_19	0	every 20 min	935.5	443.8	0.0826	0.0419	0.5068
A02	4	1_A02_4_21	0	every 20 min	249.2	475.5	0.0470	0.0275	0.5843
A02	4	1_A02_4_22	0	every 20 min	142.8	489	0.0446	0.0361	0.8090
A02	4	1_A02_4_24	0	every 20 min	243.9	572.3	0.2504	0.1140	0.4551
A02	4	1_A02_4_26	0	every 20 min	244.8	605.6	0.2759	0.1043	0.3779
A02	4	1_A02_4_27	0	every 20 min	212.6	729	0.1676	0.0672	0.4012
A02	4	1_A02_4_28	0	every 20 min	197.3	747.9	0.2672	0.0776	0.2904
A02	4	1_A02_4_29	0	every 20 min	445.1	751	0.0289	0.0344	1.1925
A02	4	1_A02_4_31	0	every 20 min	727.3	791.1	0.1628	0.0705	0.4333
A02	4	1_A02_4_32	0	every 20 min	640.9	797	0.1711	0.0385	0.2249
A02	4	1_A02_4_33	0	every 20 min	860.5	804	0.0797	0.0408	0.5116
A02	4	1_A02_4_34	0	every 20 min	272.9	861.2	0.0862	0.0416	0.4830
A02	4	1_A02_4_35	0	every 20 min	595.5	863.9	0.1747	0.0634	0.3630
A02	4	1_A02_4_36	0	every 20 min	681.6	874.8	0.0772	0.0425	0.5506
A02	4	1_A02_4_37	0	every 20 min	296.5	907	0.1066	0.0459	0.4305
A02	4	1_A02_4_38	0	every 20 min	222.4	947.1	0.0964	0.0393	0.4074
A02	4	1_A02_4_39	0	every 20 min	144.2	976.1	0.2315	0.0927	0.4005
A02	4	1_A02_4_40	0	every 20 min	619.8	980.7	0.0681	0.0330	0.4841
A02	4	1_A02_4_41	0	every 20 min	143.7	996.1	0.2345	0.1423	0.6068
A02	4	1_A02_4_43	0	every 20 min	288.5	1003.5	0.0791	0.0268	0.3390
A02	5	1_A02_5_1	0	every 20 min	582.5	28.7	0.0545	0.0321	0.5889
A02	5	1_A02_5_2	0	every 20 min	824	127.4	0.0478	0.0279	0.5838
A02	5	1_A02_5_3	0	every 20 min	407.2	143.1	0.1267	0.0420	0.3311
A02	5	1_A02_5_4	0	every 20 min	303.7	162.5	0.0487	0.0270	0.5551
A02	5	1_A02_5_5	0	every 20 min	76.3	179.9	0.1518	0.0623	0.4104
A02	5	1_A02_5_6	0	every 20 min	114.2	199.8	0.1330	0.0440	0.3309
A02	5	1_A02_5_7	0	every 20 min	575.2	207.3	0.0788	0.0435	0.5514
A02	5	1_A02_5_8	0	every 20 min	755.4	222.5	0.0500	0.0341	0.6821
A02	5	1_A02_5_9	0	every 20 min	891.2	224.3	0.0673	0.0455	0.6754
A02	5	1_A02_5_10	0	every 20 min	861.4	256.7	0.1152	0.0639	0.5551
A02	5	1_A02_5_11	0	every 20 min	684.5	276.7	0.0966	0.0404	0.4178
A02	5	1_A02_5_12	0	every 20 min	41	279.8	0.0856	0.0479	0.5593
A02	5	1_A02_5_13	0	every 20 min	310	306.6	0.0525	0.0314	0.5992
A02	5	1_A02_5_14	0	every 20 min	154.6	322.6	0.0547	0.0298	0.5455
A02	5	1_A02_5_15	0	every 20 min	724.8	326	0.0747	0.0394	0.5267
A02	5	1_A02_5_16	0	every 20 min	22.7	333.5	0.0761	0.0306	0.4020
A02	5	1_A02_5_17	0	every 20 min	217.8	344.3	0.0780	0.0424	0.5438
A02	5	1_A02_5_18	0	every 20 min	100.5	375	0.0562	0.0318	0.5660
A02	5	1_A02_5_19	0	every 20 min	149.1	388.5	0.0800	0.0361	0.4510
A02	5	1_A02_5_20	0	every 20 min	55.6	419.5	0.0810	0.0287	0.3544
A02	5	1_A02_5_22	0	every 20 min	706	467.1	0.0654	0.0385	0.5891
A02	5	1_A02_5_23	0	every 20 min	101.2	487.8	0.0657	0.0457	0.6956
A02	5	1_A02_5_24	0	every 20 min	888.9	550.4	0.1005	0.0400	0.3986
A02	5	1_A02_5_25	0	every 20 min	639.1	563.3	0.0640	0.0372	0.5809
A02	5	1_A02_5_26	0	every 20 min	579.3	583.7	0.1196	0.0528	0.4417
A02	5	1_A02_5_28	0	every 20 min	849.9	622.9	0.0816	0.0441	0.5402
A02	5	1_A02_5_29	0	every 20 min	721.7	646.5	0.1414	0.0626	0.4430
A02	5	1_A02_5_30	0	every 20 min	450.7	645.5	0.0624	0.0395	0.6336
A02	5	1_A02_5_31	0	every 20 min	817.3	650.7	0.1203	0.0588	0.4889
A02	5	1_A02_5_32	0	every 20 min	126.7	667.7	0.0556	0.0338	0.6090
A02	5	1_A02_5_33	0	every 20 min	1010.7	677.3	0.0785	0.0338	0.4307
A02	5	1_A02_5_34	0	every 20 min	750.7	690.3	0.1743	0.0875	0.5018
A02	5	1_A02_5_35	0	every 20 min	850.1	695.8	0.1034	0.0618	0.5976
A02	5	1_A02_5_38	0	every 20 min	562	763.4	0.1015	0.0391	0.3849
A02	5	1_A02_5_39	0	every 20 min	939.4	781.4	0.0501	0.0327	0.6534
A02	5	1_A02_5_40	0	every 20 min	724.5	788.5	0.2375	0.0880	0.3705
A02	5	1_A02_5_41	0	every 20 min	380.4	797	0.1222	0.0371	0.3033
A02	5	1_A02_5_43	0	every 20 min	314.7	802	0.1456	0.0453	0.3110
A02	5	1_A02_5_49	0	every 20 min	52.5	870	0.0565	0.0316	0.5587
A02	5	1_A02_5_50	0	every 20 min	613.2	885.4	0.0951	0.0419	0.4404
A02	5	1_A02_5_51	0	every 20 min	233.1	885	0.1325	0.0591	0.4462
A02	5	1_A02_5_52	0	every 20 min	257.1	889.1	0.0885	0.0379	0.4276
A02	5	1_A02_5_53	0	every 20 min	324.5	907.5	0.1411	0.0586	0.4155
A02	5	1_A02_5_54	0	every 20 min	511.2	926.7	0.0877	0.0467	0.5324
A02	5	1_A02_5_55	0	every 20 min	995	928.5	0.0527	0.0281	0.5341
A02	5	1_A02_5_56	0	every 20 min	38.1	943.6	0.0741	0.0309	0.4169
A02	5	1_A02_5_57	0	every 20 min	143.2	944.8	0.0638	0.0359	0.5630
A02	5	1_A02_5_58	0	every 20 min	568.2	943	0.0828	0.0440	0.5310
A02	5	1_A02_5_59	0	every 20 min	263.5	947.8	0.1609	0.0666	0.4139
A02	5	1_A02_5_61	0	every 20 min	490.3	971.6	0.0685	0.0413	0.6025
A02	5	1_A02_5_62	0	every 20 min	878.5	1010.7	0.0303	0.0231	0.7630
A02	6	1_A02_6_1	0	every 20 min	109.2	14.3	0.1038	0.0371	0.3575
A02	6	1_A02_6_2	0	every 20 min	670.9	20.3	0.0991	0.0415	0.4189
A02	6	1_A02_6_3	0	every 20 min	359.3	35.5	0.1201	0.0654	0.5451
A02	6	1_A02_6_4	0	every 20 min	795	39	0.0987	0.0497	0.5034
A02	6	1_A02_6_5	0	every 20 min	172.1	57.9	0.0530	0.0313	0.5910
A02	6	1_A02_6_6	0	every 20 min	620.4	108.1	0.1003	0.0490	0.4888
A02	6	1_A02_6_7	0	every 20 min	164	116.1	0.1498	0.0755	0.5042
A02	6	1_A02_6_8	0	every 20 min	141.9	137.6	0.1701	0.0884	0.5196
A02	6	1_A02_6_9	0	every 20 min	674.8	175.2	0.0581	0.0346	0.5945
A02	6	1_A02_6_10	0	every 20 min	344.4	205.5	0.0519	0.0291	0.5605
A02	6	1_A02_6_11	0	every 20 min	971.8	217.7	0.0598	0.0316	0.5279
A02	6	1_A02_6_13	0	every 20 min	380.5	248.4	0.1191	0.0453	0.3807
A02	6	1_A02_6_14	0	every 20 min	770.5	252.4	0.3803	0.1297	0.3411
A02	6	1_A02_6_16	0	every 20 min	260.4	302	0.0477	0.0301	0.6323
A02	6	1_A02_6_17	0	every 20 min	616.6	331.3	0.1118	0.0520	0.4651
A02	6	1_A02_6_18	0	every 20 min	928.8	338.7	0.0626	0.0396	0.6324
A02	6	1_A02_6_19	0	every 20 min	425.6	342	0.1518	0.0528	0.3478
A02	6	1_A02_6_20	0	every 20 min	517.3	345.3	0.0616	0.0341	0.5534
A02	6	1_A02_6_21	0	every 20 min	155.1	372.4	0.0622	0.0334	0.5375
A02	6	1_A02_6_22	0	every 20 min	559	387.8	0.1020	0.0341	0.3345
A02	6	1_A02_6_23	0	every 20 min	443	409.5	0.0697	0.0387	0.5556
A02	6	1_A02_6_24	0	every 20 min	722	431.3	0.1143	0.0452	0.3955
A02	6	1_A02_6_25	0	every 20 min	519.1	436.4	0.0946	0.0340	0.3595
A02	6	1_A02_6_26	0	every 20 min	613.6	452.1	0.0613	0.0294	0.4795
A02	6	1_A02_6_27	0	every 20 min	42.9	464.3	0.0697	0.0331	0.4751
A02	6	1_A02_6_28	0	every 20 min	137.7	471.3	0.1475	0.0803	0.5443
A02	6	1_A02_6_29	0	every 20 min	462.1	510.6	0.1146	0.0474	0.4136
A02	6	1_A02_6_31	0	every 20 min	235.4	532	0.0798	0.0414	0.5186
A02	6	1_A02_6_32	0	every 20 min	701.6	537.2	0.1027	0.0426	0.4149
A02	6	1_A02_6_33	0	every 20 min	27	562.2	0.0915	0.0580	0.6336
A02	6	1_A02_6_34	0	every 20 min	118.4	560.8	0.0697	0.0349	0.5009
A02	6	1_A02_6_35	0	every 20 min	465.9	560.7	0.0884	0.0471	0.5333
A02	6	1_A02_6_36	0	every 20 min	631.5	572.7	0.0882	0.0467	0.5292
A02	6	1_A02_6_38	0	every 20 min	400.6	606.3	0.0732	0.0395	0.5401
A02	6	1_A02_6_39	0	every 20 min	188.2	614.7	0.1481	0.0390	0.2632
A02	6	1_A02_6_40	0	every 20 min	572.8	617.2	0.1440	0.0506	0.3514
A02	6	1_A02_6_41	0	every 20 min	483.8	634.7	0.1965	0.0558	0.2841
A02	6	1_A02_6_42	0	every 20 min	294.3	662	0.1555	0.0713	0.4586
A02	6	1_A02_6_43	0	every 20 min	718.2	674.9	0.0570	0.0333	0.5842
A02	6	1_A02_6_44	0	every 20 min	102.7	677	0.0667	0.0342	0.5132
A02	6	1_A02_6_46	0	every 20 min	408.6	696.1	0.0464	0.0332	0.7146
A02	6	1_A02_6_47	0	every 20 min	147.5	708.2	0.1299	0.0355	0.2729
A02	6	1_A02_6_48	0	every 20 min	988.4	720.9	0.0918	0.0497	0.5415
A02	6	1_A02_6_49	0	every 20 min	241.2	731.3	0.2007	0.0979	0.4879
A02	6	1_A02_6_50	0	every 20 min	286.9	743.2	0.1537	0.0494	0.3214
A02	6	1_A02_6_51	0	every 20 min	33.7	744.1	0.0620	0.0315	0.5078
A02	6	1_A02_6_52	0	every 20 min	506	758.5	0.0761	0.0434	0.5703
A02	6	1_A02_6_53	0	every 20 min	809.5	765.5	0.1160	0.0606	0.5225
A02	6	1_A02_6_54	0	every 20 min	756.3	771.5	0.0764	0.0413	0.5400
A02	6	1_A02_6_55	0	every 20 min	229.5	774.2	0.2051	0.0936	0.4561
A02	6	1_A02_6_56	0	every 20 min	270.3	778.3	0.2035	0.0581	0.2854
A02	6	1_A02_6_57	0	every 20 min	426.8	782.9	0.0598	0.0371	0.6197
A02	6	1_A02_6_58	0	every 20 min	637.2	785.8	0.0833	0.0590	0.7085
A02	6	1_A02_6_59	0	every 20 min	724.6	815.1	0.1090	0.0473	0.4344
A02	6	1_A02_6_62	0	every 20 min	487.7	859.2	0.1007	0.0563	0.5594
A02	6	1_A02_6_63	0	every 20 min	925.5	877.5	0.1027	0.0589	0.5732
A02	6	1_A02_6_64	0	every 20 min	339.4	962.5	0.0646	0.0370	0.5726
A02	6	1_A02_6_65	0	every 20 min	873.1	1003.6	0.0394	0.0240	0.6101
A02	7	1_A02_7_1	0	every 20 min	221.3	19.4	0.0846	0.0365	0.4314
A02	7	1_A02_7_2	0	every 20 min	61.7	46.8	0.0930	0.0396	0.4255
A02	7	1_A02_7_3	0	every 20 min	765.2	51.5	0.0674	0.0417	0.6184
A02	7	1_A02_7_4	0	every 20 min	539.9	81.7	0.0466	0.0258	0.5529
A02	7	1_A02_7_5	0	every 20 min	213.2	89.8	0.0540	0.0320	0.5936
A02	7	1_A02_7_6	0	every 20 min	832.3	93.8	0.0505	0.0258	0.5103
A02	7	1_A02_7_7	0	every 20 min	953.9	99.1	0.0708	0.0431	0.6088
A02	7	1_A02_7_8	0	every 20 min	320.7	114.2	0.0889	0.0540	0.6079
A02	7	1_A02_7_9	0	every 20 min	429.2	117.1	0.1009	0.0630	0.6237
A02	7	1_A02_7_10	0	every 20 min	560.1	157.2	0.0681	0.0392	0.5761
A02	7	1_A02_7_11	0	every 20 min	389.4	157.6	0.1025	0.0404	0.3937
A02	7	1_A02_7_12	0	every 20 min	728.2	165.9	0.0662	0.0396	0.5977
A02	7	1_A02_7_13	0	every 20 min	749.2	201.6	0.0861	0.0556	0.6460
A02	7	1_A02_7_14	0	every 20 min	287.5	205.5	0.1097	0.0571	0.5209
A02	7	1_A02_7_15	0	every 20 min	803.5	224.8	0.0607	0.0389	0.6412
A02	7	1_A02_7_16	0	every 20 min	743.9	251.6	0.0894	0.0574	0.6420
A02	7	1_A02_7_17	0	every 20 min	50.7	252.9	0.0593	0.0293	0.4949
A02	7	1_A02_7_18	0	every 20 min	488.5	265.5	0.0702	0.0421	0.5999
A02	7	1_A02_7_19	0	every 20 min	406.7	270.1	0.1000	0.0388	0.3884
A02	7	1_A02_7_20	0	every 20 min	608.9	288.4	0.0601	0.0375	0.6242
A02	7	1_A02_7_21	0	every 20 min	377.3	308.7	0.0733	0.0455	0.6208
A02	7	1_A02_7_22	0	every 20 min	1010.5	308.5	0.1543	0.0530	0.3437
A02	7	1_A02_7_23	0	every 20 min	178.7	326.3	0.1066	0.0524	0.4920
A02	7	1_A02_7_24	0	every 20 min	1011.9	327.6	0.1813	0.0750	0.4134
A02	7	1_A02_7_25	0	every 20 min	819.4	338	0.0498	0.0312	0.6273
A02	7	1_A02_7_27	0	every 20 min	978	358.9	0.0853	0.0519	0.6088
A02	7	1_A02_7_28	0	every 20 min	82.3	420.7	0.2737	0.0924	0.3377
A02	7	1_A02_7_29	0	every 20 min	818.9	426.7	0.0924	0.0504	0.5447
A02	7	1_A02_7_31	0	every 20 min	632.8	465.2	0.0621	0.0354	0.5697
A02	7	1_A02_7_32	0	every 20 min	474.4	522.9	0.1410	0.0476	0.3372
A02	7	1_A02_7_33	0	every 20 min	820.3	544.9	0.0581	0.0356	0.6131
A02	7	1_A02_7_34	0	every 20 min	667.1	549.2	0.0798	0.0423	0.5303
A02	7	1_A02_7_35	0	every 20 min	608.8	626.5	0.1023	0.0405	0.3956
A02	7	1_A02_7_36	0	every 20 min	477.2	637.9	0.1612	0.0472	0.2931
A02	7	1_A02_7_37	0	every 20 min	942.1	647.9	0.0831	0.0467	0.5623
A02	7	1_A02_7_40	0	every 20 min	379	706.5	0.0846	0.0451	0.5331
A02	7	1_A02_7_41	0	every 20 min	920.3	749.1	0.0692	0.0294	0.4251
A02	7	1_A02_7_42	0	every 20 min	429.5	749.9	0.1589	0.0546	0.3434
A02	7	1_A02_7_43	0	every 20 min	685.9	771.7	0.0925	0.0489	0.5286
A02	7	1_A02_7_46	0	every 20 min	966.4	788.4	0.0529	0.0271	0.5122
A02	7	1_A02_7_48	0	every 20 min	340.8	813.5	0.0759	0.0431	0.5683
A02	7	1_A02_7_49	0	every 20 min	539.4	825.3	0.2426	0.0706	0.2911
A02	7	1_A02_7_50	0	every 20 min	888.7	838.7	0.0665	0.0381	0.5725
A02	7	1_A02_7_52	0	every 20 min	674.3	849.3	0.1081	0.0442	0.4085
A02	7	1_A02_7_54	0	every 20 min	500.2	924.1	0.0892	0.0368	0.4123
A02	7	1_A02_7_55	0	every 20 min	146.5	925.3	0.0606	0.0354	0.5840
A02	7	1_A02_7_56	0	every 20 min	461.3	933.9	0.1517	0.0527	0.3474
A02	7	1_A02_7_57	0	every 20 min	779.4	937.4	0.0895	0.0330	0.3690
A02	7	1_A02_7_60	0	every 20 min	177.1	971.7	0.0884	0.0468	0.5291
A02	7	1_A02_7_61	0	every 20 min	271.7	979.5	0.0532	0.0347	0.6517
A02	8	1_A02_8_3	0	every 20 min	971.2	62.6	0.0561	0.0317	0.5659
A02	8	1_A02_8_4	0	every 20 min	665.7	65	0.1523	0.0915	0.6009
A02	8	1_A02_8_6	0	every 20 min	691.1	77.1	0.1566	0.0882	0.5634
A02	8	1_A02_8_7	0	every 20 min	344.2	94.2	0.1292	0.0471	0.3642
A02	8	1_A02_8_9	0	every 20 min	465.6	203.9	0.0568	0.0348	0.6136
A02	8	1_A02_8_10	0	every 20 min	278	235.3	0.0999	0.0444	0.4442
A02	8	1_A02_8_12	0	every 20 min	1001.8	272.4	0.0745	0.0387	0.5194
A02	8	1_A02_8_13	0	every 20 min	315.1	279.8	0.1058	0.0463	0.4380
A02	8	1_A02_8_14	0	every 20 min	570.2	282.6	0.0732	0.0554	0.7570
A02	8	1_A02_8_16	0	every 20 min	900.9	295.3	0.2337	0.1038	0.4442
A02	8	1_A02_8_17	0	every 20 min	377.4	308	0.2477	0.0789	0.3184
A02	8	1_A02_8_18	0	every 20 min	321.2	341.3	0.3747	0.1886	0.5033
A02	8	1_A02_8_19	0	every 20 min	167.2	355.7	0.0666	0.0346	0.5199
A02	8	1_A02_8_20	0	every 20 min	986.3	354.9	0.0959	0.0483	0.5038
A02	8	1_A02_8_21	0	every 20 min	490.9	394.4	0.0750	0.0328	0.4372
A02	8	1_A02_8_22	0	every 20 min	636.7	397.2	0.0911	0.0301	0.3308
A02	8	1_A02_8_25	0	every 20 min	497	472.6	0.0805	0.0440	0.5467
A02	8	1_A02_8_26	0	every 20 min	306.5	478.5	0.0698	0.0358	0.5126
A02	8	1_A02_8_27	0	every 20 min	791	494.9	0.1746	0.0515	0.2946
A02	8	1_A02_8_28	0	every 20 min	173.9	502.9	0.1568	0.0409	0.2608
A02	8	1_A02_8_29	0	every 20 min	775	510.5	0.1751	0.0495	0.2829
A02	8	1_A02_8_32	0	every 20 min	572.1	545.4	0.1080	0.0610	0.5649
A02	8	1_A02_8_33	0	every 20 min	110.8	556.4	0.1091	0.0469	0.4302
A02	8	1_A02_8_34	0	every 20 min	157.2	597.5	0.1375	0.0388	0.2818
A02	8	1_A02_8_35	0	every 20 min	43.3	662	0.0566	0.0308	0.5449
A02	8	1_A02_8_36	0	every 20 min	299.4	671.2	0.0810	0.0438	0.5405
A02	8	1_A02_8_37	0	every 20 min	118.8	693.9	0.0640	0.0386	0.6031
A02	8	1_A02_8_39	0	every 20 min	958.5	700.3	0.0980	0.0557	0.5681
A02	8	1_A02_8_40	0	every 20 min	731.7	728.1	0.0998	0.0345	0.3457
A02	8	1_A02_8_41	0	every 20 min	55	754.8	0.1374	0.0772	0.5621
A02	8	1_A02_8_42	0	every 20 min	700.1	756.7	0.1230	0.0338	0.2751
A02	8	1_A02_8_44	0	every 20 min	773.4	798.3	0.1732	0.0688	0.3974
A02	8	1_A02_8_45	0	every 20 min	802.7	812.8	0.1788	0.0690	0.3861
A02	8	1_A02_8_46	0	every 20 min	536.7	823.9	0.0889	0.0438	0.4925
A02	8	1_A02_8_47	0	every 20 min	250.2	826	0.1004	0.0594	0.5917
A02	8	1_A02_8_48	0	every 20 min	616.7	830.2	0.1383	0.0705	0.5099
A02	8	1_A02_8_49	0	every 20 min	91.4	851.2	0.1188	0.0517	0.4354
A02	8	1_A02_8_50	0	every 20 min	35.7	853.7	0.0607	0.0392	0.6447
A02	8	1_A02_8_51	0	every 20 min	847	867.7	0.0562	0.0339	0.6035
A02	8	1_A02_8_52	0	every 20 min	965.6	881.4	0.0835	0.0472	0.5644
A02	8	1_A02_8_53	0	every 20 min	211.4	882.7	0.1050	0.0510	0.4863
A02	8	1_A02_8_54	0	every 20 min	31.4	883	0.0719	0.0436	0.6056
A02	8	1_A02_8_55	0	every 20 min	392.7	894.2	0.1571	0.0923	0.5874
A02	8	1_A02_8_56	0	every 20 min	596.9	898.5	0.0635	0.0423	0.6669
A02	8	1_A02_8_57	0	every 20 min	290.8	928.9	0.3048	0.1160	0.3807
A02	8	1_A02_8_58	0	every 20 min	83.9	939.4	0.0623	0.0306	0.4910
A02	8	1_A02_8_59	0	every 20 min	192.3	940.6	0.0433	0.0303	0.7011
A02	8	1_A02_8_61	0	every 20 min	325.1	942.2	0.3357	0.1346	0.4009
A02	8	1_A02_8_62	0	every 20 min	432.4	956.9	0.1384	0.0635	0.4588
A02	8	1_A02_8_63	0	every 20 min	36.6	958.9	0.0498	0.0285	0.5725
A02	8	1_A02_8_64	0	every 20 min	509.3	1002.9	0.1336	0.0413	0.3090
A02	9	1_A02_9_1	0	every 20 min	375.9	21.2	0.0549	0.0225	0.4088
A02	9	1_A02_9_2	0	every 20 min	443.1	36	0.0787	0.0343	0.4361
A02	9	1_A02_9_3	0	every 20 min	571.1	58.2	0.0517	0.0338	0.6549
A02	9	1_A02_9_4	0	every 20 min	790.9	60.2	0.0442	0.0278	0.6291
A02	9	1_A02_9_5	0	every 20 min	175.7	62.4	0.7340	0.1636	0.2229
A02	9	1_A02_9_7	0	every 20 min	943.9	81.5	0.1179	0.0350	0.2965
A02	9	1_A02_9_8	0	every 20 min	340.1	105.4	0.0395	0.0256	0.6484
A02	9	1_A02_9_9	0	every 20 min	124.9	147.6	0.0646	0.0395	0.6113
A02	9	1_A02_9_10	0	every 20 min	208.6	150.4	0.0533	0.0325	0.6093
A02	9	1_A02_9_11	0	every 20 min	315	173.2	0.1020	0.0346	0.3389
A02	9	1_A02_9_12	0	every 20 min	944	184.7	0.0374	0.0285	0.7615
A02	9	1_A02_9_13	0	every 20 min	340.6	194	0.1452	0.0550	0.3785
A02	9	1_A02_9_14	0	every 20 min	694.9	202.8	0.0618	0.0328	0.5301
A02	9	1_A02_9_15	0	every 20 min	447.6	217.8	0.0567	0.0402	0.7094
A02	9	1_A02_9_16	0	every 20 min	205.1	220.1	0.0729	0.0488	0.6695
A02	9	1_A02_9_17	0	every 20 min	352.3	254.4	0.1325	0.0408	0.3078
A02	9	1_A02_9_19	0	every 20 min	65	276.1	0.0464	0.0261	0.5609
A02	9	1_A02_9_21	0	every 20 min	239.3	301.1	0.0414	0.0281	0.6779
A02	9	1_A02_9_22	0	every 20 min	899.8	343.9	0.0727	0.0334	0.4587
A02	9	1_A02_9_24	0	every 20 min	782	386.3	0.1050	0.0476	0.4531
A02	9	1_A02_9_26	0	every 20 min	289.2	435.6	0.0833	0.0440	0.5275
A02	9	1_A02_9_27	0	every 20 min	820.7	444.6	0.1335	0.0509	0.3812
A02	9	1_A02_9_28	0	every 20 min	997.1	445.2	0.1619	0.0574	0.3544
A02	9	1_A02_9_29	0	every 20 min	642.3	453.9	0.0999	0.0540	0.5405
A02	9	1_A02_9_30	0	every 20 min	794.5	466.5	0.4129	0.0974	0.2358
A02	9	1_A02_9_31	0	every 20 min	882.6	468.7	0.0953	0.0659	0.6915
A02	9	1_A02_9_32	0	every 20 min	924.9	474.6	0.1208	0.0497	0.4114
A02	9	1_A02_9_33	0	every 20 min	815.3	486.7	0.3862	0.0959	0.2483
A02	9	1_A02_9_34	0	every 20 min	886.8	524.9	0.0935	0.0472	0.5045
A02	9	1_A02_9_35	0	every 20 min	846.2	550.6	0.1072	0.0522	0.4868
A02	9	1_A02_9_36	0	every 20 min	125.4	554.1	0.0840	0.0482	0.5733
A02	9	1_A02_9_37	0	every 20 min	765.7	560.1	0.0967	0.0519	0.5366
A02	9	1_A02_9_38	0	every 20 min	582.9	572.6	0.0704	0.0428	0.6077
A02	9	1_A02_9_39	0	every 20 min	777.3	582.4	0.0954	0.0493	0.5174
A02	9	1_A02_9_40	0	every 20 min	411.6	586.9	0.1286	0.0675	0.5254
A02	9	1_A02_9_41	0	every 20 min	21.1	631.1	0.0720	0.0434	0.6025
A02	9	1_A02_9_42	0	every 20 min	319.1	638.6	0.0864	0.0419	0.4852
A02	9	1_A02_9_43	0	every 20 min	249.3	651.5	0.0637	0.0362	0.5678
A02	9	1_A02_9_44	0	every 20 min	980.8	663.2	0.1088	0.0394	0.3617
A02	9	1_A02_9_45	0	every 20 min	621.9	682.9	0.0938	0.0435	0.4631
A02	9	1_A02_9_46	0	every 20 min	146.3	699.3	0.1066	0.0643	0.6031
A02	9	1_A02_9_47	0	every 20 min	839.7	703.5	0.1067	0.0405	0.3792
A02	9	1_A02_9_48	0	every 20 min	62.8	724.2	0.1106	0.0514	0.4646
A02	9	1_A02_9_49	0	every 20 min	346	740.6	0.0833	0.0447	0.5369
A02	9	1_A02_9_50	0	every 20 min	372.4	759.1	0.1738	0.0705	0.4058
A02	9	1_A02_9_51	0	every 20 min	311.2	765.7	0.1403	0.0684	0.4875
A02	9	1_A02_9_53	0	every 20 min	182.5	831.8	0.1107	0.0624	0.5638
A02	9	1_A02_9_54	0	every 20 min	299.1	853.2	0.1188	0.0525	0.4417
A02	9	1_A02_9_55	0	every 20 min	31.4	878.7	0.1077	0.0483	0.4482
A02	9	1_A02_9_56	0	every 20 min	575	885.6	0.1495	0.0555	0.3710
A02	9	1_A02_9_57	0	every 20 min	826.8	892.3	0.0621	0.0237	0.3806
A02	9	1_A02_9_58	0	every 20 min	874	905.3	0.1063	0.0427	0.4017
A02	9	1_A02_9_59	0	every 20 min	289.7	943.3	0.0879	0.0450	0.5114
A02	9	1_A02_9_60	0	every 20 min	399.1	943.5	0.0488	0.0307	0.6278
A02	9	1_A02_9_61	0	every 20 min	795.7	950.5	0.0705	0.0424	0.6009
A02	9	1_A02_9_62	0	every 20 min	125.5	978	0.1466	0.0533	0.3634
A02	9	1_A02_9_63	0	every 20 min	548.9	993.5	0.1066	0.0761	0.7137
A02	10	1_A02_10_1	0	every 20 min	344.8	19.5	0.0485	0.0314	0.6470
A02	10	1_A02_10_2	0	every 20 min	964.3	21.6	0.1243	0.0435	0.3499
A02	10	1_A02_10_3	0	every 20 min	917.8	29.5	0.3128	0.1591	0.5086
A02	10	1_A02_10_4	0	every 20 min	635.2	57.8	0.0625	0.0376	0.6016
A02	10	1_A02_10_5	0	every 20 min	277.8	101.8	0.0619	0.0399	0.6449
A02	10	1_A02_10_6	0	every 20 min	66.5	148.9	0.0467	0.0314	0.6724
A02	10	1_A02_10_7	0	every 20 min	254.7	148.7	0.0525	0.0313	0.5963
A02	10	1_A02_10_8	0	every 20 min	453.4	197.4	0.0488	0.0340	0.6970
A02	10	1_A02_10_9	0	every 20 min	993	198	0.0788	0.0420	0.5328
A02	10	1_A02_10_10	0	every 20 min	33	199.9	0.1554	0.0714	0.4595
A02	10	1_A02_10_11	0	every 20 min	58	208.6	0.2186	0.0863	0.3946
A02	10	1_A02_10_12	0	every 20 min	514.2	211.9	0.0392	0.0272	0.6927
A02	10	1_A02_10_13	0	every 20 min	609.2	217.2	0.0680	0.0443	0.6512
A02	10	1_A02_10_14	0	every 20 min	248.5	235	0.0700	0.0393	0.5621
A02	10	1_A02_10_15	0	every 20 min	318.2	241.3	0.0599	0.0397	0.6630
A02	10	1_A02_10_16	0	every 20 min	941.7	277.2	0.0983	0.0504	0.5128
A02	10	1_A02_10_17	0	every 20 min	188.2	283.6	0.0513	0.0339	0.6593
A02	10	1_A02_10_18	0	every 20 min	147.7	321.3	0.0816	0.0433	0.5310
A02	10	1_A02_10_19	0	every 20 min	317.4	363.9	0.1333	0.0447	0.3354
A02	10	1_A02_10_20	0	every 20 min	374	371.2	0.1125	0.0425	0.3776
A02	10	1_A02_10_21	0	every 20 min	455.8	376.8	0.0812	0.0421	0.5180
A02	10	1_A02_10_22	0	every 20 min	61.1	396	0.0648	0.0314	0.4843
A02	10	1_A02_10_23	0	every 20 min	875	406	0.1142	0.0471	0.4124
A02	10	1_A02_10_25	0	every 20 min	801.2	414.9	0.1766	0.0968	0.5484
A02	10	1_A02_10_26	0	every 20 min	211.7	416.8	0.1494	0.0621	0.4156
A02	10	1_A02_10_27	0	every 20 min	819.1	435.3	0.1873	0.0980	0.5231
A02	10	1_A02_10_28	0	every 20 min	528.6	439.5	0.0445	0.0274	0.6146
A02	10	1_A02_10_29	0	every 20 min	844.2	437.6	0.1603	0.0696	0.4341
A02	10	1_A02_10_30	0	every 20 min	84.3	465.2	0.1283	0.0569	0.4434
A02	10	1_A02_10_31	0	every 20 min	299.7	468.2	0.1248	0.0514	0.4115
A02	10	1_A02_10_32	0	every 20 min	179	472.2	0.0660	0.0393	0.5952
A02	10	1_A02_10_33	0	every 20 min	584.4	490.4	0.1320	0.0729	0.5522
A02	10	1_A02_10_34	0	every 20 min	328.1	498.1	0.1161	0.0453	0.3899
A02	10	1_A02_10_37	0	every 20 min	384.7	513.3	0.0947	0.0449	0.4735
A02	10	1_A02_10_39	0	every 20 min	543.4	521.8	0.1546	0.0404	0.2614
A02	10	1_A02_10_40	0	every 20 min	334.7	527.5	0.1717	0.0662	0.3859
A02	10	1_A02_10_41	0	every 20 min	233.9	538.6	0.1842	0.0696	0.3779
A02	10	1_A02_10_46	0	every 20 min	506.8	579.9	0.0976	0.0593	0.6075
A02	10	1_A02_10_49	0	every 20 min	454.3	590.6	0.0841	0.0550	0.6538
A02	10	1_A02_10_51	0	every 20 min	496.6	619.4	0.3470	0.1623	0.4677
A02	10	1_A02_10_52	0	every 20 min	380.7	621.6	0.1100	0.0641	0.5824
A02	10	1_A02_10_56	0	every 20 min	442	698.7	0.1275	0.0633	0.4961
A02	10	1_A02_10_57	0	every 20 min	624.4	704.2	0.1347	0.0686	0.5092
A02	10	1_A02_10_58	0	every 20 min	403.8	707.1	0.1037	0.0388	0.3737
A02	10	1_A02_10_59	0	every 20 min	785.4	716.3	0.1397	0.0798	0.5710
A02	10	1_A02_10_63	0	every 20 min	709.7	832.7	0.0884	0.0408	0.4613
A02	10	1_A02_10_64	0	every 20 min	909.2	835.4	0.0855	0.0380	0.4443
A02	10	1_A02_10_65	0	every 20 min	351.2	859	0.1012	0.0372	0.3672
A02	10	1_A02_10_66	0	every 20 min	456.5	866.9	0.0995	0.0430	0.4320
A02	10	1_A02_10_67	0	every 20 min	516.3	881.3	0.2633	0.0583	0.2214
A02	10	1_A02_10_68	0	every 20 min	770.2	894.3	0.1401	0.0552	0.3939
A02	10	1_A02_10_69	0	every 20 min	506.2	899.2	0.4080	0.1134	0.2779
A02	10	1_A02_10_70	0	every 20 min	170.4	900	0.0487	0.0312	0.6405
A02	10	1_A02_10_71	0	every 20 min	344	910	0.0803	0.0390	0.4862
A02	10	1_A02_10_72	0	every 20 min	368.6	936.5	0.1568	0.0803	0.5120
A02	10	1_A02_10_75	0	every 20 min	109.6	986.8	0.1146	0.0371	0.3237
A02	10	1_A02_10_76	0	every 20 min	225.2	996.7	0.0411	0.0288	0.7002
A02	10	1_A02_10_78	0	every 20 min	390.3	1002.3	0.0572	0.0346	0.6048
A02	10	1_A02_10_79	0	every 20 min	924.4	1004.5	0.0689	0.0445	0.6455
A02	11	1_A02_11_1	0	every 20 min	524.7	38	0.1108	0.0453	0.4091
A02	11	1_A02_11_2	0	every 20 min	358.2	49.6	0.0524	0.0311	0.5939
A02	11	1_A02_11_3	0	every 20 min	939.5	62.5	0.0698	0.0265	0.3789
A02	11	1_A02_11_4	0	every 20 min	570	71.8	0.1160	0.0532	0.4586
A02	11	1_A02_11_5	0	every 20 min	473.7	89	0.0632	0.0341	0.5400
A02	11	1_A02_11_6	0	every 20 min	868.7	88.5	0.0364	0.0251	0.6892
A02	11	1_A02_11_7	0	every 20 min	705	121.6	0.0416	0.0295	0.7100
A02	11	1_A02_11_9	0	every 20 min	998.1	144.2	0.0767	0.0408	0.5327
A02	11	1_A02_11_10	0	every 20 min	449.1	190.7	0.1285	0.0764	0.5943
A02	11	1_A02_11_11	0	every 20 min	434.6	210.5	0.1097	0.0726	0.6617
A02	11	1_A02_11_12	0	every 20 min	304.4	210.7	0.0962	0.0351	0.3653
A02	11	1_A02_11_13	0	every 20 min	967.1	233.6	0.0603	0.0379	0.6276
A02	11	1_A02_11_14	0	every 20 min	247	238.2	0.1083	0.0399	0.3682
A02	11	1_A02_11_15	0	every 20 min	343.4	254.6	0.0752	0.0447	0.5944
A02	11	1_A02_11_16	0	every 20 min	523.1	257.1	0.0618	0.0355	0.5747
A02	11	1_A02_11_17	0	every 20 min	902.5	269.5	0.0528	0.0339	0.6406
A02	11	1_A02_11_18	0	every 20 min	418.6	302.2	0.0907	0.0419	0.4622
A02	11	1_A02_11_20	0	every 20 min	808.4	344.7	0.0700	0.0420	0.6004
A02	11	1_A02_11_21	0	every 20 min	668.1	381.8	0.1416	0.0734	0.5186
A02	11	1_A02_11_22	0	every 20 min	857.9	400.7	0.0591	0.0345	0.5828
A02	11	1_A02_11_23	0	every 20 min	421.7	403.3	0.1168	0.0385	0.3298
A02	11	1_A02_11_24	0	every 20 min	271.1	404.4	0.1015	0.0493	0.4858
A02	11	1_A02_11_25	0	every 20 min	513.6	435.9	0.1132	0.0412	0.3639
A02	11	1_A02_11_26	0	every 20 min	379.3	455.8	0.0841	0.0594	0.7057
A02	11	1_A02_11_27	0	every 20 min	971.2	495.2	0.0734	0.0467	0.6361
A02	11	1_A02_11_28	0	every 20 min	231.9	507	0.0850	0.0408	0.4799
A02	11	1_A02_11_30	0	every 20 min	485.6	516.1	0.1212	0.0563	0.4647
A02	11	1_A02_11_31	0	every 20 min	72.8	556.5	0.0421	0.0273	0.6491
A02	11	1_A02_11_32	0	every 20 min	396	565.9	0.1191	0.0649	0.5450
A02	11	1_A02_11_33	0	every 20 min	340.9	647.8	0.1044	0.0515	0.4933
A02	11	1_A02_11_34	0	every 20 min	196.7	705.1	0.0699	0.0438	0.6261
A02	11	1_A02_11_35	0	every 20 min	367.5	710.1	0.2091	0.0982	0.4694
A02	11	1_A02_11_36	0	every 20 min	383.3	725.6	0.1626	0.0665	0.4090
A02	11	1_A02_11_37	0	every 20 min	455.5	730.5	0.1245	0.0745	0.5982
A02	11	1_A02_11_38	0	every 20 min	707.7	765.8	0.0919	0.0520	0.5662
A02	11	1_A02_11_39	0	every 20 min	256.1	772.6	0.0778	0.0421	0.5407
A02	11	1_A02_11_40	0	every 20 min	968	811.9	0.2189	0.0985	0.4498
A02	11	1_A02_11_41	0	every 20 min	976.2	834.7	0.3708	0.0843	0.2274
A02	11	1_A02_11_42	0	every 20 min	380.5	843.9	0.1035	0.0538	0.5202
A02	11	1_A02_11_43	0	every 20 min	923.2	874.9	0.0730	0.0418	0.5720
A02	11	1_A02_11_44	0	every 20 min	509.6	885.5	0.1530	0.0584	0.3815
A02	11	1_A02_11_45	0	every 20 min	869.2	915.3	0.0715	0.0411	0.5755
A02	11	1_A02_11_46	0	every 20 min	207	922.6	0.0935	0.0298	0.3185
A02	11	1_A02_11_49	0	every 20 min	242.6	1007	0.0894	0.0294	0.3286
A03	0	1_A03_0_1	2	every 20 min	207.5	20.9	0.0740	0.0302	0.4081
A03	0	1_A03_0_2	2	every 20 min	99.2	25.9	0.0680	0.0370	0.5435
A03	0	1_A03_0_3	2	every 20 min	126.2	54	0.0531	0.0394	0.7426
A03	0	1_A03_0_4	2	every 20 min	788.7	58.6	0.1220	0.0469	0.3847
A03	0	1_A03_0_5	2	every 20 min	37.7	70.2	0.3909	0.0718	0.1837
A03	0	1_A03_0_7	2	every 20 min	52.7	88	0.1748	0.1113	0.6367
A03	0	1_A03_0_8	2	every 20 min	614.2	114.4	0.0700	0.0439	0.6273
A03	0	1_A03_0_9	2	every 20 min	827.4	129.3	0.0557	0.0335	0.6024
A03	0	1_A03_0_11	2	every 20 min	114.3	152.9	0.0611	0.0324	0.5309
A03	0	1_A03_0_12	2	every 20 min	625.8	170.5	0.0669	0.0483	0.7217
A03	0	1_A03_0_14	2	every 20 min	203.4	189	0.0478	0.0321	0.6712
A03	0	1_A03_0_15	2	every 20 min	56.7	217	0.1749	0.0978	0.5590
A03	0	1_A03_0_16	2	every 20 min	824.5	230.2	0.2724	0.1210	0.4443
A03	0	1_A03_0_17	2	every 20 min	848.5	241.1	0.2707	0.1171	0.4326
A03	0	1_A03_0_18	2	every 20 min	55.7	242.5	0.1712	0.0940	0.5490
A03	0	1_A03_0_21	2	every 20 min	224.4	309.1	0.1054	0.0535	0.5081
A03	0	1_A03_0_22	2	every 20 min	397.7	307.3	0.0625	0.0366	0.5865
A03	0	1_A03_0_23	2	every 20 min	311.1	365.6	0.1101	0.0417	0.3786
A03	0	1_A03_0_24	2	every 20 min	889.5	410.4	0.0990	0.0468	0.4727
A03	0	1_A03_0_25	2	every 20 min	808.1	442.3	0.1495	0.0464	0.3102
A03	0	1_A03_0_26	2	every 20 min	636.5	447.5	0.7457	0.2715	0.3641
A03	0	1_A03_0_27	2	every 20 min	349	469	0.0789	0.0339	0.4294
A03	0	1_A03_0_29	2	every 20 min	990.1	549.6	0.0517	0.0328	0.6339
A03	0	1_A03_0_30	2	every 20 min	115.5	575.7	0.0666	0.0304	0.4565
A03	0	1_A03_0_31	2	every 20 min	607.8	578.2	0.3295	0.1497	0.4544
A03	0	1_A03_0_32	2	every 20 min	628.4	583.9	0.3312	0.1714	0.5175
A03	0	1_A03_0_33	2	every 20 min	570.1	589.4	0.0904	0.0391	0.4325
A03	0	1_A03_0_35	2	every 20 min	314.5	611.7	0.1395	0.0715	0.5121
A03	0	1_A03_0_36	2	every 20 min	503.3	639	0.4004	0.2325	0.5806
A03	0	1_A03_0_37	2	every 20 min	914.4	643.3	0.0917	0.0512	0.5583
A03	0	1_A03_0_39	2	every 20 min	399.4	677	0.1529	0.0801	0.5236
A03	0	1_A03_0_40	2	every 20 min	594.8	683.6	0.1277	0.0739	0.5785
A03	0	1_A03_0_42	2	every 20 min	608.9	726.6	0.1219	0.0381	0.3129
A03	0	1_A03_0_43	2	every 20 min	755.2	738.2	0.0900	0.0429	0.4767
A03	0	1_A03_0_44	2	every 20 min	500.1	764.4	0.2013	0.0575	0.2854
A03	0	1_A03_0_45	2	every 20 min	695.3	781	0.0892	0.0454	0.5090
A03	0	1_A03_0_46	2	every 20 min	547.3	784.7	0.1719	0.0706	0.4104
A03	0	1_A03_0_47	2	every 20 min	296.9	791.5	0.1894	0.0797	0.4210
A03	0	1_A03_0_48	2	every 20 min	315.5	794.4	0.2536	0.0896	0.3532
A03	0	1_A03_0_49	2	every 20 min	680.4	799.4	0.0821	0.0426	0.5183
A03	0	1_A03_0_50	2	every 20 min	892.5	817.6	0.0835	0.0453	0.5424
A03	0	1_A03_0_51	2	every 20 min	859.2	843.2	0.1718	0.0566	0.3297
A03	0	1_A03_0_52	2	every 20 min	284.2	844.7	0.0641	0.0494	0.7700
A03	0	1_A03_0_53	2	every 20 min	508.5	844.9	0.3669	0.0916	0.2495
A03	0	1_A03_0_54	2	every 20 min	627.2	851.3	0.1536	0.0822	0.5352
A03	0	1_A03_0_55	2	every 20 min	795	855.6	0.1245	0.0668	0.5367
A03	0	1_A03_0_56	2	every 20 min	888.8	875.2	0.1193	0.0489	0.4099
A03	0	1_A03_0_57	2	every 20 min	239.2	892.5	0.1134	0.0649	0.5724
A03	0	1_A03_0_58	2	every 20 min	687.6	893.3	0.0813	0.0530	0.6523
A03	0	1_A03_0_59	2	every 20 min	109	905.8	0.1082	0.0412	0.3803
A03	0	1_A03_0_60	2	every 20 min	311	910.8	0.1378	0.0763	0.5534
A03	0	1_A03_0_61	2	every 20 min	381.4	921	0.0747	0.0362	0.4839
A03	0	1_A03_0_63	2	every 20 min	122	936.3	0.1280	0.0473	0.3694
A03	0	1_A03_0_64	2	every 20 min	111.6	961.5	0.0862	0.0513	0.5946
A03	0	1_A03_0_65	2	every 20 min	404.4	989.1	0.1146	0.0553	0.4824
A03	0	1_A03_0_66	2	every 20 min	774.8	1001.5	0.0879	0.0380	0.4324
A03	1	1_A03_1_1	2	every 20 min	206.3	9.6	0.1282	0.0737	0.5744
A03	1	1_A03_1_2	2	every 20 min	732.1	43.4	0.1034	0.0252	0.2435
A03	1	1_A03_1_3	2	every 20 min	172.4	56.2	0.1278	0.0410	0.3209
A03	1	1_A03_1_7	2	every 20 min	849.7	119.8	0.0620	0.0229	0.3703
A03	1	1_A03_1_8	2	every 20 min	149.8	129.1	0.0471	0.0274	0.5821
A03	1	1_A03_1_10	2	every 20 min	188.6	168.6	0.0677	0.0381	0.5630
A03	1	1_A03_1_11	2	every 20 min	930.1	168.2	0.0645	0.0331	0.5124
A03	1	1_A03_1_12	2	every 20 min	17.7	178.2	0.0490	0.0299	0.6101
A03	1	1_A03_1_13	2	every 20 min	507.1	193	0.0527	0.0291	0.5529
A03	1	1_A03_1_14	2	every 20 min	230.2	215.4	0.0577	0.0323	0.5595
A03	1	1_A03_1_15	2	every 20 min	398.2	249.9	0.0496	0.0291	0.5873
A03	1	1_A03_1_16	2	every 20 min	158.8	264.5	0.0480	0.0272	0.5679
A03	1	1_A03_1_17	2	every 20 min	439.3	298.9	0.0778	0.0235	0.3020
A03	1	1_A03_1_18	2	every 20 min	318.3	322.2	0.0970	0.0447	0.4605
A03	1	1_A03_1_19	2	every 20 min	41.1	329.6	0.0593	0.0232	0.3920
A03	1	1_A03_1_21	2	every 20 min	375	342.3	0.1054	0.0379	0.3601
A03	1	1_A03_1_22	2	every 20 min	114.2	344.6	0.0435	0.0261	0.5995
A03	1	1_A03_1_24	2	every 20 min	558.9	393.5	0.0653	0.0265	0.4060
A03	1	1_A03_1_25	2	every 20 min	286.1	420.1	0.0660	0.0379	0.5748
A03	1	1_A03_1_26	2	every 20 min	539.1	430.1	0.0600	0.0377	0.6272
A03	1	1_A03_1_27	2	every 20 min	73.6	458.1	0.0672	0.0452	0.6728
A03	1	1_A03_1_28	2	every 20 min	851.3	469.2	0.0493	0.0311	0.6300
A03	1	1_A03_1_30	2	every 20 min	712.7	484.5	0.0501	0.0310	0.6194
A03	1	1_A03_1_32	2	every 20 min	19.1	541.5	0.0847	0.0331	0.3909
A03	1	1_A03_1_33	2	every 20 min	615.3	549.7	0.0738	0.0437	0.5920
A03	1	1_A03_1_34	2	every 20 min	186.9	552.5	0.0959	0.0359	0.3737
A03	1	1_A03_1_35	2	every 20 min	815.8	560.2	0.0680	0.0409	0.6012
A03	1	1_A03_1_36	2	every 20 min	960.2	564	0.0615	0.0351	0.5708
A03	1	1_A03_1_37	2	every 20 min	417.6	575.6	0.0854	0.0491	0.5753
A03	1	1_A03_1_38	2	every 20 min	154.9	584.8	0.1050	0.0393	0.3745
A03	1	1_A03_1_39	2	every 20 min	136.1	659	0.0934	0.0513	0.5491
A03	1	1_A03_1_41	2	every 20 min	102.1	707.4	0.0636	0.0370	0.5812
A03	1	1_A03_1_44	2	every 20 min	794.6	750	0.0687	0.0395	0.5754
A03	1	1_A03_1_45	2	every 20 min	680.8	752.5	0.1475	0.0845	0.5727
A03	1	1_A03_1_48	2	every 20 min	206.4	843.9	0.0800	0.0473	0.5912
A03	1	1_A03_1_49	2	every 20 min	32	852	0.0994	0.0468	0.4712
A03	1	1_A03_1_50	2	every 20 min	452.8	848.7	0.1204	0.0531	0.4411
A03	1	1_A03_1_52	2	every 20 min	809.4	910.9	0.0744	0.0362	0.4870
A03	1	1_A03_1_54	2	every 20 min	685.3	957.3	0.0649	0.0342	0.5276
A03	1	1_A03_1_56	2	every 20 min	875	995.1	0.0376	0.0269	0.7155
A03	1	1_A03_1_57	2	every 20 min	768	1002.4	0.0553	0.0296	0.5353
A03	2	1_A03_2_1	2	every 20 min	858.2	17.4	0.0510	0.0214	0.4204
A03	2	1_A03_2_2	2	every 20 min	266	27.3	0.0915	0.0226	0.2467
A03	2	1_A03_2_3	2	every 20 min	954.6	61.7	0.0924	0.0270	0.2924
A03	2	1_A03_2_4	2	every 20 min	401.9	108.2	0.0442	0.0317	0.7170
A03	2	1_A03_2_6	2	every 20 min	819.6	146.8	0.0583	0.0215	0.3678
A03	2	1_A03_2_7	2	every 20 min	299.6	154.7	0.0520	0.0272	0.5219
A03	2	1_A03_2_8	2	every 20 min	207.4	158.9	0.0887	0.0414	0.4664
A03	2	1_A03_2_9	2	every 20 min	246.2	158.7	0.0519	0.0303	0.5848
A03	2	1_A03_2_10	2	every 20 min	880.9	182.9	0.0766	0.0378	0.4941
A03	2	1_A03_2_11	2	every 20 min	197.2	227.2	0.0771	0.0405	0.5252
A03	2	1_A03_2_12	2	every 20 min	792.1	227.2	0.0777	0.0459	0.5907
A03	2	1_A03_2_13	2	every 20 min	775.5	239.5	0.0741	0.0441	0.5946
A03	2	1_A03_2_14	2	every 20 min	224.3	269.8	0.0405	0.0252	0.6219
A03	2	1_A03_2_15	2	every 20 min	319.9	312.9	0.0603	0.0317	0.5264
A03	2	1_A03_2_16	2	every 20 min	610	329.5	0.1058	0.0293	0.2766
A03	2	1_A03_2_17	2	every 20 min	961.6	342.3	0.0683	0.0368	0.5393
A03	2	1_A03_2_18	2	every 20 min	709.9	348	0.0722	0.0445	0.6168
A03	2	1_A03_2_19	2	every 20 min	866.5	355	0.0707	0.0372	0.5263
A03	2	1_A03_2_20	2	every 20 min	695.5	379.6	0.1730	0.0950	0.5490
A03	2	1_A03_2_21	2	every 20 min	809.4	451.9	0.0949	0.0232	0.2445
A03	2	1_A03_2_22	2	every 20 min	182	466.4	0.2096	0.0713	0.3403
A03	2	1_A03_2_23	2	every 20 min	109.4	519.5	0.2510	0.0868	0.3456
A03	2	1_A03_2_24	2	every 20 min	658.7	579.9	0.1251	0.0914	0.7302
A03	2	1_A03_2_25	2	every 20 min	369	585.3	0.0946	0.0298	0.3153
A03	2	1_A03_2_26	2	every 20 min	431.9	601.4	0.1137	0.0308	0.2710
A03	2	1_A03_2_28	2	every 20 min	661.7	614	0.3214	0.1322	0.4114
A03	2	1_A03_2_29	2	every 20 min	829.2	620	0.0915	0.0473	0.5164
A03	2	1_A03_2_30	2	every 20 min	782.2	630.2	0.3636	0.1168	0.3212
A03	2	1_A03_2_31	2	every 20 min	796.7	821.6	0.0239	0.0213	0.8897
A03	2	1_A03_2_32	2	every 20 min	894	867.6	0.1469	0.0345	0.2346
A03	2	1_A03_2_33	2	every 20 min	485.5	910.8	0.0717	0.0364	0.5079
A03	2	1_A03_2_34	2	every 20 min	864.9	911.1	0.0497	0.0227	0.4567
A03	2	1_A03_2_35	2	every 20 min	299.9	911.8	0.0602	0.0354	0.5879
A03	2	1_A03_2_36	2	every 20 min	910.2	946.2	0.0862	0.0253	0.2937
A03	2	1_A03_2_37	2	every 20 min	860.5	972.3	0.0687	0.0233	0.3388
A03	2	1_A03_2_38	2	every 20 min	602	974.8	0.0483	0.0296	0.6124
A03	2	1_A03_2_39	2	every 20 min	410.9	988	0.0723	0.0388	0.5368
A03	2	1_A03_2_40	2	every 20 min	903.6	994.1	0.0457	0.0280	0.6138
A03	3	1_A03_3_1	2	every 20 min	240.5	18.8	0.0486	0.0286	0.5876
A03	3	1_A03_3_2	2	every 20 min	79	29.5	0.0653	0.0286	0.4373
A03	3	1_A03_3_4	2	every 20 min	313.2	60.2	0.0672	0.0340	0.5064
A03	3	1_A03_3_5	2	every 20 min	527.6	81	0.3181	0.0914	0.2874
A03	3	1_A03_3_6	2	every 20 min	122.6	94.6	0.0491	0.0248	0.5045
A03	3	1_A03_3_7	2	every 20 min	221.9	110.3	0.0606	0.0306	0.5049
A03	3	1_A03_3_8	2	every 20 min	526.9	122.7	0.0467	0.0313	0.6704
A03	3	1_A03_3_10	2	every 20 min	753.4	137.4	0.0616	0.0352	0.5718
A03	3	1_A03_3_11	2	every 20 min	388.2	144.7	0.0658	0.0385	0.5850
A03	3	1_A03_3_17	2	every 20 min	732	218.2	0.0455	0.0285	0.6270
A03	3	1_A03_3_18	2	every 20 min	337.2	235.1	0.0716	0.0424	0.5916
A03	3	1_A03_3_19	2	every 20 min	389.1	248.2	0.0568	0.0318	0.5596
A03	3	1_A03_3_20	2	every 20 min	844	259.8	0.0839	0.0507	0.6044
A03	3	1_A03_3_21	2	every 20 min	998.1	276.5	0.0755	0.0404	0.5343
A03	3	1_A03_3_22	2	every 20 min	28.4	277.3	0.3252	0.1996	0.6137
A03	3	1_A03_3_23	2	every 20 min	15.3	285.3	0.2806	0.0828	0.2949
A03	3	1_A03_3_24	2	every 20 min	289	285.9	0.0594	0.0311	0.5231
A03	3	1_A03_3_31	2	every 20 min	461.7	352	0.0722	0.0349	0.4831
A03	3	1_A03_3_32	2	every 20 min	954.9	361.8	0.0841	0.0391	0.4648
A03	3	1_A03_3_33	2	every 20 min	690.5	370.8	0.0575	0.0328	0.5706
A03	3	1_A03_3_34	2	every 20 min	368.4	384.5	0.0661	0.0340	0.5142
A03	3	1_A03_3_35	2	every 20 min	840.7	395	0.0650	0.0383	0.5895
A03	3	1_A03_3_36	2	every 20 min	33.1	410.1	0.0723	0.0410	0.5669
A03	3	1_A03_3_38	2	every 20 min	766.4	417.2	0.0831	0.0379	0.4562
A03	3	1_A03_3_39	2	every 20 min	547.7	423	0.0837	0.0517	0.6178
A03	3	1_A03_3_40	2	every 20 min	701.5	475.9	0.0599	0.0292	0.4869
A03	3	1_A03_3_41	2	every 20 min	198.4	477.6	0.1152	0.0559	0.4848
A03	3	1_A03_3_42	2	every 20 min	835.5	508.1	0.1333	0.0522	0.3914
A03	3	1_A03_3_43	2	every 20 min	421.3	513.7	0.1841	0.0668	0.3628
A03	3	1_A03_3_44	2	every 20 min	368.2	519.2	0.0800	0.0467	0.5841
A03	3	1_A03_3_45	2	every 20 min	749	536.1	0.0934	0.0502	0.5379
A03	3	1_A03_3_46	2	every 20 min	83.8	543.7	0.1043	0.0481	0.4611
A03	3	1_A03_3_47	2	every 20 min	734.3	546.4	0.0917	0.0481	0.5249
A03	3	1_A03_3_48	2	every 20 min	989.2	557.2	0.0834	0.0499	0.5978
A03	3	1_A03_3_49	2	every 20 min	174.1	560.4	0.0898	0.0496	0.5516
A03	3	1_A03_3_50	2	every 20 min	516.3	578.6	0.1725	0.0514	0.2978
A03	3	1_A03_3_51	2	every 20 min	437.1	579.9	0.1949	0.0483	0.2480
A03	3	1_A03_3_52	2	every 20 min	657.6	596.4	0.0890	0.0488	0.5483
A03	3	1_A03_3_53	2	every 20 min	1005.8	601.9	0.1046	0.0398	0.3800
A03	3	1_A03_3_54	2	every 20 min	21	622.2	0.0586	0.0358	0.6120
A03	3	1_A03_3_55	2	every 20 min	395.5	623.7	0.0778	0.0421	0.5406
A03	3	1_A03_3_56	2	every 20 min	888.5	636.3	0.1744	0.0683	0.3918
A03	3	1_A03_3_57	2	every 20 min	474.3	659.2	0.1692	0.0533	0.3152
A03	3	1_A03_3_58	2	every 20 min	164.1	668.3	0.1235	0.0481	0.3892
A03	3	1_A03_3_59	2	every 20 min	70.5	685.9	0.0962	0.0478	0.4965
A03	3	1_A03_3_60	2	every 20 min	246.8	693.4	0.1968	0.0780	0.3962
A03	3	1_A03_3_61	2	every 20 min	286.7	698.5	0.1501	0.0679	0.4522
A03	3	1_A03_3_62	2	every 20 min	316.6	712.8	0.1006	0.0415	0.4128
A03	3	1_A03_3_64	2	every 20 min	626.7	780.1	0.2836	0.0749	0.2641
A03	3	1_A03_3_65	2	every 20 min	851.5	787.9	0.1261	0.0560	0.4444
A03	3	1_A03_3_66	2	every 20 min	1003.6	791	0.0761	0.0409	0.5379
A03	3	1_A03_3_67	2	every 20 min	962.2	794	0.0938	0.0360	0.3837
A03	3	1_A03_3_68	2	every 20 min	534.3	796.7	0.0680	0.0329	0.4842
A03	3	1_A03_3_69	2	every 20 min	124.3	822.2	0.0481	0.0260	0.5397
A03	3	1_A03_3_70	2	every 20 min	716.9	830.4	0.0711	0.0358	0.5041
A03	3	1_A03_3_71	2	every 20 min	285	862.6	0.0702	0.0386	0.5494
A03	3	1_A03_3_73	2	every 20 min	388.9	889.8	0.0731	0.0390	0.5342
A03	3	1_A03_3_74	2	every 20 min	94.3	893.4	0.0375	0.0251	0.6706
A03	3	1_A03_3_76	2	every 20 min	632.1	927.6	0.1424	0.0540	0.3793
A03	3	1_A03_3_77	2	every 20 min	441.1	947.2	0.1325	0.0502	0.3789
A03	3	1_A03_3_78	2	every 20 min	715.4	994	0.2699	0.0885	0.3279
A03	4	1_A03_4_1	2	every 20 min	589.1	13.3	0.0596	0.0305	0.5118
A03	4	1_A03_4_2	2	every 20 min	809.5	15.2	0.0737	0.0276	0.3741
A03	4	1_A03_4_3	2	every 20 min	605.9	72.7	0.0503	0.0228	0.4541
A03	4	1_A03_4_4	2	every 20 min	921.3	77.7	0.0650	0.0246	0.3784
A03	4	1_A03_4_5	2	every 20 min	756.9	90.6	0.0833	0.0275	0.3296
A03	4	1_A03_4_6	2	every 20 min	816.9	98.9	0.0529	0.0283	0.5355
A03	4	1_A03_4_7	2	every 20 min	44.1	109.1	0.0814	0.0265	0.3260
A03	4	1_A03_4_8	2	every 20 min	550.2	122.3	0.0715	0.0241	0.3367
A03	4	1_A03_4_9	2	every 20 min	115.1	140	0.0487	0.0308	0.6325
A03	4	1_A03_4_10	2	every 20 min	288.5	141.4	0.0487	0.0302	0.6205
A03	4	1_A03_4_11	2	every 20 min	660.8	159.1	0.0886	0.0386	0.4356
A03	4	1_A03_4_12	2	every 20 min	164.8	162.2	0.0586	0.0237	0.4042
A03	4	1_A03_4_13	2	every 20 min	19	163.7	0.0880	0.0545	0.6196
A03	4	1_A03_4_14	2	every 20 min	347.9	190.4	0.0622	0.0431	0.6937
A03	4	1_A03_4_15	2	every 20 min	548.3	191.4	0.0671	0.0353	0.5262
A03	4	1_A03_4_16	2	every 20 min	903	193.7	0.0426	0.0250	0.5875
A03	4	1_A03_4_17	2	every 20 min	26.4	203.1	0.1301	0.0659	0.5062
A03	4	1_A03_4_18	2	every 20 min	155.7	229.2	0.0677	0.0301	0.4441
A03	4	1_A03_4_19	2	every 20 min	462.4	248.3	0.0486	0.0231	0.4741
A03	4	1_A03_4_20	2	every 20 min	761	271.1	0.0431	0.0274	0.6361
A03	4	1_A03_4_23	2	every 20 min	380.1	311.5	0.0485	0.0272	0.5610
A03	4	1_A03_4_24	2	every 20 min	672	315.1	0.0920	0.0479	0.5204
A03	4	1_A03_4_25	2	every 20 min	489.7	319.5	0.0524	0.0277	0.5290
A03	4	1_A03_4_26	2	every 20 min	558.3	322.3	0.0548	0.0266	0.4851
A03	4	1_A03_4_27	2	every 20 min	327	325.4	0.0815	0.0332	0.4070
A03	4	1_A03_4_28	2	every 20 min	35.1	348.2	0.0858	0.0294	0.3430
A03	4	1_A03_4_30	2	every 20 min	934.6	357.6	0.1049	0.0545	0.5200
A03	4	1_A03_4_31	2	every 20 min	193.9	385.5	0.0616	0.0302	0.4903
A03	4	1_A03_4_32	2	every 20 min	722.4	395.8	0.0991	0.0332	0.3349
A03	4	1_A03_4_33	2	every 20 min	968.2	398.2	0.0476	0.0330	0.6942
A03	4	1_A03_4_34	2	every 20 min	888	436	0.0500	0.0315	0.6291
A03	4	1_A03_4_35	2	every 20 min	819.2	438	0.0626	0.0379	0.6062
A03	4	1_A03_4_37	2	every 20 min	509.8	452.6	0.0898	0.0382	0.4256
A03	4	1_A03_4_38	2	every 20 min	973.1	473.4	0.1008	0.0323	0.3206
A03	4	1_A03_4_39	2	every 20 min	166.3	510.4	0.0904	0.0315	0.3485
A03	4	1_A03_4_40	2	every 20 min	589	512.2	0.0965	0.0477	0.4939
A03	4	1_A03_4_41	2	every 20 min	466.8	536	0.0721	0.0418	0.5791
A03	4	1_A03_4_42	2	every 20 min	666.7	561.1	0.0979	0.0488	0.4986
A03	4	1_A03_4_43	2	every 20 min	183.5	580.7	0.0574	0.0302	0.5262
A03	4	1_A03_4_45	2	every 20 min	551.9	602	0.1302	0.0404	0.3106
A03	4	1_A03_4_46	2	every 20 min	77.9	705.7	0.0723	0.0316	0.4365
A03	4	1_A03_4_47	2	every 20 min	144.6	707.7	0.0862	0.0357	0.4139
A03	4	1_A03_4_48	2	every 20 min	814.8	709.9	0.0837	0.0440	0.5255
A03	4	1_A03_4_49	2	every 20 min	361	718.7	0.0779	0.0407	0.5224
A03	4	1_A03_4_50	2	every 20 min	242.7	720.7	0.0545	0.0332	0.6086
A03	4	1_A03_4_51	2	every 20 min	648.1	723.3	0.0824	0.0310	0.3763
A03	4	1_A03_4_52	2	every 20 min	922.8	728.1	0.0843	0.0395	0.4692
A03	4	1_A03_4_53	2	every 20 min	350.5	749.4	0.1026	0.0350	0.3412
A03	4	1_A03_4_54	2	every 20 min	233.6	760.3	0.0939	0.0357	0.3804
A03	4	1_A03_4_55	2	every 20 min	986.5	759.7	0.0675	0.0458	0.6795
A03	4	1_A03_4_56	2	every 20 min	199.6	776.1	0.0747	0.0433	0.5791
A03	4	1_A03_4_57	2	every 20 min	288.3	795.2	0.0716	0.0400	0.5592
A03	4	1_A03_4_58	2	every 20 min	100	813.9	0.0564	0.0283	0.5018
A03	4	1_A03_4_59	2	every 20 min	56.9	840.5	0.0539	0.0241	0.4474
A03	4	1_A03_4_60	2	every 20 min	721.6	848.3	0.2290	0.0590	0.2575
A03	4	1_A03_4_61	2	every 20 min	743.5	855.2	0.2339	0.0619	0.2645
A03	4	1_A03_4_62	2	every 20 min	534	861.8	0.1899	0.0759	0.3994
A03	4	1_A03_4_63	2	every 20 min	307	868	0.0802	0.0400	0.4993
A03	4	1_A03_4_64	2	every 20 min	223.4	885.7	0.0690	0.0293	0.4248
A03	4	1_A03_4_65	2	every 20 min	489	917.4	0.0749	0.0353	0.4711
A03	4	1_A03_4_66	2	every 20 min	978.5	955.8	0.0456	0.0318	0.6979
A03	4	1_A03_4_67	2	every 20 min	349.1	967.3	0.1264	0.0357	0.2826
A03	4	1_A03_4_68	2	every 20 min	433.9	990.1	0.0526	0.0305	0.5792
A03	4	1_A03_4_69	2	every 20 min	250.5	1005.4	0.1061	0.0288	0.2712
A03	5	1_A03_5_1	2	every 20 min	408.6	33.9	0.0480	0.0318	0.6638
A03	5	1_A03_5_2	2	every 20 min	54.4	46.4	0.0623	0.0335	0.5372
A03	5	1_A03_5_3	2	every 20 min	510.2	58.5	0.0516	0.0300	0.5809
A03	5	1_A03_5_4	2	every 20 min	227.2	98.4	0.0405	0.0241	0.5943
A03	5	1_A03_5_5	2	every 20 min	328.1	106.7	0.0794	0.0309	0.3894
A03	5	1_A03_5_6	2	every 20 min	935.7	106.8	0.0725	0.0337	0.4648
A03	5	1_A03_5_7	2	every 20 min	730.7	143.3	0.0700	0.0267	0.3822
A03	5	1_A03_5_8	2	every 20 min	192	150	0.0999	0.0355	0.3555
A03	5	1_A03_5_9	2	every 20 min	227.4	155.4	0.0545	0.0293	0.5380
A03	5	1_A03_5_10	2	every 20 min	569	195.4	0.0394	0.0256	0.6502
A03	5	1_A03_5_11	2	every 20 min	658.6	199.9	0.0417	0.0290	0.6965
A03	5	1_A03_5_12	2	every 20 min	139.3	210.9	0.0509	0.0370	0.7276
A03	5	1_A03_5_13	2	every 20 min	306.9	222.5	0.0911	0.0322	0.3534
A03	5	1_A03_5_14	2	every 20 min	242.7	240.6	0.0881	0.0377	0.4274
A03	5	1_A03_5_15	2	every 20 min	820.3	255.4	0.0728	0.0410	0.5627
A03	5	1_A03_5_16	2	every 20 min	532.6	264.3	0.0823	0.0313	0.3808
A03	5	1_A03_5_17	2	every 20 min	371.7	264.7	0.0496	0.0307	0.6198
A03	5	1_A03_5_18	2	every 20 min	35.4	269.2	0.0484	0.0284	0.5876
A03	5	1_A03_5_19	2	every 20 min	971.5	314.7	0.0633	0.0321	0.5066
A03	5	1_A03_5_20	2	every 20 min	411.4	324.7	0.0664	0.0363	0.5466
A03	5	1_A03_5_21	2	every 20 min	517.1	326	0.0876	0.0366	0.4180
A03	5	1_A03_5_23	2	every 20 min	844.5	378.1	0.0544	0.0286	0.5256
A03	5	1_A03_5_24	2	every 20 min	309.2	402.3	0.1153	0.0373	0.3231
A03	5	1_A03_5_25	2	every 20 min	342.8	407.7	0.1324	0.0422	0.3188
A03	5	1_A03_5_26	2	every 20 min	405.4	419.2	0.1035	0.0524	0.5065
A03	5	1_A03_5_27	2	every 20 min	526.4	425.7	0.0534	0.0333	0.6238
A03	5	1_A03_5_28	2	every 20 min	924.4	425.6	0.0870	0.0325	0.3731
A03	5	1_A03_5_29	2	every 20 min	256.9	437.2	0.0435	0.0245	0.5640
A03	5	1_A03_5_30	2	every 20 min	972.5	449.3	0.0829	0.0400	0.4824
A03	5	1_A03_5_32	2	every 20 min	503.6	470.3	0.0658	0.0423	0.6434
A03	5	1_A03_5_33	2	every 20 min	19	485	0.0657	0.0381	0.5798
A03	5	1_A03_5_34	2	every 20 min	825.1	497.9	0.0762	0.0418	0.5479
A03	5	1_A03_5_35	2	every 20 min	880.1	510.5	0.0961	0.0356	0.3704
A03	5	1_A03_5_36	2	every 20 min	128.9	514.5	0.0574	0.0331	0.5766
A03	5	1_A03_5_37	2	every 20 min	77.9	544.9	0.1282	0.0441	0.3438
A03	5	1_A03_5_38	2	every 20 min	950.1	577.1	0.0937	0.0377	0.4023
A03	5	1_A03_5_39	2	every 20 min	825.9	610.2	0.0817	0.0470	0.5745
A03	5	1_A03_5_40	2	every 20 min	406	621.3	0.0609	0.0304	0.4983
A03	5	1_A03_5_41	2	every 20 min	966.3	622	0.0855	0.0307	0.3592
A03	5	1_A03_5_42	2	every 20 min	141.2	626.5	0.0562	0.0267	0.4755
A03	5	1_A03_5_43	2	every 20 min	477.4	645.9	0.0822	0.0398	0.4846
A03	5	1_A03_5_44	2	every 20 min	41.5	658	0.1292	0.0551	0.4264
A03	5	1_A03_5_45	2	every 20 min	695.7	686.4	0.0758	0.0437	0.5760
A03	5	1_A03_5_46	2	every 20 min	955.5	703.4	0.0618	0.0274	0.4441
A03	5	1_A03_5_47	2	every 20 min	879.7	707.1	0.0594	0.0358	0.6032
A03	5	1_A03_5_48	2	every 20 min	340.4	722.2	0.0689	0.0363	0.5269
A03	5	1_A03_5_49	2	every 20 min	829	751.9	0.0980	0.0335	0.3421
A03	5	1_A03_5_50	2	every 20 min	324.1	776.9	0.1126	0.0426	0.3781
A03	5	1_A03_5_51	2	every 20 min	629.7	791.2	0.1861	0.0640	0.3441
A03	5	1_A03_5_52	2	every 20 min	106.4	804.7	0.0406	0.0248	0.6102
A03	5	1_A03_5_53	2	every 20 min	836	822.6	0.1154	0.0608	0.5268
A03	5	1_A03_5_54	2	every 20 min	437.5	835.3	0.0770	0.0414	0.5380
A03	5	1_A03_5_55	2	every 20 min	213.9	844.1	0.0650	0.0282	0.4337
A03	5	1_A03_5_56	2	every 20 min	569.5	849.5	0.1888	0.0567	0.3005
A03	5	1_A03_5_57	2	every 20 min	23	866.7	0.0567	0.0313	0.5528
A03	5	1_A03_5_58	2	every 20 min	613.8	927.6	0.0352	0.0240	0.6813
A03	5	1_A03_5_59	2	every 20 min	986.4	925.9	0.0703	0.0365	0.5198
A03	5	1_A03_5_60	2	every 20 min	123.8	935.5	0.0732	0.0260	0.3555
A03	5	1_A03_5_61	2	every 20 min	726	968.9	0.1095	0.0439	0.4010
A03	5	1_A03_5_62	2	every 20 min	1003.9	992.1	0.0319	0.0212	0.6632
A03	5	1_A03_5_63	2	every 20 min	653.9	1004.5	0.0999	0.0396	0.3965
A03	6	1_A03_6_1	2	every 20 min	693.9	34.2	0.0462	0.0212	0.4576
A03	6	1_A03_6_3	2	every 20 min	48.5	40	0.0330	0.0242	0.7346
A03	6	1_A03_6_4	2	every 20 min	749.1	54.6	0.0513	0.0292	0.5693
A03	6	1_A03_6_5	2	every 20 min	514.7	60.4	0.0836	0.0267	0.3193
A03	6	1_A03_6_6	2	every 20 min	239.1	70.8	0.0687	0.0352	0.5125
A03	6	1_A03_6_7	2	every 20 min	581.1	73.3	0.0645	0.0354	0.5482
A03	6	1_A03_6_8	2	every 20 min	850.5	132.7	0.0533	0.0292	0.5474
A03	6	1_A03_6_9	2	every 20 min	540	133.8	0.0419	0.0306	0.7305
A03	6	1_A03_6_10	2	every 20 min	993.2	142.8	0.0499	0.0297	0.5945
A03	6	1_A03_6_11	2	every 20 min	935.9	146	0.0573	0.0313	0.5467
A03	6	1_A03_6_12	2	every 20 min	893.5	169.7	0.0648	0.0340	0.5242
A03	6	1_A03_6_13	2	every 20 min	239	178.7	0.0454	0.0264	0.5810
A03	6	1_A03_6_15	2	every 20 min	367.2	190.6	0.0829	0.0337	0.4065
A03	6	1_A03_6_16	2	every 20 min	433.5	197	0.1400	0.0728	0.5201
A03	6	1_A03_6_17	2	every 20 min	323.1	199.7	0.0660	0.0340	0.5143
A03	6	1_A03_6_19	2	every 20 min	60.7	226.8	0.0323	0.0243	0.7534
A03	6	1_A03_6_21	2	every 20 min	126.5	277.8	0.0368	0.0235	0.6376
A03	6	1_A03_6_22	2	every 20 min	192.8	285.6	0.1632	0.0489	0.2993
A03	6	1_A03_6_23	2	every 20 min	50.2	312.8	0.0594	0.0208	0.3507
A03	6	1_A03_6_24	2	every 20 min	805.4	333.5	0.0639	0.0398	0.6218
A03	6	1_A03_6_25	2	every 20 min	601.6	362.1	0.0447	0.0239	0.5353
A03	6	1_A03_6_26	2	every 20 min	239.6	363.5	0.2093	0.0589	0.2813
A03	6	1_A03_6_27	2	every 20 min	684.4	371.7	0.0613	0.0237	0.3864
A03	6	1_A03_6_29	2	every 20 min	109.4	407.6	0.0782	0.0434	0.5543
A03	6	1_A03_6_31	2	every 20 min	886.6	425.8	0.0645	0.0338	0.5245
A03	6	1_A03_6_32	2	every 20 min	275.6	446	0.1086	0.0304	0.2795
A03	6	1_A03_6_33	2	every 20 min	94.2	484.3	0.0550	0.0296	0.5392
A03	6	1_A03_6_34	2	every 20 min	398.8	499.2	0.0800	0.0252	0.3153
A03	6	1_A03_6_35	2	every 20 min	425.4	549.3	0.0618	0.0261	0.4227
A03	6	1_A03_6_36	2	every 20 min	109	573.6	0.0867	0.0273	0.3148
A03	6	1_A03_6_37	2	every 20 min	462.2	575.4	0.0839	0.0470	0.5608
A03	6	1_A03_6_38	2	every 20 min	716.8	611.5	0.0772	0.0247	0.3193
A03	6	1_A03_6_39	2	every 20 min	975.7	619.4	0.1538	0.0618	0.4019
A03	6	1_A03_6_41	2	every 20 min	268	655.7	0.0852	0.0245	0.2871
A03	6	1_A03_6_42	2	every 20 min	930.5	666.6	0.1336	0.0428	0.3203
A03	6	1_A03_6_43	2	every 20 min	1002.6	679.9	0.1382	0.0471	0.3410
A03	6	1_A03_6_44	2	every 20 min	862.6	695	0.0804	0.0473	0.5878
A03	6	1_A03_6_45	2	every 20 min	189.9	754.5	0.1174	0.0405	0.3451
A03	6	1_A03_6_46	2	every 20 min	387.5	760.7	0.1114	0.0384	0.3446
A03	6	1_A03_6_48	2	every 20 min	507.6	787.2	0.1174	0.0448	0.3815
A03	6	1_A03_6_50	2	every 20 min	208.2	805.6	0.0726	0.0363	0.5000
A03	6	1_A03_6_51	2	every 20 min	849.9	818.8	0.0657	0.0412	0.6269
A03	6	1_A03_6_52	2	every 20 min	818.8	861.8	0.0583	0.0310	0.5316
A03	6	1_A03_6_53	2	every 20 min	307.6	955.5	0.0941	0.0521	0.5534
A03	6	1_A03_6_54	2	every 20 min	716.8	974.6	0.0641	0.0383	0.5973
A03	6	1_A03_6_55	2	every 20 min	392.5	976.8	0.0761	0.0383	0.5026
A03	6	1_A03_6_57	2	every 20 min	776.9	985.3	0.0531	0.0279	0.5266
A03	6	1_A03_6_58	2	every 20 min	395.4	997.4	0.1791	0.0803	0.4481
A03	7	1_A03_7_1	2	every 20 min	970.2	15.9	0.1055	0.0343	0.3252
A03	7	1_A03_7_2	2	every 20 min	129.8	17.5	0.0543	0.0325	0.5977
A03	7	1_A03_7_3	2	every 20 min	494.8	37	0.0319	0.0209	0.6551
A03	7	1_A03_7_5	2	every 20 min	133.3	87.3	0.0357	0.0215	0.6016
A03	7	1_A03_7_6	2	every 20 min	776.2	100.3	0.0529	0.0301	0.5697
A03	7	1_A03_7_8	2	every 20 min	904.5	138	0.1287	0.0473	0.3675
A03	7	1_A03_7_9	2	every 20 min	47.9	165.6	0.0494	0.0301	0.6090
A03	7	1_A03_7_10	2	every 20 min	665.7	174.1	0.0593	0.0261	0.4399
A03	7	1_A03_7_11	2	every 20 min	590.8	188.1	0.0699	0.0368	0.5264
A03	7	1_A03_7_12	2	every 20 min	458.4	244.4	0.1875	0.1139	0.6072
A03	7	1_A03_7_13	2	every 20 min	878.9	284.9	0.2599	0.0872	0.3357
A03	7	1_A03_7_14	2	every 20 min	626.3	290.7	0.0740	0.0390	0.5268
A03	7	1_A03_7_15	2	every 20 min	831.1	291	0.1170	0.0412	0.3525
A03	7	1_A03_7_16	2	every 20 min	884.3	308.4	0.2310	0.0676	0.2926
A03	7	1_A03_7_17	2	every 20 min	648.6	336.8	0.0900	0.0361	0.4013
A03	7	1_A03_7_18	2	every 20 min	294.4	358.1	0.0313	0.0212	0.6787
A03	7	1_A03_7_19	2	every 20 min	237.5	381.1	0.0740	0.0391	0.5278
A03	7	1_A03_7_20	2	every 20 min	822.1	385	0.1327	0.0447	0.3367
A03	7	1_A03_7_21	2	every 20 min	924	393.2	0.1381	0.1020	0.7385
A03	7	1_A03_7_22	2	every 20 min	747	411.7	0.0829	0.0396	0.4777
A03	7	1_A03_7_24	2	every 20 min	641.2	432.4	0.0886	0.0465	0.5247
A03	7	1_A03_7_25	2	every 20 min	933.8	436.2	0.0825	0.0456	0.5530
A03	7	1_A03_7_26	2	every 20 min	974.1	476.1	0.0532	0.0297	0.5580
A03	7	1_A03_7_27	2	every 20 min	709.1	492.9	0.0605	0.0345	0.5704
A03	7	1_A03_7_28	2	every 20 min	578.1	505	0.0955	0.0317	0.3321
A03	7	1_A03_7_29	2	every 20 min	439.8	515.4	0.0432	0.0292	0.6754
A03	7	1_A03_7_30	2	every 20 min	940.7	555.6	0.0600	0.0300	0.4999
A03	7	1_A03_7_31	2	every 20 min	519.5	567.9	0.1475	0.0377	0.2554
A03	7	1_A03_7_32	2	every 20 min	797.3	567.8	0.1159	0.0374	0.3231
A03	7	1_A03_7_33	2	every 20 min	960.7	586.3	0.1172	0.0442	0.3772
A03	7	1_A03_7_34	2	every 20 min	652.9	598.4	0.0840	0.0423	0.5041
A03	7	1_A03_7_35	2	every 20 min	106.5	598.9	0.0872	0.0433	0.4969
A03	7	1_A03_7_36	2	every 20 min	136.6	614.3	0.1028	0.0488	0.4743
A03	7	1_A03_7_38	2	every 20 min	925.1	643.7	0.1391	0.0534	0.3840
A03	7	1_A03_7_39	2	every 20 min	927.6	662.4	0.1208	0.0418	0.3465
A03	7	1_A03_7_43	2	every 20 min	492.9	712.9	0.0834	0.0537	0.6436
A03	7	1_A03_7_44	2	every 20 min	1003.9	731.7	0.0355	0.0243	0.6840
A03	7	1_A03_7_45	2	every 20 min	737.4	736.7	0.0894	0.0498	0.5566
A03	7	1_A03_7_46	2	every 20 min	589.8	749.2	0.0842	0.0402	0.4774
A03	7	1_A03_7_49	2	every 20 min	59.2	774.4	0.1002	0.0348	0.3468
A03	7	1_A03_7_50	2	every 20 min	658	844.1	0.1254	0.0348	0.2774
A03	7	1_A03_7_52	2	every 20 min	93	856.1	0.0940	0.0341	0.3623
A03	7	1_A03_7_53	2	every 20 min	332.1	902.9	0.0496	0.0296	0.5960
A03	7	1_A03_7_54	2	every 20 min	933.2	915	0.0569	0.0220	0.3858
A03	7	1_A03_7_56	2	every 20 min	635.1	928	0.0516	0.0258	0.4998
A03	7	1_A03_7_57	2	every 20 min	170.7	933.4	0.0761	0.0389	0.5113
A03	7	1_A03_7_58	2	every 20 min	762.8	956.1	0.0416	0.0209	0.5014
A03	7	1_A03_7_59	2	every 20 min	501.1	974	0.0441	0.0260	0.5901
A03	7	1_A03_7_60	2	every 20 min	278.4	981.8	0.0851	0.0498	0.5850
A03	7	1_A03_7_61	2	every 20 min	919.5	1008	0.0597	0.0256	0.4283
A03	8	1_A03_8_1	2	every 20 min	103	59	0.0539	0.0274	0.5079
A03	8	1_A03_8_2	2	every 20 min	115.9	70.9	0.0573	0.0281	0.4899
A03	8	1_A03_8_3	2	every 20 min	140.8	86.4	0.1603	0.0863	0.5382
A03	8	1_A03_8_4	2	every 20 min	414.5	96.1	0.0412	0.0283	0.6867
A03	8	1_A03_8_5	2	every 20 min	124.9	114.9	0.1193	0.0960	0.8047
A03	8	1_A03_8_7	2	every 20 min	949.9	122.8	0.0620	0.0255	0.4111
A03	8	1_A03_8_9	2	every 20 min	479.5	128.2	0.0808	0.0291	0.3605
A03	8	1_A03_8_10	2	every 20 min	858.8	135.9	0.0543	0.0307	0.5646
A03	8	1_A03_8_11	2	every 20 min	20.1	167.4	0.0871	0.0381	0.4378
A03	8	1_A03_8_12	2	every 20 min	960.6	178	0.0731	0.0271	0.3707
A03	8	1_A03_8_13	2	every 20 min	59.8	189.9	0.1027	0.0318	0.3100
A03	8	1_A03_8_14	2	every 20 min	559.8	192.1	0.0642	0.0295	0.4600
A03	8	1_A03_8_15	2	every 20 min	77.2	193.4	0.1130	0.0339	0.3002
A03	8	1_A03_8_17	2	every 20 min	373	225.5	0.0501	0.0304	0.6072
A03	8	1_A03_8_19	2	every 20 min	899.6	244.9	0.0808	0.0275	0.3403
A03	8	1_A03_8_20	2	every 20 min	146.8	267.8	0.1484	0.0607	0.4092
A03	8	1_A03_8_22	2	every 20 min	103.8	335.3	0.1324	0.0575	0.4340
A03	8	1_A03_8_23	2	every 20 min	865.3	343.2	0.0824	0.0321	0.3897
A03	8	1_A03_8_25	2	every 20 min	939.2	361.3	0.0735	0.0345	0.4698
A03	8	1_A03_8_26	2	every 20 min	492.4	384.7	0.0738	0.0359	0.4870
A03	8	1_A03_8_27	2	every 20 min	35.1	413	0.0661	0.0342	0.5179
A03	8	1_A03_8_29	2	every 20 min	853.3	462.7	0.1030	0.0564	0.5472
A03	8	1_A03_8_30	2	every 20 min	99.9	482	0.1278	0.0546	0.4270
A03	8	1_A03_8_32	2	every 20 min	84.5	493	0.1274	0.0500	0.3926
A03	8	1_A03_8_33	2	every 20 min	507.8	524.3	0.0538	0.0221	0.4113
A03	8	1_A03_8_35	2	every 20 min	998.6	563.4	0.0919	0.0393	0.4280
A03	8	1_A03_8_36	2	every 20 min	423.7	576.3	0.0786	0.0284	0.3607
A03	8	1_A03_8_37	2	every 20 min	356	609.2	0.0825	0.0256	0.3106
A03	8	1_A03_8_39	2	every 20 min	227.2	678.3	0.0695	0.0311	0.4474
A03	8	1_A03_8_40	2	every 20 min	773.9	694.2	0.0489	0.0256	0.5226
A03	8	1_A03_8_41	2	every 20 min	270.1	698.5	0.0764	0.0364	0.4760
A03	8	1_A03_8_42	2	every 20 min	359.8	725.4	0.0540	0.0355	0.6578
A03	8	1_A03_8_43	2	every 20 min	467.2	724.7	0.0587	0.0322	0.5476
A03	8	1_A03_8_44	2	every 20 min	302.7	746.5	0.1322	0.0576	0.4359
A03	8	1_A03_8_45	2	every 20 min	780.5	755.3	0.1195	0.0372	0.3115
A03	8	1_A03_8_46	2	every 20 min	324.7	770.7	0.1675	0.0602	0.3596
A03	8	1_A03_8_47	2	every 20 min	634	769.4	0.0712	0.0286	0.4016
A03	8	1_A03_8_50	2	every 20 min	918.2	817.8	0.0830	0.0454	0.5469
A03	8	1_A03_8_51	2	every 20 min	791.1	820.5	0.1128	0.0372	0.3302
A03	8	1_A03_8_52	2	every 20 min	704.1	822	0.0855	0.0373	0.4365
A03	8	1_A03_8_53	2	every 20 min	973.5	853.6	0.0696	0.0381	0.5467
A03	8	1_A03_8_54	2	every 20 min	696.2	863.1	0.0741	0.0408	0.5510
A03	8	1_A03_8_55	2	every 20 min	882.1	869.9	0.1062	0.0358	0.3372
A03	8	1_A03_8_56	2	every 20 min	473.4	901.2	0.0793	0.0405	0.5103
A03	8	1_A03_8_57	2	every 20 min	792.2	923.3	0.0606	0.0340	0.5614
A03	8	1_A03_8_58	2	every 20 min	598.7	931.3	0.0478	0.0236	0.4945
A03	8	1_A03_8_59	2	every 20 min	869.8	997.9	0.0765	0.0322	0.4208
A03	8	1_A03_8_60	2	every 20 min	774.3	1003.8	0.1175	0.0450	0.3826
A03	9	1_A03_9_1	2	every 20 min	781.2	18.9	0.0559	0.0217	0.3877
A03	9	1_A03_9_3	2	every 20 min	490.1	46.3	0.1497	0.0561	0.3748
A03	9	1_A03_9_5	2	every 20 min	69.5	56.4	0.0714	0.0365	0.5111
A03	9	1_A03_9_6	2	every 20 min	664	63.5	0.0526	0.0304	0.5784
A03	9	1_A03_9_7	2	every 20 min	391.3	82	0.2962	0.0906	0.3058
A03	9	1_A03_9_8	2	every 20 min	106	92.3	0.1163	0.0510	0.4385
A03	9	1_A03_9_9	2	every 20 min	530.2	113.2	0.0659	0.0401	0.6093
A03	9	1_A03_9_10	2	every 20 min	180.6	124.3	0.0733	0.0307	0.4193
A03	9	1_A03_9_11	2	every 20 min	895.4	126.2	0.1975	0.0796	0.4031
A03	9	1_A03_9_12	2	every 20 min	921.5	131	0.1789	0.0748	0.4179
A03	9	1_A03_9_13	2	every 20 min	68.4	140.2	0.0675	0.0301	0.4461
A03	9	1_A03_9_14	2	every 20 min	126.6	142.9	0.0847	0.0484	0.5709
A03	9	1_A03_9_15	2	every 20 min	768.1	158.8	0.0619	0.0360	0.5813
A03	9	1_A03_9_17	2	every 20 min	511.9	219	0.1645	0.0533	0.3239
A03	9	1_A03_9_18	2	every 20 min	576.3	223.9	0.0719	0.0401	0.5574
A03	9	1_A03_9_19	2	every 20 min	183.7	239.9	0.1349	0.0613	0.4540
A03	9	1_A03_9_20	2	every 20 min	920.2	245.8	0.0642	0.0355	0.5530
A03	9	1_A03_9_21	2	every 20 min	176.2	256.3	0.1246	0.0546	0.4382
A03	9	1_A03_9_22	2	every 20 min	814.5	275.7	0.0604	0.0247	0.4084
A03	9	1_A03_9_23	2	every 20 min	357.3	306.9	0.0733	0.0356	0.4858
A03	9	1_A03_9_24	2	every 20 min	918.5	331.7	0.0603	0.0377	0.6249
A03	9	1_A03_9_25	2	every 20 min	695.6	383.7	0.0707	0.0254	0.3595
A03	9	1_A03_9_26	2	every 20 min	537.1	450.7	0.0608	0.0315	0.5173
A03	9	1_A03_9_27	2	every 20 min	708.5	502.1	0.0619	0.0242	0.3903
A03	9	1_A03_9_28	2	every 20 min	949	506.4	0.0766	0.0310	0.4047
A03	9	1_A03_9_29	2	every 20 min	791.3	527.5	0.0643	0.0215	0.3347
A03	9	1_A03_9_30	2	every 20 min	891	534.9	0.0618	0.0344	0.5566
A03	9	1_A03_9_32	2	every 20 min	866.3	592.4	0.0649	0.0404	0.6222
A03	9	1_A03_9_33	2	every 20 min	595.1	626.9	0.0883	0.0458	0.5185
A03	9	1_A03_9_34	2	every 20 min	462.9	639.7	0.0768	0.0388	0.5046
A03	9	1_A03_9_36	2	every 20 min	594.7	708.4	0.1140	0.0643	0.5643
A03	9	1_A03_9_37	2	every 20 min	432.6	716.3	0.1040	0.0550	0.5285
A03	9	1_A03_9_38	2	every 20 min	854.9	721.6	0.0823	0.0364	0.4423
A03	9	1_A03_9_39	2	every 20 min	46.3	745.8	0.1237	0.0388	0.3136
A03	9	1_A03_9_41	2	every 20 min	972.4	760	0.0763	0.0361	0.4733
A03	9	1_A03_9_42	2	every 20 min	659.8	783.9	0.0696	0.0396	0.5697
A03	9	1_A03_9_44	2	every 20 min	17.7	838.9	0.0489	0.0235	0.4814
A03	9	1_A03_9_45	2	every 20 min	995.5	845.6	0.0527	0.0276	0.5240
A03	9	1_A03_9_46	2	every 20 min	900.3	849.2	0.0499	0.0282	0.5650
A03	9	1_A03_9_47	2	every 20 min	144.9	864.9	0.0864	0.0617	0.7134
A03	9	1_A03_9_48	2	every 20 min	714.4	873.7	0.1917	0.0694	0.3619
A03	9	1_A03_9_49	2	every 20 min	278.3	876.1	0.0643	0.0342	0.5327
A03	9	1_A03_9_50	2	every 20 min	369	875.8	0.2182	0.0550	0.2519
A03	9	1_A03_9_51	2	every 20 min	670.8	888.5	0.0720	0.0364	0.5062
A03	9	1_A03_9_52	2	every 20 min	869.7	903	0.1172	0.0973	0.8300
A03	9	1_A03_9_54	2	every 20 min	314.1	931.8	0.0601	0.0334	0.5561
A03	9	1_A03_9_55	2	every 20 min	67.9	954.1	0.0532	0.0314	0.5896
A03	9	1_A03_9_56	2	every 20 min	613.4	977.2	0.0520	0.0215	0.4138
A03	9	1_A03_9_57	2	every 20 min	493.9	1001.9	0.0951	0.0508	0.5341
A03	9	1_A03_9_58	2	every 20 min	917.2	1005.8	0.0568	0.0220	0.3877
A03	10	1_A03_10_1	2	every 20 min	550.7	19.3	0.0834	0.0247	0.2968
A03	10	1_A03_10_2	2	every 20 min	845.5	30.3	0.0574	0.0293	0.5107
A03	10	1_A03_10_3	2	every 20 min	913.8	31.5	0.0364	0.0244	0.6715
A03	10	1_A03_10_4	2	every 20 min	57.7	53.6	0.0668	0.0358	0.5368
A03	10	1_A03_10_6	2	every 20 min	202.1	80.1	0.0565	0.0481	0.8514
A03	10	1_A03_10_7	2	every 20 min	740.9	77.3	0.0752	0.0395	0.5243
A03	10	1_A03_10_8	2	every 20 min	805.4	80.5	0.0522	0.0373	0.7137
A03	10	1_A03_10_9	2	every 20 min	151.2	88.7	0.0525	0.0369	0.7030
A03	10	1_A03_10_10	2	every 20 min	425.2	136.6	0.0511	0.0272	0.5325
A03	10	1_A03_10_11	2	every 20 min	306.3	139.5	0.0544	0.0319	0.5854
A03	10	1_A03_10_12	2	every 20 min	539.9	143.5	0.0622	0.0343	0.5511
A03	10	1_A03_10_15	2	every 20 min	792.9	206.1	0.0581	0.0355	0.6108
A03	10	1_A03_10_18	2	every 20 min	422.2	241.3	0.0481	0.0279	0.5803
A03	10	1_A03_10_19	2	every 20 min	363.3	249.3	0.0629	0.0376	0.5972
A03	10	1_A03_10_20	2	every 20 min	221	254.2	0.0731	0.0389	0.5326
A03	10	1_A03_10_21	2	every 20 min	31.8	259.4	0.1020	0.0360	0.3533
A03	10	1_A03_10_22	2	every 20 min	962.1	270.1	0.0597	0.0271	0.4538
A03	10	1_A03_10_23	2	every 20 min	129	291.2	0.0590	0.0361	0.6116
A03	10	1_A03_10_24	2	every 20 min	202.3	294.5	0.0634	0.0374	0.5906
A03	10	1_A03_10_25	2	every 20 min	823.6	299.9	0.0603	0.0340	0.5637
A03	10	1_A03_10_26	2	every 20 min	646.7	310.9	0.0563	0.0246	0.4367
A03	10	1_A03_10_27	2	every 20 min	405.3	329.4	0.0525	0.0293	0.5570
A03	10	1_A03_10_28	2	every 20 min	172.8	368.3	0.0984	0.0347	0.3530
A03	10	1_A03_10_29	2	every 20 min	141	373.2	0.0918	0.0334	0.3637
A03	10	1_A03_10_30	2	every 20 min	249	378.2	0.0667	0.0448	0.6708
A03	10	1_A03_10_31	2	every 20 min	582.7	404.7	0.0524	0.0285	0.5436
A03	10	1_A03_10_32	2	every 20 min	968	405	0.0698	0.0275	0.3945
A03	10	1_A03_10_33	2	every 20 min	42.3	406.4	0.0834	0.0459	0.5508
A03	10	1_A03_10_34	2	every 20 min	190.1	419	0.0922	0.0412	0.4472
A03	10	1_A03_10_35	2	every 20 min	116	438.7	0.0681	0.0314	0.4617
A03	10	1_A03_10_37	2	every 20 min	675.4	471.3	0.1045	0.0599	0.5735
A03	10	1_A03_10_40	2	every 20 min	598.3	516.8	0.0821	0.0332	0.4048
A03	10	1_A03_10_41	2	every 20 min	868.7	517.9	0.0553	0.0361	0.6532
A03	10	1_A03_10_42	2	every 20 min	727	520.3	0.0776	0.0404	0.5207
A03	10	1_A03_10_43	2	every 20 min	420.6	523.8	0.1135	0.0655	0.5767
A03	10	1_A03_10_44	2	every 20 min	640.2	524.5	0.0632	0.0344	0.5446
A03	10	1_A03_10_45	2	every 20 min	493.6	527.4	0.1071	0.0355	0.3315
A03	10	1_A03_10_46	2	every 20 min	216	547.4	0.0711	0.0377	0.5295
A03	10	1_A03_10_47	2	every 20 min	856.3	548.9	0.0600	0.0434	0.7224
A03	10	1_A03_10_48	2	every 20 min	955.7	564.8	0.0642	0.0280	0.4355
A03	10	1_A03_10_49	2	every 20 min	517.2	594.9	0.1025	0.0533	0.5204
A03	10	1_A03_10_50	2	every 20 min	760.5	597.3	0.1114	0.0543	0.4875
A03	10	1_A03_10_53	2	every 20 min	429	622.5	0.0820	0.0314	0.3824
A03	10	1_A03_10_54	2	every 20 min	558.4	668.1	0.2069	0.1355	0.6548
A03	10	1_A03_10_55	2	every 20 min	522.4	679.1	0.0734	0.0359	0.4896
A03	10	1_A03_10_56	2	every 20 min	660.9	689.2	0.2049	0.0678	0.3309
A03	10	1_A03_10_57	2	every 20 min	989.9	698.2	0.0756	0.0621	0.8222
A03	10	1_A03_10_58	2	every 20 min	163.1	725.7	0.0863	0.0320	0.3702
A03	10	1_A03_10_59	2	every 20 min	778.8	723.8	0.0913	0.0458	0.5014
A03	10	1_A03_10_60	2	every 20 min	681.4	732.2	0.1510	0.0513	0.3399
A03	10	1_A03_10_61	2	every 20 min	293.3	734.1	0.0882	0.0459	0.5202
A03	10	1_A03_10_62	2	every 20 min	381.4	736.8	0.1323	0.0414	0.3128
A03	10	1_A03_10_63	2	every 20 min	453.6	763.9	0.1162	0.0371	0.3194
A03	10	1_A03_10_64	2	every 20 min	61.2	782.7	0.0355	0.0233	0.6551
A03	10	1_A03_10_65	2	every 20 min	468.8	786.3	0.2816	0.1017	0.3611
A03	10	1_A03_10_66	2	every 20 min	1011	788.3	0.0942	0.0610	0.6475
A03	10	1_A03_10_68	2	every 20 min	441.3	815.8	0.2476	0.0809	0.3269
A03	10	1_A03_10_69	2	every 20 min	164.4	821.3	0.0639	0.0323	0.5065
A03	10	1_A03_10_70	2	every 20 min	403.5	832.6	0.1049	0.0547	0.5213
A03	10	1_A03_10_71	2	every 20 min	289.3	836.7	0.0819	0.0294	0.3587
A03	10	1_A03_10_72	2	every 20 min	880.4	848.3	0.0501	0.0304	0.6076
A03	10	1_A03_10_73	2	every 20 min	341.2	852.4	0.1375	0.0517	0.3760
A03	10	1_A03_10_74	2	every 20 min	376.4	855.6	0.0882	0.0366	0.4150
A03	10	1_A03_10_75	2	every 20 min	512.9	865.3	0.0906	0.0508	0.5614
A03	10	1_A03_10_76	2	every 20 min	211.3	872.7	0.0833	0.0337	0.4047
A03	10	1_A03_10_77	2	every 20 min	132.8	892.7	0.0614	0.0373	0.6065
A03	10	1_A03_10_78	2	every 20 min	676.6	890.4	0.1133	0.0422	0.3727
A03	10	1_A03_10_79	2	every 20 min	732.8	892.3	0.1324	0.0419	0.3161
A03	10	1_A03_10_80	2	every 20 min	923.2	894.1	0.0458	0.0289	0.6316
A03	10	1_A03_10_81	2	every 20 min	618.1	895.2	0.0647	0.0425	0.6571
A03	10	1_A03_10_82	2	every 20 min	405.7	909.2	0.1696	0.0618	0.3642
A03	10	1_A03_10_83	2	every 20 min	307.6	928.6	0.1712	0.0699	0.4082
A03	10	1_A03_10_84	2	every 20 min	447.6	931	0.0737	0.0426	0.5782
A03	10	1_A03_10_85	2	every 20 min	328.1	971.3	0.2133	0.0909	0.4261
A03	10	1_A03_10_86	2	every 20 min	107.9	977.9	0.0326	0.0233	0.7162
A03	10	1_A03_10_87	2	every 20 min	961	980.7	0.0336	0.0245	0.7278
A03	10	1_A03_10_88	2	every 20 min	178.8	998.8	0.0476	0.0236	0.4957
A03	11	1_A03_11_1	2	every 20 min	904	23.1	0.0778	0.0322	0.4133
A03	11	1_A03_11_2	2	every 20 min	799.7	25.4	0.0601	0.0361	0.6003
A03	11	1_A03_11_3	2	every 20 min	709.1	39.6	0.0640	0.0277	0.4334
A03	11	1_A03_11_6	2	every 20 min	223.7	78.8	0.0978	0.0362	0.3696
A03	11	1_A03_11_7	2	every 20 min	944.6	92	0.0850	0.0296	0.3486
A03	11	1_A03_11_8	2	every 20 min	816.3	99.1	0.0801	0.0297	0.3702
A03	11	1_A03_11_9	2	every 20 min	172.5	100.1	0.0587	0.0321	0.5460
A03	11	1_A03_11_10	2	every 20 min	546.7	113.5	0.0597	0.0316	0.5290
A03	11	1_A03_11_11	2	every 20 min	219.3	120.3	0.0673	0.0366	0.5436
A03	11	1_A03_11_12	2	every 20 min	968.9	141.1	0.0443	0.0271	0.6118
A03	11	1_A03_11_13	2	every 20 min	634.4	143.2	0.0515	0.0319	0.6200
A03	11	1_A03_11_14	2	every 20 min	738.5	156.1	0.1021	0.0476	0.4660
A03	11	1_A03_11_15	2	every 20 min	519	187.3	0.0707	0.0304	0.4292
A03	11	1_A03_11_16	2	every 20 min	890	190.4	0.0686	0.0249	0.3633
A03	11	1_A03_11_17	2	every 20 min	200.2	196.5	0.0456	0.0280	0.6141
A03	11	1_A03_11_18	2	every 20 min	789.8	214.8	0.0612	0.0263	0.4292
A03	11	1_A03_11_19	2	every 20 min	945.2	222.7	0.0619	0.0335	0.5408
A03	11	1_A03_11_20	2	every 20 min	751.8	230.8	0.0614	0.0369	0.6017
A03	11	1_A03_11_21	2	every 20 min	519	254.7	0.0476	0.0279	0.5858
A03	11	1_A03_11_22	2	every 20 min	259.2	313.1	0.0727	0.0345	0.4744
A03	11	1_A03_11_23	2	every 20 min	84.3	319.4	0.0586	0.0391	0.6677
A03	11	1_A03_11_25	2	every 20 min	980.1	338.3	0.0606	0.0335	0.5517
A03	11	1_A03_11_26	2	every 20 min	147	365.6	0.0767	0.0319	0.4153
A03	11	1_A03_11_28	2	every 20 min	526.2	382.2	0.0516	0.0304	0.5890
A03	11	1_A03_11_29	2	every 20 min	394	391.2	0.0487	0.0307	0.6307
A03	11	1_A03_11_30	2	every 20 min	927.3	395.2	0.0597	0.0346	0.5801
A03	11	1_A03_11_31	2	every 20 min	745.2	400.5	0.0685	0.0353	0.5162
A03	11	1_A03_11_32	2	every 20 min	291.6	405.3	0.0592	0.0306	0.5161
A03	11	1_A03_11_33	2	every 20 min	845.2	426.4	0.0922	0.0303	0.3290
A03	11	1_A03_11_34	2	every 20 min	506.8	441.3	0.1516	0.0601	0.3966
A03	11	1_A03_11_35	2	every 20 min	19	443.2	0.0470	0.0291	0.6183
A03	11	1_A03_11_36	2	every 20 min	1002.7	457.3	0.0844	0.0350	0.4142
A03	11	1_A03_11_37	2	every 20 min	84.8	459.4	0.0490	0.0289	0.5906
A03	11	1_A03_11_38	2	every 20 min	900.1	479.2	0.2419	0.0904	0.3737
A03	11	1_A03_11_39	2	every 20 min	956.3	501.1	0.1498	0.0629	0.4198
A03	11	1_A03_11_40	2	every 20 min	649.8	504.2	0.0368	0.0256	0.6939
A03	11	1_A03_11_42	2	every 20 min	414.1	535.4	0.0812	0.0414	0.5090
A03	11	1_A03_11_43	2	every 20 min	196.3	542.4	0.0540	0.0285	0.5271
A03	11	1_A03_11_45	2	every 20 min	838.2	568.6	0.0788	0.0396	0.5019
A03	11	1_A03_11_46	2	every 20 min	530.9	579.2	0.1113	0.0617	0.5546
A03	11	1_A03_11_47	2	every 20 min	1002.1	591.7	0.1292	0.0540	0.4184
A03	11	1_A03_11_49	2	every 20 min	574.5	595.7	0.1093	0.0423	0.3868
A03	11	1_A03_11_50	2	every 20 min	470.6	601.6	0.1819	0.0693	0.3811
A03	11	1_A03_11_51	2	every 20 min	914	602.3	0.0699	0.0386	0.5520
A03	11	1_A03_11_52	2	every 20 min	23.5	603.5	0.0540	0.0317	0.5864
A03	11	1_A03_11_53	2	every 20 min	379.2	622.8	0.1743	0.0724	0.4156
A03	11	1_A03_11_54	2	every 20 min	965.3	630.1	0.0773	0.0266	0.3444
A03	11	1_A03_11_55	2	every 20 min	640.5	635.5	0.0887	0.0597	0.6724
A03	11	1_A03_11_56	2	every 20 min	482.3	650.2	0.1260	0.0651	0.5164
A03	11	1_A03_11_57	2	every 20 min	689.9	655.5	0.0403	0.0259	0.6418
A03	11	1_A03_11_58	2	every 20 min	277.4	658	0.1678	0.0538	0.3208
A03	11	1_A03_11_59	2	every 20 min	642.8	660.4	0.1088	0.0609	0.5604
A03	11	1_A03_11_60	2	every 20 min	580.1	668	0.0927	0.0503	0.5429
A03	11	1_A03_11_62	2	every 20 min	609.1	680.9	0.1439	0.0544	0.3782
A03	11	1_A03_11_63	2	every 20 min	982.3	705.6	0.0694	0.0337	0.4853
A03	11	1_A03_11_64	2	every 20 min	668.5	711.5	0.2779	0.1122	0.4038
A03	11	1_A03_11_65	2	every 20 min	649.7	713.6	0.1536	0.0659	0.4293
A03	11	1_A03_11_66	2	every 20 min	144.6	735.7	0.0899	0.0290	0.3221
A03	11	1_A03_11_67	2	every 20 min	661.4	737.7	0.2473	0.0815	0.3298
A03	11	1_A03_11_68	2	every 20 min	276.4	738.8	0.0714	0.0360	0.5039
A03	11	1_A03_11_69	2	every 20 min	608.6	752.8	0.1580	0.0466	0.2946
A03	11	1_A03_11_71	2	every 20 min	751.4	783.5	0.1324	0.0577	0.4359
A03	11	1_A03_11_72	2	every 20 min	878.7	801.4	0.2643	0.1047	0.3961
A03	11	1_A03_11_73	2	every 20 min	914.5	800.5	0.2129	0.0770	0.3616
A03	11	1_A03_11_74	2	every 20 min	685.4	811.8	0.2062	0.0837	0.4060
A03	11	1_A03_11_75	2	every 20 min	76.3	820.3	0.0829	0.0332	0.4003
A03	11	1_A03_11_76	2	every 20 min	942	827.5	0.0506	0.0294	0.5810
A03	11	1_A03_11_77	2	every 20 min	664.7	829.3	0.2448	0.0704	0.2876
A03	11	1_A03_11_78	2	every 20 min	520	837.1	0.1022	0.0546	0.5345
A03	11	1_A03_11_79	2	every 20 min	473.5	849.7	0.1032	0.0478	0.4629
A03	11	1_A03_11_80	2	every 20 min	888.4	851.4	0.0735	0.0422	0.5742
A03	11	1_A03_11_82	2	every 20 min	376.6	866	0.1755	0.0611	0.3480
A03	11	1_A03_11_83	2	every 20 min	682.2	883.7	0.1129	0.0321	0.2846
A03	11	1_A03_11_84	2	every 20 min	309.3	893.9	0.0942	0.0351	0.3731
A03	11	1_A03_11_85	2	every 20 min	127.8	897.9	0.0716	0.0367	0.5121
A03	11	1_A03_11_87	2	every 20 min	182.5	908.7	0.0886	0.0300	0.3391
A03	11	1_A03_11_88	2	every 20 min	212.1	911.1	0.0956	0.0445	0.4657
A03	11	1_A03_11_89	2	every 20 min	559.8	919.6	0.1056	0.0303	0.2873
A03	11	1_A03_11_91	2	every 20 min	909.2	938.2	0.0432	0.0273	0.6320
A03	11	1_A03_11_92	2	every 20 min	481.2	943.6	0.2184	0.0745	0.3413
A03	11	1_A03_11_93	2	every 20 min	358.6	953.9	0.0571	0.0328	0.5732
A03	11	1_A03_11_94	2	every 20 min	807	956.4	0.0495	0.0305	0.6167
A03	11	1_A03_11_95	2	every 20 min	630.3	982.8	0.0803	0.0540	0.6716
A03	11	1_A03_11_96	2	every 20 min	1009.9	978.6	0.1176	0.0477	0.4055
A03	11	1_A03_11_97	2	every 20 min	711	996.6	0.0711	0.0425	0.5981
A03	11	1_A03_11_98	2	every 20 min	312	1004.3	0.1409	0.0436	0.3092
A03	11	1_A03_11_99	2	every 20 min	861.5	1006.2	0.0422	0.0275	0.6530
A04	0	1_A04_0_1	4	every 20 min	501.6	23.1	0.0610	0.0341	0.5597
A04	0	1_A04_0_3	4	every 20 min	896.6	41.6	0.0960	0.0319	0.3328
A04	0	1_A04_0_4	4	every 20 min	233.9	46.3	0.1100	0.0913	0.8303
A04	0	1_A04_0_5	4	every 20 min	824.5	75.2	0.0672	0.0396	0.5886
A04	0	1_A04_0_6	4	every 20 min	394.4	95.5	0.1236	0.0476	0.3849
A04	0	1_A04_0_7	4	every 20 min	173.5	106.2	0.0528	0.0298	0.5648
A04	0	1_A04_0_8	4	every 20 min	630.6	111.3	0.0843	0.0489	0.5802
A04	0	1_A04_0_9	4	every 20 min	676.7	113.9	0.0921	0.0510	0.5532
A04	0	1_A04_0_10	4	every 20 min	891.4	115.3	0.0578	0.0359	0.6219
A04	0	1_A04_0_11	4	every 20 min	313.5	126	0.1880	0.0994	0.5288
A04	0	1_A04_0_12	4	every 20 min	272.8	130.8	0.0505	0.0439	0.8688
A04	0	1_A04_0_13	4	every 20 min	403.5	154.3	0.1170	0.0616	0.5264
A04	0	1_A04_0_15	4	every 20 min	333.4	167	0.1285	0.0472	0.3676
A04	0	1_A04_0_16	4	every 20 min	243.6	228.1	0.1448	0.0659	0.4548
A04	0	1_A04_0_17	4	every 20 min	515.3	235.1	0.0961	0.0342	0.3560
A04	0	1_A04_0_18	4	every 20 min	671.9	254.9	0.0832	0.0327	0.3924
A04	0	1_A04_0_19	4	every 20 min	190.1	265.5	0.1804	0.0483	0.2678
A04	0	1_A04_0_20	4	every 20 min	173	267.1	0.2195	0.1036	0.4719
A04	0	1_A04_0_21	4	every 20 min	427.1	265.8	0.0851	0.0379	0.4452
A04	0	1_A04_0_22	4	every 20 min	485.7	270.4	0.0603	0.0487	0.8079
A04	0	1_A04_0_24	4	every 20 min	521.5	308.9	0.2128	0.0999	0.4693
A04	0	1_A04_0_25	4	every 20 min	348.2	321.2	0.1031	0.0574	0.5570
A04	0	1_A04_0_26	4	every 20 min	560	321.9	0.1084	0.0445	0.4108
A04	0	1_A04_0_27	4	every 20 min	523.2	348.5	0.1973	0.0898	0.4549
A04	0	1_A04_0_28	4	every 20 min	594.4	398	0.1198	0.0482	0.4023
A04	0	1_A04_0_29	4	every 20 min	28.5	413.4	0.0848	0.0469	0.5530
A04	0	1_A04_0_30	4	every 20 min	550.3	413.4	0.1749	0.1186	0.6783
A04	0	1_A04_0_31	4	every 20 min	331.1	500.3	0.3903	0.1684	0.4314
A04	0	1_A04_0_32	4	every 20 min	301.7	502.7	0.3896	0.2186	0.5613
A04	0	1_A04_0_34	4	every 20 min	983.9	595.7	0.0533	0.0329	0.6173
A04	0	1_A04_0_35	4	every 20 min	350.7	616.7	0.1717	0.0548	0.3190
A04	0	1_A04_0_36	4	every 20 min	565.7	628.2	0.0780	0.0516	0.6617
A04	0	1_A04_0_37	4	every 20 min	711.7	629.4	0.1352	0.0442	0.3266
A04	0	1_A04_0_38	4	every 20 min	400	631.8	0.1838	0.0607	0.3302
A04	0	1_A04_0_39	4	every 20 min	252.5	652.8	0.1329	0.0485	0.3651
A04	0	1_A04_0_40	4	every 20 min	698.3	668.3	0.1130	0.0366	0.3238
A04	0	1_A04_0_42	4	every 20 min	452.3	694.9	0.1038	0.0586	0.5647
A04	0	1_A04_0_43	4	every 20 min	574.2	720.7	0.0494	0.0418	0.8453
A04	0	1_A04_0_44	4	every 20 min	405.8	749.2	0.1102	0.0448	0.4064
A04	0	1_A04_0_45	4	every 20 min	730.1	761.2	0.0776	0.0437	0.5631
A04	0	1_A04_0_47	4	every 20 min	267.4	771.3	0.1014	0.0480	0.4735
A04	0	1_A04_0_48	4	every 20 min	564	793.3	0.2249	0.0854	0.3799
A04	0	1_A04_0_49	4	every 20 min	296.6	799	0.0682	0.0396	0.5809
A04	0	1_A04_0_50	4	every 20 min	561.2	841.2	0.2930	0.2076	0.7083
A04	0	1_A04_0_51	4	every 20 min	692.7	867.1	0.2670	0.1002	0.3753
A04	0	1_A04_0_52	4	every 20 min	771.7	868.5	0.1476	0.0494	0.3349
A04	0	1_A04_0_53	4	every 20 min	351.7	891.8	0.0649	0.0457	0.7033
A04	0	1_A04_0_54	4	every 20 min	723.1	922.2	0.1963	0.0738	0.3762
A04	0	1_A04_0_55	4	every 20 min	189.7	923.5	0.1975	0.0705	0.3567
A04	0	1_A04_0_57	4	every 20 min	194.5	940.5	0.1524	0.0533	0.3494
A04	0	1_A04_0_59	4	every 20 min	85.1	946.9	0.0403	0.0278	0.6901
A04	0	1_A04_0_60	4	every 20 min	944.2	947.9	0.1606	0.0971	0.6048
A04	0	1_A04_0_61	4	every 20 min	741.3	974.8	0.0883	0.0458	0.5190
A04	0	1_A04_0_62	4	every 20 min	237.6	987.1	0.0570	0.0295	0.5185
A04	0	1_A04_0_63	4	every 20 min	547.8	990.3	0.0648	0.0403	0.6218
A04	0	1_A04_0_64	4	every 20 min	908.7	991.3	0.0377	0.0316	0.8381
A04	1	1_A04_1_1	4	every 20 min	145.7	21.8	0.0844	0.0285	0.3384
A04	1	1_A04_1_2	4	every 20 min	656	38.9	0.0614	0.0263	0.4284
A04	1	1_A04_1_3	4	every 20 min	208.8	43	0.0689	0.0308	0.4475
A04	1	1_A04_1_4	4	every 20 min	517.8	59.7	0.0521	0.0285	0.5473
A04	1	1_A04_1_5	4	every 20 min	823.1	71	0.0572	0.0348	0.6081
A04	1	1_A04_1_6	4	every 20 min	910.1	83.8	0.1494	0.0370	0.2475
A04	1	1_A04_1_7	4	every 20 min	98.6	89.2	0.0444	0.0363	0.8169
A04	1	1_A04_1_8	4	every 20 min	379.7	95.2	0.0461	0.0303	0.6565
A04	1	1_A04_1_9	4	every 20 min	985.2	94.7	0.0465	0.0238	0.5122
A04	1	1_A04_1_10	4	every 20 min	254.8	107.8	0.0379	0.0286	0.7540
A04	1	1_A04_1_12	4	every 20 min	476.9	146.7	0.0628	0.0353	0.5629
A04	1	1_A04_1_13	4	every 20 min	513.2	151.1	0.0689	0.0348	0.5050
A04	1	1_A04_1_14	4	every 20 min	99.2	174.6	0.2450	0.0883	0.3603
A04	1	1_A04_1_15	4	every 20 min	219.6	189.5	0.1378	0.0355	0.2574
A04	1	1_A04_1_16	4	every 20 min	543.9	194.3	0.0770	0.0392	0.5089
A04	1	1_A04_1_17	4	every 20 min	114.6	199.7	0.1310	0.0645	0.4925
A04	1	1_A04_1_18	4	every 20 min	938.3	225.3	0.0817	0.0492	0.6021
A04	1	1_A04_1_19	4	every 20 min	436.5	228.7	0.0700	0.0387	0.5529
A04	1	1_A04_1_20	4	every 20 min	124.9	237.5	0.0504	0.0371	0.7373
A04	1	1_A04_1_21	4	every 20 min	403.8	248.2	0.2189	0.0935	0.4272
A04	1	1_A04_1_22	4	every 20 min	590.3	254.4	0.0309	0.0215	0.6959
A04	1	1_A04_1_23	4	every 20 min	664.1	271.2	0.0295	0.0220	0.7463
A04	1	1_A04_1_24	4	every 20 min	26.7	274.7	0.1189	0.0703	0.5917
A04	1	1_A04_1_25	4	every 20 min	924.4	276.3	0.1601	0.0613	0.3831
A04	1	1_A04_1_26	4	every 20 min	284	313.4	0.0813	0.0264	0.3249
A04	1	1_A04_1_27	4	every 20 min	370.5	323.6	0.0544	0.0311	0.5724
A04	1	1_A04_1_28	4	every 20 min	580.6	325.2	0.0711	0.0431	0.6064
A04	1	1_A04_1_29	4	every 20 min	670.9	357.2	0.0766	0.0419	0.5469
A04	1	1_A04_1_30	4	every 20 min	403.8	401.6	0.0780	0.0289	0.3706
A04	1	1_A04_1_32	4	every 20 min	979.3	411.5	0.1026	0.0449	0.4375
A04	1	1_A04_1_33	4	every 20 min	411.1	422.7	0.0892	0.0505	0.5654
A04	1	1_A04_1_34	4	every 20 min	519.3	427.6	0.0869	0.0472	0.5427
A04	1	1_A04_1_35	4	every 20 min	863.1	450.2	0.2235	0.0882	0.3945
A04	1	1_A04_1_36	4	every 20 min	220.1	452.9	0.0742	0.0390	0.5259
A04	1	1_A04_1_37	4	every 20 min	393.6	458.5	0.0656	0.0285	0.4347
A04	1	1_A04_1_38	4	every 20 min	979.1	490.7	0.0538	0.0334	0.6215
A04	1	1_A04_1_39	4	every 20 min	460.1	518.5	0.0964	0.0544	0.5645
A04	1	1_A04_1_40	4	every 20 min	331.9	545.4	0.0682	0.0392	0.5752
A04	1	1_A04_1_41	4	every 20 min	291.3	551.9	0.1009	0.0489	0.4842
A04	1	1_A04_1_42	4	every 20 min	167.8	555.5	0.0811	0.0309	0.3810
A04	1	1_A04_1_43	4	every 20 min	769.2	556	0.0760	0.0464	0.6108
A04	1	1_A04_1_44	4	every 20 min	299.8	633.7	0.1152	0.0608	0.5277
A04	1	1_A04_1_45	4	every 20 min	209.7	644.8	0.0836	0.0449	0.5362
A04	1	1_A04_1_46	4	every 20 min	918.4	650.1	0.0681	0.0465	0.6820
A04	1	1_A04_1_49	4	every 20 min	340.7	702.6	0.1085	0.0414	0.3812
A04	1	1_A04_1_51	4	every 20 min	361.4	781.1	0.0622	0.0398	0.6394
A04	1	1_A04_1_52	4	every 20 min	265.8	786.9	0.0554	0.0387	0.6988
A04	1	1_A04_1_53	4	every 20 min	453.5	857	0.3558	0.1897	0.5331
A04	1	1_A04_1_54	4	every 20 min	474.7	872.5	0.3463	0.1604	0.4631
A04	1	1_A04_1_56	4	every 20 min	971.7	890	0.0621	0.0236	0.3799
A04	1	1_A04_1_57	4	every 20 min	57.8	922.9	0.0855	0.0378	0.4424
A04	1	1_A04_1_58	4	every 20 min	743.1	935.2	0.0709	0.0376	0.5310
A04	1	1_A04_1_59	4	every 20 min	591	935.4	0.0975	0.0557	0.5711
A04	1	1_A04_1_60	4	every 20 min	841.7	944.1	0.0670	0.0327	0.4878
A04	2	1_A04_2_1	4	every 20 min	897.8	24.2	0.2275	0.1001	0.4400
A04	2	1_A04_2_2	4	every 20 min	557.9	32.5	0.0724	0.0380	0.5251
A04	2	1_A04_2_3	4	every 20 min	303.9	56.1	0.2725	0.1444	0.5299
A04	2	1_A04_2_4	4	every 20 min	895	58.1	0.2059	0.0760	0.3691
A04	2	1_A04_2_5	4	every 20 min	277.5	69.1	0.2246	0.1007	0.4484
A04	2	1_A04_2_6	4	every 20 min	50.9	70.8	0.0438	0.0256	0.5844
A04	2	1_A04_2_7	4	every 20 min	618.7	99.4	0.0996	0.0367	0.3682
A04	2	1_A04_2_8	4	every 20 min	531.6	106.7	0.0737	0.0342	0.4635
A04	2	1_A04_2_9	4	every 20 min	157.7	132.8	0.0535	0.0342	0.6399
A04	2	1_A04_2_10	4	every 20 min	878.5	140.2	0.1118	0.0541	0.4841
A04	2	1_A04_2_13	4	every 20 min	290.4	212.5	0.0408	0.0357	0.8734
A04	2	1_A04_2_14	4	every 20 min	21.7	214.1	0.0486	0.0318	0.6546
A04	2	1_A04_2_15	4	every 20 min	618.6	220	0.1005	0.0384	0.3814
A04	2	1_A04_2_16	4	every 20 min	906	246.9	0.0474	0.0296	0.6240
A04	2	1_A04_2_17	4	every 20 min	97.7	259.8	0.0653	0.0233	0.3569
A04	2	1_A04_2_18	4	every 20 min	966.6	266.3	0.0812	0.0323	0.3975
A04	2	1_A04_2_19	4	every 20 min	554.6	298.3	0.0942	0.0351	0.3724
A04	2	1_A04_2_20	4	every 20 min	629.5	339.4	0.0456	0.0294	0.6437
A04	2	1_A04_2_21	4	every 20 min	76	390.5	0.0820	0.0413	0.5035
A04	2	1_A04_2_22	4	every 20 min	930.3	443.3	0.2384	0.1256	0.5266
A04	2	1_A04_2_23	4	every 20 min	775	458.5	0.0644	0.0430	0.6673
A04	2	1_A04_2_24	4	every 20 min	637.8	461.2	0.0708	0.0369	0.5209
A04	2	1_A04_2_25	4	every 20 min	925	471.3	0.2029	0.1108	0.5462
A04	2	1_A04_2_26	4	every 20 min	41.5	473.8	0.0382	0.0250	0.6558
A04	2	1_A04_2_27	4	every 20 min	171.5	491.1	0.1083	0.0506	0.4674
A04	2	1_A04_2_28	4	every 20 min	894.5	516.2	0.0986	0.0437	0.4430
A04	2	1_A04_2_29	4	every 20 min	78.2	521.8	0.0725	0.0392	0.5404
A04	2	1_A04_2_30	4	every 20 min	811.2	530.9	0.0872	0.0450	0.5165
A04	2	1_A04_2_32	4	every 20 min	937.6	586.8	0.0670	0.0358	0.5343
A04	2	1_A04_2_33	4	every 20 min	209.7	588.4	0.1335	0.0548	0.4101
A04	2	1_A04_2_34	4	every 20 min	421	598.9	0.1629	0.0484	0.2972
A04	2	1_A04_2_35	4	every 20 min	587.1	606.7	0.2012	0.0702	0.3491
A04	2	1_A04_2_36	4	every 20 min	836.2	620	0.0609	0.0334	0.5490
A04	2	1_A04_2_37	4	every 20 min	632.7	632.8	0.0748	0.0466	0.6227
A04	2	1_A04_2_38	4	every 20 min	262.7	632.3	0.1358	0.1120	0.8252
A04	2	1_A04_2_39	4	every 20 min	347.2	643	0.0721	0.0283	0.3926
A04	2	1_A04_2_40	4	every 20 min	532.9	646.2	0.1097	0.0398	0.3627
A04	2	1_A04_2_42	4	every 20 min	815.6	697.4	0.0715	0.0369	0.5167
A04	2	1_A04_2_44	4	every 20 min	366.5	733.4	0.1627	0.0641	0.3937
A04	2	1_A04_2_45	4	every 20 min	611.4	757	0.0803	0.0403	0.5019
A04	2	1_A04_2_46	4	every 20 min	221.4	784.3	0.0949	0.0471	0.4963
A04	2	1_A04_2_47	4	every 20 min	742.2	809.5	0.0875	0.0489	0.5590
A04	2	1_A04_2_49	4	every 20 min	54.6	812.5	0.1263	0.0441	0.3488
A04	2	1_A04_2_50	4	every 20 min	776.3	828.9	0.0876	0.0423	0.4834
A04	2	1_A04_2_51	4	every 20 min	233.2	853.6	0.0965	0.0489	0.5064
A04	2	1_A04_2_52	4	every 20 min	146.9	877.1	0.1603	0.0531	0.3314
A04	2	1_A04_2_53	4	every 20 min	55.5	889.2	0.1400	0.0516	0.3682
A04	2	1_A04_2_54	4	every 20 min	664.3	899	0.0849	0.0466	0.5481
A04	2	1_A04_2_55	4	every 20 min	510.1	898.9	0.2966	0.0834	0.2810
A04	2	1_A04_2_56	4	every 20 min	596.5	904.9	0.0649	0.0375	0.5776
A04	2	1_A04_2_58	4	every 20 min	398.2	945.9	0.0794	0.0515	0.6484
A04	2	1_A04_2_59	4	every 20 min	292.3	954.6	0.0956	0.0491	0.5137
A04	2	1_A04_2_60	4	every 20 min	943.3	962.2	0.0834	0.0262	0.3140
A04	2	1_A04_2_61	4	every 20 min	82	1001.3	0.0419	0.0265	0.6334
A04	3	1_A04_3_1	4	every 20 min	470.9	19.9	0.0459	0.0279	0.6065
A04	3	1_A04_3_2	4	every 20 min	280.1	40.6	0.1157	0.0622	0.5382
A04	3	1_A04_3_3	4	every 20 min	234.8	95.6	0.0721	0.0239	0.3315
A04	3	1_A04_3_4	4	every 20 min	638.9	92.1	0.0384	0.0284	0.7382
A04	3	1_A04_3_5	4	every 20 min	493.7	103.7	0.1168	0.0565	0.4836
A04	3	1_A04_3_6	4	every 20 min	365.5	123.6	0.1307	0.0352	0.2696
A04	3	1_A04_3_9	4	every 20 min	769	159.1	0.0674	0.0378	0.5608
A04	3	1_A04_3_10	4	every 20 min	260.2	163.8	0.0536	0.0305	0.5685
A04	3	1_A04_3_11	4	every 20 min	694.6	203	0.0564	0.0272	0.4811
A04	3	1_A04_3_12	4	every 20 min	446.7	250.5	0.1402	0.0483	0.3446
A04	3	1_A04_3_13	4	every 20 min	346.2	266.1	0.0940	0.0369	0.3922
A04	3	1_A04_3_14	4	every 20 min	669.7	293.7	0.1004	0.0531	0.5286
A04	3	1_A04_3_15	4	every 20 min	519.3	297.5	0.0710	0.0280	0.3941
A04	3	1_A04_3_16	4	every 20 min	166.9	318.3	0.0981	0.0488	0.4968
A04	3	1_A04_3_17	4	every 20 min	480.6	326.4	0.1509	0.0700	0.4638
A04	3	1_A04_3_18	4	every 20 min	491.7	349.7	0.1706	0.0692	0.4054
A04	3	1_A04_3_19	4	every 20 min	565.3	360.3	0.0954	0.0524	0.5486
A04	3	1_A04_3_20	4	every 20 min	772.4	389.5	0.1212	0.0542	0.4471
A04	3	1_A04_3_21	4	every 20 min	700.4	398	0.0809	0.0317	0.3913
A04	3	1_A04_3_23	4	every 20 min	389.7	418.8	0.0749	0.0392	0.5228
A04	3	1_A04_3_25	4	every 20 min	305.5	431.7	0.0718	0.0396	0.5516
A04	3	1_A04_3_26	4	every 20 min	72.2	458.2	0.0839	0.0460	0.5482
A04	3	1_A04_3_28	4	every 20 min	521.9	499	0.1695	0.0652	0.3848
A04	3	1_A04_3_29	4	every 20 min	139.2	503.1	0.2168	0.1189	0.5487
A04	3	1_A04_3_30	4	every 20 min	120	521.2	0.1797	0.1077	0.5990
A04	3	1_A04_3_31	4	every 20 min	380.1	521.8	0.1253	0.0416	0.3322
A04	3	1_A04_3_34	4	every 20 min	373.8	563.8	0.0527	0.0367	0.6953
A04	3	1_A04_3_35	4	every 20 min	947.7	586.6	0.0422	0.0262	0.6194
A04	3	1_A04_3_36	4	every 20 min	502.5	592.7	0.1871	0.0786	0.4201
A04	3	1_A04_3_37	4	every 20 min	97.5	596.4	0.1068	0.0700	0.6548
A04	3	1_A04_3_38	4	every 20 min	191.3	599	0.1509	0.0538	0.3565
A04	3	1_A04_3_39	4	every 20 min	57.7	624.7	0.0886	0.0443	0.5001
A04	3	1_A04_3_41	4	every 20 min	571.1	627	0.0846	0.0483	0.5702
A04	3	1_A04_3_42	4	every 20 min	265.7	650.6	0.1721	0.0577	0.3352
A04	3	1_A04_3_44	4	every 20 min	314.3	690	0.0712	0.0466	0.6546
A04	3	1_A04_3_45	4	every 20 min	586.9	694.8	0.1640	0.0623	0.3798
A04	3	1_A04_3_46	4	every 20 min	18.7	706.3	0.0907	0.0294	0.3241
A04	3	1_A04_3_47	4	every 20 min	969.9	708.5	0.0706	0.0435	0.6160
A04	3	1_A04_3_50	4	every 20 min	611.6	755.3	0.1052	0.0538	0.5117
A04	3	1_A04_3_51	4	every 20 min	43	757.6	0.0828	0.0434	0.5244
A04	3	1_A04_3_52	4	every 20 min	769.3	768.5	0.0752	0.0426	0.5658
A04	3	1_A04_3_53	4	every 20 min	166.2	771.2	0.0843	0.0358	0.4246
A04	3	1_A04_3_54	4	every 20 min	319	777.1	0.2311	0.0805	0.3483
A04	3	1_A04_3_55	4	every 20 min	233.1	778.6	0.1562	0.0495	0.3171
A04	3	1_A04_3_57	4	every 20 min	472.3	790.5	0.0698	0.0263	0.3776
A04	3	1_A04_3_58	4	every 20 min	718	794.7	0.0748	0.0268	0.3587
A04	3	1_A04_3_59	4	every 20 min	676.1	842.4	0.0588	0.0240	0.4083
A04	3	1_A04_3_60	4	every 20 min	332.1	850.2	0.0768	0.0512	0.6666
A04	3	1_A04_3_61	4	every 20 min	491.9	877	0.0870	0.0454	0.5221
A04	3	1_A04_3_62	4	every 20 min	920.7	888.4	0.0689	0.0387	0.5616
A04	3	1_A04_3_63	4	every 20 min	103.8	892.1	0.0637	0.0354	0.5564
A04	3	1_A04_3_64	4	every 20 min	40.1	892.3	0.3279	0.1440	0.4393
A04	3	1_A04_3_66	4	every 20 min	450	914	0.0632	0.0359	0.5675
A04	3	1_A04_3_67	4	every 20 min	27.9	916.8	0.3098	0.1085	0.3502
A04	3	1_A04_3_68	4	every 20 min	721	917.6	0.0731	0.0380	0.5201
A04	3	1_A04_3_69	4	every 20 min	227.4	922.4	0.0560	0.0358	0.6391
A04	3	1_A04_3_70	4	every 20 min	341.6	940.9	0.0690	0.0398	0.5768
A04	3	1_A04_3_71	4	every 20 min	159.6	959	0.0790	0.0438	0.5551
A04	3	1_A04_3_72	4	every 20 min	788.3	964.6	0.0791	0.0353	0.4469
A04	3	1_A04_3_73	4	every 20 min	815	975.9	0.0683	0.0447	0.6549
A04	3	1_A04_3_74	4	every 20 min	652.2	997.9	0.0673	0.0396	0.5876
A04	3	1_A04_3_75	4	every 20 min	695.2	999.7	0.1011	0.0327	0.3233
A04	4	1_A04_4_1	4	every 20 min	403.9	20.8	0.0659	0.0352	0.5343
A04	4	1_A04_4_3	4	every 20 min	826.8	37.3	0.0625	0.0366	0.5848
A04	4	1_A04_4_4	4	every 20 min	948.2	55.3	0.0840	0.0475	0.5654
A04	4	1_A04_4_5	4	every 20 min	732.7	58.7	0.0537	0.0299	0.5560
A04	4	1_A04_4_6	4	every 20 min	305.3	62.4	0.0757	0.0282	0.3722
A04	4	1_A04_4_7	4	every 20 min	123.3	78.2	0.1547	0.0692	0.4473
A04	4	1_A04_4_8	4	every 20 min	923.1	100.2	0.1381	0.0829	0.6008
A04	4	1_A04_4_9	4	every 20 min	753.1	101.6	0.0749	0.0425	0.5672
A04	4	1_A04_4_10	4	every 20 min	388.5	106.8	0.0705	0.0287	0.4077
A04	4	1_A04_4_11	4	every 20 min	191.7	111.1	0.0658	0.0401	0.6094
A04	4	1_A04_4_12	4	every 20 min	663.8	120	0.0482	0.0247	0.5111
A04	4	1_A04_4_13	4	every 20 min	964.9	122.3	0.0506	0.0311	0.6138
A04	4	1_A04_4_15	4	every 20 min	1007.2	158.1	0.0525	0.0269	0.5131
A04	4	1_A04_4_16	4	every 20 min	402.8	163.2	0.0924	0.0336	0.3634
A04	4	1_A04_4_17	4	every 20 min	479.8	165.9	0.0798	0.0447	0.5603
A04	4	1_A04_4_18	4	every 20 min	46	176.8	0.1366	0.0484	0.3541
A04	4	1_A04_4_19	4	every 20 min	162.8	176.4	0.0581	0.0300	0.5161
A04	4	1_A04_4_20	4	every 20 min	699.6	189.9	0.0946	0.0263	0.2779
A04	4	1_A04_4_21	4	every 20 min	829.4	190.3	0.0752	0.0342	0.4552
A04	4	1_A04_4_23	4	every 20 min	72.3	209.2	0.0421	0.0282	0.6697
A04	4	1_A04_4_24	4	every 20 min	634.8	230.5	0.0690	0.0393	0.5702
A04	4	1_A04_4_25	4	every 20 min	323.1	235.8	0.0967	0.0295	0.3051
A04	4	1_A04_4_26	4	every 20 min	766	250.6	0.1238	0.0428	0.3460
A04	4	1_A04_4_27	4	every 20 min	841.1	261.4	0.0769	0.0286	0.3722
A04	4	1_A04_4_28	4	every 20 min	56.5	292	0.1229	0.0649	0.5280
A04	4	1_A04_4_29	4	every 20 min	205	300.8	0.0663	0.0391	0.5899
A04	4	1_A04_4_30	4	every 20 min	776.6	315.8	0.0699	0.0383	0.5478
A04	4	1_A04_4_31	4	every 20 min	493.5	316.3	0.0869	0.0303	0.3490
A04	4	1_A04_4_32	4	every 20 min	388	320.2	0.0521	0.0295	0.5656
A04	4	1_A04_4_33	4	every 20 min	601.1	353.2	0.0962	0.0331	0.3437
A04	4	1_A04_4_34	4	every 20 min	493.5	359.1	0.0490	0.0278	0.5667
A04	4	1_A04_4_35	4	every 20 min	305.9	371.1	0.0598	0.0378	0.6323
A04	4	1_A04_4_36	4	every 20 min	873.3	393.8	0.0844	0.0525	0.6218
A04	4	1_A04_4_37	4	every 20 min	695.3	440.5	0.0694	0.0381	0.5488
A04	4	1_A04_4_38	4	every 20 min	410	457.2	0.2812	0.1137	0.4042
A04	4	1_A04_4_39	4	every 20 min	499.5	456.8	0.0965	0.0319	0.3308
A04	4	1_A04_4_40	4	every 20 min	883.2	465.9	0.1589	0.0402	0.2527
A04	4	1_A04_4_41	4	every 20 min	780.9	467.9	0.1111	0.0384	0.3453
A04	4	1_A04_4_42	4	every 20 min	295.2	473.8	0.1506	0.0848	0.5632
A04	4	1_A04_4_43	4	every 20 min	424.5	476.8	0.2970	0.1745	0.5874
A04	4	1_A04_4_44	4	every 20 min	1010.5	498.7	0.1029	0.0529	0.5141
A04	4	1_A04_4_45	4	every 20 min	402.1	508.9	0.1046	0.0603	0.5769
A04	4	1_A04_4_46	4	every 20 min	974.5	527	0.0772	0.0303	0.3919
A04	4	1_A04_4_47	4	every 20 min	474.6	531.8	0.0870	0.0525	0.6035
A04	4	1_A04_4_48	4	every 20 min	319.6	538.4	0.1112	0.0503	0.4524
A04	4	1_A04_4_49	4	every 20 min	184.3	538.4	0.1010	0.0452	0.4473
A04	4	1_A04_4_51	4	every 20 min	354.3	590.7	0.1060	0.0612	0.5773
A04	4	1_A04_4_54	4	every 20 min	397.5	624.4	0.0945	0.0516	0.5459
A04	4	1_A04_4_55	4	every 20 min	47	652.4	0.0640	0.0372	0.5806
A04	4	1_A04_4_56	4	every 20 min	848	653.2	0.1032	0.0403	0.3906
A04	4	1_A04_4_57	4	every 20 min	669.4	660.1	0.1460	0.0713	0.4879
A04	4	1_A04_4_58	4	every 20 min	938.6	667.2	0.0691	0.0421	0.6098
A04	4	1_A04_4_60	4	every 20 min	1004.2	722.3	0.0823	0.0444	0.5398
A04	4	1_A04_4_61	4	every 20 min	906.6	734.4	0.0897	0.0482	0.5368
A04	4	1_A04_4_62	4	every 20 min	609.7	737.2	0.1324	0.0672	0.5078
A04	4	1_A04_4_63	4	every 20 min	1001.1	740.1	0.0800	0.0449	0.5613
A04	4	1_A04_4_64	4	every 20 min	326.4	743.4	0.0904	0.0538	0.5947
A04	4	1_A04_4_67	4	every 20 min	127	806.6	0.0645	0.0285	0.4412
A04	4	1_A04_4_68	4	every 20 min	991.7	807	0.1050	0.0561	0.5342
A04	4	1_A04_4_70	4	every 20 min	227.3	849.7	0.1032	0.0497	0.4821
A04	4	1_A04_4_73	4	every 20 min	931.9	914	0.1532	0.0540	0.3525
A04	4	1_A04_4_74	4	every 20 min	856.8	917.1	0.0967	0.0346	0.3576
A04	4	1_A04_4_75	4	every 20 min	536.9	921.6	0.1025	0.0489	0.4775
A04	4	1_A04_4_76	4	every 20 min	802.3	931.5	0.0899	0.0588	0.6546
A04	4	1_A04_4_77	4	every 20 min	86.3	935.7	0.0640	0.0340	0.5310
A04	4	1_A04_4_79	4	every 20 min	850.2	968.5	0.0343	0.0266	0.7732
A04	4	1_A04_4_80	4	every 20 min	609.1	978.3	0.0782	0.0478	0.6117
A04	4	1_A04_4_81	4	every 20 min	925.9	978.4	0.0714	0.0477	0.6674
A04	4	1_A04_4_82	4	every 20 min	472.1	997.6	0.1483	0.0769	0.5185
A04	5	1_A04_5_1	4	every 20 min	508.2	24.8	0.1118	0.0500	0.4468
A04	5	1_A04_5_2	4	every 20 min	733.1	42.7	0.0730	0.0416	0.5705
A04	5	1_A04_5_3	4	every 20 min	234	74.3	0.0783	0.0391	0.4995
A04	5	1_A04_5_4	4	every 20 min	527.1	78.4	0.0543	0.0256	0.4724
A04	5	1_A04_5_5	4	every 20 min	915.2	82.1	0.0692	0.0408	0.5890
A04	5	1_A04_5_6	4	every 20 min	406.8	103.7	0.0648	0.0383	0.5913
A04	5	1_A04_5_7	4	every 20 min	138.6	117.1	0.0412	0.0273	0.6625
A04	5	1_A04_5_8	4	every 20 min	218.9	120.1	0.0549	0.0369	0.6713
A04	5	1_A04_5_9	4	every 20 min	656.9	141.8	0.0690	0.0416	0.6027
A04	5	1_A04_5_10	4	every 20 min	1003	151.7	0.0624	0.0468	0.7497
A04	5	1_A04_5_11	4	every 20 min	945.2	167.8	0.1081	0.0515	0.4768
A04	5	1_A04_5_12	4	every 20 min	889.2	170	0.0545	0.0324	0.5936
A04	5	1_A04_5_13	4	every 20 min	323.8	174.3	0.0738	0.0418	0.5657
A04	5	1_A04_5_14	4	every 20 min	581.6	207.6	0.0705	0.0262	0.3707
A04	5	1_A04_5_15	4	every 20 min	599.2	213.8	0.0690	0.0285	0.4121
A04	5	1_A04_5_16	4	every 20 min	783.1	232.8	0.0771	0.0472	0.6125
A04	5	1_A04_5_17	4	every 20 min	29.1	261.4	0.0654	0.0343	0.5244
A04	5	1_A04_5_18	4	every 20 min	562.9	261.7	0.1450	0.0561	0.3866
A04	5	1_A04_5_19	4	every 20 min	510	270.2	0.0995	0.0560	0.5630
A04	5	1_A04_5_20	4	every 20 min	924.1	274.9	0.0590	0.0300	0.5084
A04	5	1_A04_5_21	4	every 20 min	165.3	287.7	0.0842	0.0386	0.4582
A04	5	1_A04_5_22	4	every 20 min	533.8	292.4	0.1295	0.0529	0.4085
A04	5	1_A04_5_25	4	every 20 min	674.9	319.9	0.0892	0.0359	0.4028
A04	5	1_A04_5_26	4	every 20 min	475.9	343.2	0.0699	0.0357	0.5103
A04	5	1_A04_5_27	4	every 20 min	808.9	354.5	0.0792	0.0424	0.5356
A04	5	1_A04_5_28	4	every 20 min	340.9	397	0.2139	0.0753	0.3520
A04	5	1_A04_5_29	4	every 20 min	801.2	402.4	0.1183	0.0353	0.2984
A04	5	1_A04_5_30	4	every 20 min	499.5	404.5	0.0737	0.0411	0.5571
A04	5	1_A04_5_31	4	every 20 min	370.9	408.5	0.1357	0.0471	0.3473
A04	5	1_A04_5_32	4	every 20 min	934.7	415.5	0.0714	0.0410	0.5746
A04	5	1_A04_5_33	4	every 20 min	331	422.4	0.1965	0.0721	0.3672
A04	5	1_A04_5_34	4	every 20 min	715.7	434.2	0.2049	0.0661	0.3226
A04	5	1_A04_5_35	4	every 20 min	734.2	434.6	0.1744	0.0550	0.3155
A04	5	1_A04_5_36	4	every 20 min	505.3	442.9	0.0811	0.0433	0.5333
A04	5	1_A04_5_37	4	every 20 min	495.7	479.1	0.2148	0.0653	0.3040
A04	5	1_A04_5_39	4	every 20 min	827.4	536.5	0.0786	0.0264	0.3355
A04	5	1_A04_5_40	4	every 20 min	450	557	0.1097	0.0395	0.3600
A04	5	1_A04_5_41	4	every 20 min	772.2	570.8	0.1027	0.0450	0.4385
A04	5	1_A04_5_43	4	every 20 min	220.2	583.6	0.1160	0.0324	0.2795
A04	5	1_A04_5_44	4	every 20 min	691	594.5	0.0814	0.0406	0.4985
A04	5	1_A04_5_45	4	every 20 min	337.4	621	0.1068	0.0415	0.3882
A04	5	1_A04_5_46	4	every 20 min	118.2	629.6	0.1148	0.0453	0.3950
A04	5	1_A04_5_47	4	every 20 min	514.4	646.2	0.2295	0.0502	0.2186
A04	5	1_A04_5_49	4	every 20 min	36.3	664.8	0.0492	0.0256	0.5198
A04	5	1_A04_5_50	4	every 20 min	589.3	675.5	0.0838	0.0466	0.5554
A04	5	1_A04_5_51	4	every 20 min	672.7	690.5	0.1334	0.0490	0.3672
A04	5	1_A04_5_52	4	every 20 min	444.6	701.7	0.1283	0.0609	0.4751
A04	5	1_A04_5_53	4	every 20 min	169.8	708.3	0.1061	0.0574	0.5408
A04	5	1_A04_5_54	4	every 20 min	311.8	723.4	0.1272	0.0528	0.4154
A04	5	1_A04_5_55	4	every 20 min	167.1	728.7	0.1018	0.0541	0.5310
A04	5	1_A04_5_56	4	every 20 min	988.3	781	0.1078	0.0607	0.5627
A04	5	1_A04_5_58	4	every 20 min	270	808.6	0.0919	0.0299	0.3259
A04	5	1_A04_5_59	4	every 20 min	17.4	813.5	0.0564	0.0306	0.5432
A04	5	1_A04_5_61	4	every 20 min	754.4	894.2	0.0714	0.0389	0.5453
A04	5	1_A04_5_62	4	every 20 min	310.3	977.4	0.0383	0.0249	0.6507
A04	5	1_A04_5_63	4	every 20 min	767.4	980.2	0.0605	0.0332	0.5486
A04	5	1_A04_5_66	4	every 20 min	217.2	1003	0.0654	0.0356	0.5440
A04	5	1_A04_5_67	4	every 20 min	686.1	1003.6	0.0903	0.0402	0.4455
A04	6	1_A04_6_1	4	every 20 min	66.5	26.2	0.0515	0.0332	0.6450
A04	6	1_A04_6_2	4	every 20 min	113.5	72.7	0.1705	0.0498	0.2922
A04	6	1_A04_6_3	4	every 20 min	844.2	73.6	0.0412	0.0246	0.5985
A04	6	1_A04_6_4	4	every 20 min	659.9	108.7	0.0530	0.0372	0.7018
A04	6	1_A04_6_5	4	every 20 min	536.9	118.9	0.0603	0.0373	0.6181
A04	6	1_A04_6_6	4	every 20 min	324.8	150.9	0.0692	0.0283	0.4097
A04	6	1_A04_6_7	4	every 20 min	786.7	174.5	0.0709	0.0368	0.5194
A04	6	1_A04_6_8	4	every 20 min	833	179.2	0.0778	0.0331	0.4249
A04	6	1_A04_6_10	4	every 20 min	343.9	194.2	0.0545	0.0363	0.6657
A04	6	1_A04_6_11	4	every 20 min	417.8	216.4	0.1625	0.0881	0.5419
A04	6	1_A04_6_12	4	every 20 min	198.5	226.3	0.2978	0.1571	0.5277
A04	6	1_A04_6_13	4	every 20 min	386.8	293.2	0.0568	0.0347	0.6117
A04	6	1_A04_6_14	4	every 20 min	116.8	313.1	0.0613	0.0381	0.6209
A04	6	1_A04_6_15	4	every 20 min	502.5	329.1	0.0576	0.0251	0.4355
A04	6	1_A04_6_16	4	every 20 min	208.4	350.2	0.0967	0.0471	0.4868
A04	6	1_A04_6_17	4	every 20 min	769.8	355.2	0.0604	0.0405	0.6698
A04	6	1_A04_6_18	4	every 20 min	59.2	392.9	0.1796	0.0943	0.5247
A04	6	1_A04_6_19	4	every 20 min	33.6	397.1	0.1859	0.1068	0.5743
A04	6	1_A04_6_21	4	every 20 min	188.6	448.9	0.0486	0.0247	0.5086
A04	6	1_A04_6_22	4	every 20 min	409	450.9	0.1492	0.0545	0.3652
A04	6	1_A04_6_23	4	every 20 min	325.8	469.6	0.1098	0.0719	0.6548
A04	6	1_A04_6_24	4	every 20 min	666.8	487.4	0.0902	0.0327	0.3624
A04	6	1_A04_6_25	4	every 20 min	273.3	493.1	0.1623	0.0493	0.3038
A04	6	1_A04_6_26	4	every 20 min	136.9	503.3	0.1398	0.0492	0.3517
A04	6	1_A04_6_27	4	every 20 min	180.6	553.5	0.1483	0.0447	0.3015
A04	6	1_A04_6_28	4	every 20 min	558.3	555.3	0.1286	0.0733	0.5701
A04	6	1_A04_6_30	4	every 20 min	83.8	566.6	0.1897	0.0497	0.2618
A04	6	1_A04_6_31	4	every 20 min	361	572	0.1206	0.0434	0.3601
A04	6	1_A04_6_32	4	every 20 min	139.9	632	0.1329	0.0523	0.3933
A04	6	1_A04_6_33	4	every 20 min	351.9	650.2	0.1382	0.0640	0.4633
A04	6	1_A04_6_34	4	every 20 min	92.4	670.5	0.0553	0.0280	0.5064
A04	6	1_A04_6_36	4	every 20 min	137.6	717.8	0.1070	0.0471	0.4401
A04	6	1_A04_6_37	4	every 20 min	22.4	732.7	0.0507	0.0298	0.5879
A04	6	1_A04_6_38	4	every 20 min	889.1	754.1	0.0638	0.0428	0.6716
A04	6	1_A04_6_40	4	every 20 min	83.6	810.9	0.0703	0.0392	0.5581
A04	6	1_A04_6_41	4	every 20 min	24.1	898.1	0.0781	0.0339	0.4339
A04	6	1_A04_6_46	4	every 20 min	978.6	985.4	0.0545	0.0248	0.4554
A04	6	1_A04_6_47	4	every 20 min	32.3	997.3	0.0338	0.0298	0.8812
A04	7	1_A04_7_1	4	every 20 min	940.7	44.3	0.0557	0.0292	0.5243
A04	7	1_A04_7_2	4	every 20 min	652.6	45.4	0.0625	0.0326	0.5222
A04	7	1_A04_7_4	4	every 20 min	1011.1	88.8	0.0835	0.0368	0.4409
A04	7	1_A04_7_5	4	every 20 min	930.7	117.5	0.1026	0.0399	0.3892
A04	7	1_A04_7_6	4	every 20 min	836.9	132.5	0.0567	0.0309	0.5451
A04	7	1_A04_7_8	4	every 20 min	357.9	221.4	0.0696	0.0350	0.5031
A04	7	1_A04_7_9	4	every 20 min	195.1	244.5	0.0627	0.0326	0.5195
A04	7	1_A04_7_10	4	every 20 min	627.9	266.8	0.0376	0.0244	0.6494
A04	7	1_A04_7_11	4	every 20 min	713.8	273.4	0.1478	0.0492	0.3331
A04	7	1_A04_7_12	4	every 20 min	477.9	296.7	0.1069	0.0363	0.3390
A04	7	1_A04_7_13	4	every 20 min	807.3	353.5	0.0394	0.0253	0.6435
A04	7	1_A04_7_15	4	every 20 min	948.5	375.7	0.0297	0.0212	0.7140
A04	7	1_A04_7_16	4	every 20 min	500.6	422.6	0.0654	0.0327	0.4998
A04	7	1_A04_7_17	4	every 20 min	61.2	463.3	0.1915	0.0599	0.3129
A04	7	1_A04_7_18	4	every 20 min	882.5	468	0.1703	0.0642	0.3768
A04	7	1_A04_7_19	4	every 20 min	456.5	501.8	0.1036	0.0479	0.4619
A04	7	1_A04_7_21	4	every 20 min	140	530.1	0.0572	0.0233	0.4079
A04	7	1_A04_7_22	4	every 20 min	506.1	536.1	0.0590	0.0358	0.6073
A04	7	1_A04_7_23	4	every 20 min	966.5	541.7	0.1556	0.0419	0.2694
A04	7	1_A04_7_24	4	every 20 min	694.9	546	0.0991	0.0409	0.4126
A04	7	1_A04_7_25	4	every 20 min	404.1	566.8	0.1229	0.0410	0.3339
A04	7	1_A04_7_26	4	every 20 min	195.5	601.6	0.1338	0.0446	0.3336
A04	7	1_A04_7_27	4	every 20 min	498.7	623.5	0.0453	0.0253	0.5573
A04	7	1_A04_7_28	4	every 20 min	898.9	624	0.1528	0.0415	0.2718
A04	7	1_A04_7_29	4	every 20 min	371	628.4	0.0564	0.0357	0.6335
A04	7	1_A04_7_30	4	every 20 min	696.5	683.2	0.0917	0.0469	0.5117
A04	7	1_A04_7_31	4	every 20 min	39	715.4	0.0645	0.0357	0.5536
A04	7	1_A04_7_32	4	every 20 min	547.7	739.8	0.1825	0.0573	0.3138
A04	7	1_A04_7_34	4	every 20 min	453.3	798	0.0880	0.0433	0.4924
A04	7	1_A04_7_35	4	every 20 min	485.9	798.2	0.2243	0.0759	0.3386
A04	7	1_A04_7_36	4	every 20 min	665.2	816.5	0.1253	0.0569	0.4539
A04	7	1_A04_7_39	4	every 20 min	730.8	909.1	0.0324	0.0208	0.6427
A04	7	1_A04_7_40	4	every 20 min	990.1	973.1	0.0518	0.0218	0.4220
A04	8	1_A04_8_1	4	every 20 min	158.9	15.2	0.0787	0.0333	0.4235
A04	8	1_A04_8_2	4	every 20 min	748	24.7	0.0606	0.0565	0.9330
A04	8	1_A04_8_3	4	every 20 min	42	34.4	0.1086	0.0384	0.3537
A04	8	1_A04_8_4	4	every 20 min	800	39.4	0.0895	0.0302	0.3376
A04	8	1_A04_8_5	4	every 20 min	265.1	54.3	0.0497	0.0213	0.4293
A04	8	1_A04_8_6	4	every 20 min	606.4	81.1	0.0771	0.0414	0.5361
A04	8	1_A04_8_7	4	every 20 min	412.9	100.2	0.0644	0.0230	0.3573
A04	8	1_A04_8_8	4	every 20 min	127.8	118.9	0.0555	0.0292	0.5252
A04	8	1_A04_8_9	4	every 20 min	631.9	125.2	0.0521	0.0368	0.7058
A04	8	1_A04_8_11	4	every 20 min	407.2	178.8	0.0629	0.0231	0.3674
A04	8	1_A04_8_13	4	every 20 min	679.5	250.7	0.2103	0.0790	0.3757
A04	8	1_A04_8_14	4	every 20 min	749.7	272.6	0.1232	0.0664	0.5391
A04	8	1_A04_8_15	4	every 20 min	297.6	289.8	0.1335	0.0583	0.4365
A04	8	1_A04_8_16	4	every 20 min	741.9	293.2	0.1610	0.0635	0.3946
A04	8	1_A04_8_18	4	every 20 min	258.7	314.2	0.1287	0.0443	0.3442
A04	8	1_A04_8_20	4	every 20 min	431.9	322.5	0.1002	0.0584	0.5834
A04	8	1_A04_8_21	4	every 20 min	774.7	325.1	0.1773	0.1186	0.6688
A04	8	1_A04_8_22	4	every 20 min	342.6	334.8	0.1177	0.0522	0.4433
A04	8	1_A04_8_23	4	every 20 min	148.8	387.4	0.1115	0.0427	0.3828
A04	8	1_A04_8_24	4	every 20 min	255.2	417.3	0.1612	0.0519	0.3222
A04	8	1_A04_8_25	4	every 20 min	405.2	425.8	0.1818	0.0971	0.5339
A04	8	1_A04_8_26	4	every 20 min	1002.3	443.1	0.2155	0.1261	0.5852
A04	8	1_A04_8_27	4	every 20 min	238.4	443.6	0.0963	0.0485	0.5041
A04	8	1_A04_8_28	4	every 20 min	907	487.9	0.0687	0.0274	0.3990
A04	8	1_A04_8_29	4	every 20 min	871.6	538.5	0.0656	0.0252	0.3847
A04	8	1_A04_8_31	4	every 20 min	788.8	576.8	0.1025	0.0275	0.2686
A04	8	1_A04_8_32	4	every 20 min	316.5	620.8	0.1566	0.0595	0.3802
A04	8	1_A04_8_33	4	every 20 min	708.7	659	0.1170	0.0342	0.2924
A04	8	1_A04_8_35	4	every 20 min	869.4	690.6	0.0690	0.0417	0.6035
A04	8	1_A04_8_36	4	every 20 min	809.8	711.6	0.0741	0.0393	0.5301
A04	8	1_A04_8_37	4	every 20 min	410.7	742.1	0.1935	0.0612	0.3163
A04	8	1_A04_8_38	4	every 20 min	366.8	761.3	0.2568	0.0843	0.3282
A04	8	1_A04_8_39	4	every 20 min	343.4	790.2	0.1184	0.0612	0.5170
A04	8	1_A04_8_40	4	every 20 min	808.9	797.6	0.0925	0.0492	0.5320
A04	8	1_A04_8_41	4	every 20 min	937.8	855.1	0.1532	0.0542	0.3541
A04	8	1_A04_8_42	4	every 20 min	879.5	868.2	0.0550	0.0258	0.4693
A04	8	1_A04_8_43	4	every 20 min	961.1	873.3	0.1706	0.0740	0.4338
A04	8	1_A04_8_44	4	every 20 min	547.2	881	0.0833	0.0416	0.4996
A04	8	1_A04_8_45	4	every 20 min	935.3	905.7	0.0514	0.0239	0.4657
A04	8	1_A04_8_46	4	every 20 min	464.6	932.5	0.0767	0.0395	0.5159
A04	9	1_A04_9_1	4	every 20 min	394.7	43.3	0.0613	0.0335	0.5461
A04	9	1_A04_9_2	4	every 20 min	21.7	45.4	0.0687	0.0346	0.5040
A04	9	1_A04_9_3	4	every 20 min	827.1	62.1	0.0893	0.0303	0.3392
A04	9	1_A04_9_4	4	every 20 min	36.3	67.2	0.0597	0.0322	0.5399
A04	9	1_A04_9_7	4	every 20 min	285.2	125.3	0.0725	0.0381	0.5258
A04	9	1_A04_9_8	4	every 20 min	327.4	126.8	0.0658	0.0249	0.3781
A04	9	1_A04_9_9	4	every 20 min	413.4	149.3	0.0533	0.0299	0.5605
A04	9	1_A04_9_10	4	every 20 min	917.1	151.9	0.0885	0.0307	0.3473
A04	9	1_A04_9_11	4	every 20 min	529.8	170.4	0.0522	0.0363	0.6960
A04	9	1_A04_9_12	4	every 20 min	885.7	183.5	0.0506	0.0302	0.5962
A04	9	1_A04_9_14	4	every 20 min	76.7	204.7	0.1142	0.0573	0.5017
A04	9	1_A04_9_16	4	every 20 min	924.3	311.8	0.0611	0.0367	0.5996
A04	9	1_A04_9_17	4	every 20 min	704.6	323.7	0.1174	0.0435	0.3703
A04	9	1_A04_9_18	4	every 20 min	583.5	330.3	0.0411	0.0274	0.6658
A04	9	1_A04_9_19	4	every 20 min	757.1	329.3	0.1226	0.0387	0.3153
A04	9	1_A04_9_20	4	every 20 min	273.8	332.8	0.0740	0.0500	0.6754
A04	9	1_A04_9_21	4	every 20 min	144.1	347.2	0.0564	0.0234	0.4158
A04	9	1_A04_9_22	4	every 20 min	265.2	350	0.0747	0.0486	0.6507
A04	9	1_A04_9_23	4	every 20 min	697.8	378.2	0.1669	0.0968	0.5799
A04	9	1_A04_9_24	4	every 20 min	648.2	384	0.0718	0.0362	0.5042
A04	9	1_A04_9_25	4	every 20 min	707.1	399.6	0.1843	0.1112	0.6032
A04	9	1_A04_9_26	4	every 20 min	164.8	450.9	0.1537	0.0513	0.3341
A04	9	1_A04_9_27	4	every 20 min	384	476.5	0.1038	0.0391	0.3768
A04	9	1_A04_9_28	4	every 20 min	1001.9	520	0.1915	0.0689	0.3596
A04	9	1_A04_9_29	4	every 20 min	379.8	535.9	0.0654	0.0354	0.5410
A04	9	1_A04_9_30	4	every 20 min	179.9	551.1	0.0928	0.0341	0.3679
A04	9	1_A04_9_31	4	every 20 min	529.5	550.1	0.1195	0.0357	0.2984
A04	9	1_A04_9_32	4	every 20 min	210.6	555.6	0.0432	0.0287	0.6639
A04	9	1_A04_9_33	4	every 20 min	42.9	554.9	0.0336	0.0237	0.7049
A04	9	1_A04_9_34	4	every 20 min	289.2	573.5	0.0540	0.0340	0.6310
A04	9	1_A04_9_35	4	every 20 min	449.1	580	0.1098	0.0435	0.3966
A04	9	1_A04_9_36	4	every 20 min	674.4	579.8	0.5492	0.2697	0.4911
A04	9	1_A04_9_37	4	every 20 min	49.5	608.7	0.0564	0.0408	0.7239
A04	9	1_A04_9_38	4	every 20 min	115.1	609.1	0.1155	0.0378	0.3277
A04	9	1_A04_9_39	4	every 20 min	319.4	627	0.0816	0.0412	0.5047
A04	9	1_A04_9_40	4	every 20 min	965	655.1	0.2504	0.0441	0.1761
A04	9	1_A04_9_41	4	every 20 min	415	663.3	0.1178	0.0398	0.3376
A04	9	1_A04_9_42	4	every 20 min	224.1	664.3	0.1322	0.0493	0.3733
A04	9	1_A04_9_43	4	every 20 min	284.7	672.3	0.1094	0.0475	0.4342
A04	9	1_A04_9_44	4	every 20 min	954.5	674	0.1737	0.0329	0.1895
A04	9	1_A04_9_45	4	every 20 min	52.8	683.2	0.1135	0.0606	0.5340
A04	9	1_A04_9_46	4	every 20 min	309.9	706	0.3318	0.1162	0.3503
A04	9	1_A04_9_47	4	every 20 min	343.2	713.7	0.2198	0.1065	0.4846
A04	9	1_A04_9_48	4	every 20 min	165.2	735.4	0.0629	0.0367	0.5834
A04	9	1_A04_9_49	4	every 20 min	466.8	772	0.0786	0.0555	0.7059
A04	9	1_A04_9_50	4	every 20 min	247.6	775.3	0.1651	0.0556	0.3367
A04	9	1_A04_9_51	4	every 20 min	640.8	776.7	0.0678	0.0356	0.5244
A04	9	1_A04_9_52	4	every 20 min	599.6	778	0.1520	0.0407	0.2675
A04	9	1_A04_9_53	4	every 20 min	744.7	779.8	0.2194	0.0657	0.2993
A04	9	1_A04_9_54	4	every 20 min	77	800.9	0.1019	0.0521	0.5111
A04	9	1_A04_9_55	4	every 20 min	445.4	822.3	0.1285	0.0390	0.3036
A04	9	1_A04_9_56	4	every 20 min	201.7	844.3	0.0873	0.0364	0.4176
A04	9	1_A04_9_57	4	every 20 min	148.2	854.8	0.0829	0.0363	0.4379
A04	9	1_A04_9_58	4	every 20 min	565.1	855.7	0.1379	0.0336	0.2439
A04	9	1_A04_9_59	4	every 20 min	715.7	864	0.1569	0.0559	0.3563
A04	9	1_A04_9_61	4	every 20 min	495.7	897.3	0.1204	0.0507	0.4213
A04	9	1_A04_9_63	4	every 20 min	949.8	908	0.0488	0.0285	0.5838
A04	9	1_A04_9_64	4	every 20 min	885.2	911.9	0.0556	0.0258	0.4644
A04	9	1_A04_9_65	4	every 20 min	327.6	913	0.2036	0.0528	0.2593
A04	10	1_A04_10_2	4	every 20 min	771.7	26	0.1127	0.1018	0.9028
A04	10	1_A04_10_3	4	every 20 min	1004.2	24.2	0.0331	0.0237	0.7154
A04	10	1_A04_10_4	4	every 20 min	665.3	47.2	0.1003	0.0397	0.3962
A04	10	1_A04_10_5	4	every 20 min	289.4	49.1	0.0381	0.0266	0.6987
A04	10	1_A04_10_6	4	every 20 min	412.8	80.1	0.0675	0.0264	0.3907
A04	10	1_A04_10_7	4	every 20 min	983.8	135	0.0322	0.0254	0.7898
A04	10	1_A04_10_8	4	every 20 min	83.3	140.5	0.0908	0.0378	0.4163
A04	10	1_A04_10_9	4	every 20 min	20	142.7	0.1913	0.0508	0.2657
A04	10	1_A04_10_10	4	every 20 min	663.4	152.5	0.1005	0.0562	0.5595
A04	10	1_A04_10_11	4	every 20 min	264.6	182.9	0.0793	0.0426	0.5378
A04	10	1_A04_10_12	4	every 20 min	700.4	246.7	0.0507	0.0257	0.5075
A04	10	1_A04_10_13	4	every 20 min	405.6	255.6	0.0532	0.0324	0.6095
A04	10	1_A04_10_14	4	every 20 min	117.2	255.9	0.0681	0.0427	0.6271
A04	10	1_A04_10_15	4	every 20 min	144	272.3	0.0740	0.0330	0.4460
A04	10	1_A04_10_16	4	every 20 min	251.8	276.4	0.0597	0.0348	0.5834
A04	10	1_A04_10_17	4	every 20 min	583.8	277.6	0.1077	0.0373	0.3460
A04	10	1_A04_10_18	4	every 20 min	304.5	291.2	0.1108	0.0434	0.3917
A04	10	1_A04_10_19	4	every 20 min	945.9	304.7	0.0978	0.0347	0.3548
A04	10	1_A04_10_20	4	every 20 min	485.1	319.2	0.0553	0.0335	0.6052
A04	10	1_A04_10_21	4	every 20 min	234.1	326.8	0.0836	0.0360	0.4302
A04	10	1_A04_10_22	4	every 20 min	566.9	327.7	0.0833	0.0292	0.3503
A04	10	1_A04_10_23	4	every 20 min	563.3	344.9	0.0809	0.0277	0.3427
A04	10	1_A04_10_24	4	every 20 min	709.3	344.8	0.0844	0.0624	0.7390
A04	10	1_A04_10_25	4	every 20 min	582.3	384.3	0.0678	0.0307	0.4519
A04	10	1_A04_10_26	4	every 20 min	730.4	390.8	0.0561	0.0395	0.7031
A04	10	1_A04_10_27	4	every 20 min	34	409.9	0.0958	0.0439	0.4587
A04	10	1_A04_10_28	4	every 20 min	972.8	416.6	0.0549	0.0338	0.6159
A04	10	1_A04_10_29	4	every 20 min	356.2	418.2	0.0740	0.0461	0.6221
A04	10	1_A04_10_30	4	every 20 min	802	422.7	0.0761	0.0397	0.5215
A04	10	1_A04_10_31	4	every 20 min	728.7	443.2	0.1015	0.0538	0.5302
A04	10	1_A04_10_32	4	every 20 min	845.1	506.9	0.0759	0.0405	0.5341
A04	10	1_A04_10_33	4	every 20 min	745	516	0.0821	0.0283	0.3449
A04	10	1_A04_10_34	4	every 20 min	951.2	537.4	0.1717	0.0698	0.4065
A04	10	1_A04_10_35	4	every 20 min	971	542.1	0.1719	0.0724	0.4212
A04	10	1_A04_10_36	4	every 20 min	656.5	556.5	0.0711	0.0368	0.5175
A04	10	1_A04_10_38	4	every 20 min	90.7	618.4	0.0703	0.0300	0.4272
A04	10	1_A04_10_39	4	every 20 min	825.2	623.8	0.1031	0.0284	0.2756
A04	10	1_A04_10_40	4	every 20 min	614.7	627.6	0.1060	0.0558	0.5265
A04	10	1_A04_10_41	4	every 20 min	326.9	664.2	0.3484	0.1268	0.3640
A04	10	1_A04_10_42	4	every 20 min	360.7	664.2	0.1059	0.0427	0.4032
A04	10	1_A04_10_43	4	every 20 min	546.5	670.6	0.1695	0.0687	0.4052
A04	10	1_A04_10_44	4	every 20 min	313.7	683.9	0.3508	0.1400	0.3992
A04	10	1_A04_10_46	4	every 20 min	548.7	752	0.1568	0.0894	0.5700
A04	10	1_A04_10_47	4	every 20 min	870.3	761.9	0.1123	0.0488	0.4347
A04	10	1_A04_10_49	4	every 20 min	127.9	795.5	0.0363	0.0236	0.6498
A04	10	1_A04_10_50	4	every 20 min	938.5	815.3	0.0602	0.0257	0.4263
A04	10	1_A04_10_51	4	every 20 min	809.3	824.5	0.0650	0.0370	0.5693
A04	10	1_A04_10_52	4	every 20 min	410.6	843.1	0.1058	0.0377	0.3561
A04	10	1_A04_10_53	4	every 20 min	715.5	846.9	0.1106	0.0487	0.4406
A04	10	1_A04_10_54	4	every 20 min	897.3	854.7	0.0571	0.0385	0.6741
A04	10	1_A04_10_56	4	every 20 min	55	925.5	0.0510	0.0366	0.7184
A04	10	1_A04_10_58	4	every 20 min	118.8	930.4	0.0656	0.0326	0.4961
A04	10	1_A04_10_59	4	every 20 min	631.1	932.7	0.1195	0.0482	0.4031
A04	10	1_A04_10_60	4	every 20 min	785.8	936.9	0.0705	0.0399	0.5655
A04	10	1_A04_10_61	4	every 20 min	613.3	944.6	0.2819	0.0693	0.2458
A04	10	1_A04_10_62	4	every 20 min	272.4	958.3	0.0821	0.0306	0.3724
A04	10	1_A04_10_63	4	every 20 min	558.8	983.2	0.0606	0.0233	0.3851
A04	11	1_A04_11_2	4	every 20 min	249.5	27.8	0.0351	0.0246	0.7009
A04	11	1_A04_11_3	4	every 20 min	838.2	41.1	0.0488	0.0331	0.6780
A04	11	1_A04_11_4	4	every 20 min	208.5	52.6	0.1146	0.0367	0.3204
A04	11	1_A04_11_5	4	every 20 min	420.6	75.6	0.0353	0.0265	0.7495
A04	11	1_A04_11_6	4	every 20 min	554.6	125.4	0.0653	0.0391	0.5982
A04	11	1_A04_11_7	4	every 20 min	302.9	155.2	0.0419	0.0258	0.6147
A04	11	1_A04_11_8	4	every 20 min	187.4	163.3	0.1084	0.0353	0.3252
A04	11	1_A04_11_9	4	every 20 min	50.5	166.3	0.0632	0.0408	0.6450
A04	11	1_A04_11_10	4	every 20 min	655.5	174.6	0.0312	0.0253	0.8104
A04	11	1_A04_11_11	4	every 20 min	969.4	210.8	0.0513	0.0316	0.6155
A04	11	1_A04_11_12	4	every 20 min	850.4	214.4	0.0583	0.0352	0.6036
A04	11	1_A04_11_13	4	every 20 min	467.6	220	0.0402	0.0232	0.5764
A04	11	1_A04_11_14	4	every 20 min	294.4	230	0.0744	0.0387	0.5202
A04	11	1_A04_11_15	4	every 20 min	214.7	253.4	0.0655	0.0355	0.5421
A04	11	1_A04_11_16	4	every 20 min	144.5	260.2	0.0535	0.0323	0.6039
A04	11	1_A04_11_17	4	every 20 min	143.5	348.1	0.0731	0.0373	0.5107
A04	11	1_A04_11_18	4	every 20 min	221.8	349.8	0.1458	0.0472	0.3240
A04	11	1_A04_11_19	4	every 20 min	965.9	368.9	0.0664	0.0413	0.6226
A04	11	1_A04_11_20	4	every 20 min	728.4	370.7	0.0729	0.0307	0.4212
A04	11	1_A04_11_21	4	every 20 min	522.4	371.5	0.0554	0.0423	0.7623
A04	11	1_A04_11_22	4	every 20 min	263.1	390	0.1250	0.0504	0.4036
A04	11	1_A04_11_23	4	every 20 min	148.1	406.1	0.1388	0.0424	0.3057
A04	11	1_A04_11_24	4	every 20 min	290.3	449	0.0907	0.0474	0.5225
A04	11	1_A04_11_25	4	every 20 min	252.9	467.7	0.1551	0.0620	0.3999
A04	11	1_A04_11_26	4	every 20 min	155.7	467.7	0.1217	0.0746	0.6131
A04	11	1_A04_11_27	4	every 20 min	655.1	494.8	0.0844	0.0396	0.4693
A04	11	1_A04_11_28	4	every 20 min	871.1	514.2	0.2211	0.1259	0.5695
A04	11	1_A04_11_29	4	every 20 min	95.2	518.6	0.2705	0.0836	0.3092
A04	11	1_A04_11_30	4	every 20 min	876.9	534.5	0.2132	0.0725	0.3402
A04	11	1_A04_11_31	4	every 20 min	103.4	546.2	0.2271	0.1417	0.6239
A04	11	1_A04_11_32	4	every 20 min	474.5	548.7	0.0735	0.0374	0.5082
A04	11	1_A04_11_33	4	every 20 min	32.8	567.2	0.0800	0.0311	0.3891
A04	11	1_A04_11_34	4	every 20 min	538.4	568.5	0.2037	0.1302	0.6392
A04	11	1_A04_11_36	4	every 20 min	713.4	642	0.0772	0.0478	0.6198
A04	11	1_A04_11_37	4	every 20 min	27.4	647.4	0.0673	0.0273	0.4049
A04	11	1_A04_11_38	4	every 20 min	506.7	668.2	0.1442	0.0626	0.4342
A04	11	1_A04_11_39	4	every 20 min	60.9	677.5	0.0923	0.0379	0.4111
A04	11	1_A04_11_41	4	every 20 min	114.4	711.2	0.0875	0.0333	0.3802
A04	11	1_A04_11_42	4	every 20 min	110.4	763.9	0.0804	0.0448	0.5569
A04	11	1_A04_11_44	4	every 20 min	591.8	797.1	0.0963	0.0328	0.3405
A04	11	1_A04_11_45	4	every 20 min	606.1	810.9	0.0843	0.0297	0.3522
A04	11	1_A04_11_46	4	every 20 min	413	810.6	0.1001	0.0512	0.5116
A04	11	1_A04_11_47	4	every 20 min	170	819.8	0.1006	0.0353	0.3507
A04	11	1_A04_11_48	4	every 20 min	20	820.9	0.0485	0.0355	0.7310
A04	11	1_A04_11_50	4	every 20 min	337.2	843.3	0.0998	0.0390	0.3905
A04	11	1_A04_11_51	4	every 20 min	688.5	859	0.1571	0.0543	0.3453
A04	11	1_A04_11_53	4	every 20 min	88.2	887.1	0.1080	0.0511	0.4726
A04	11	1_A04_11_60	4	every 20 min	459.6	912.8	0.1911	0.0566	0.2962
A04	11	1_A04_11_62	4	every 20 min	708.7	932.1	0.0534	0.0223	0.4176
A04	11	1_A04_11_63	4	every 20 min	189.7	933.3	0.0643	0.0419	0.6511
A04	11	1_A04_11_64	4	every 20 min	406.6	936.5	0.1852	0.0543	0.2930
A04	11	1_A04_11_65	4	every 20 min	834.1	940.5	0.1251	0.0442	0.3534
A04	11	1_A04_11_66	4	every 20 min	41.7	945.7	0.0897	0.0410	0.4573
A04	11	1_A04_11_67	4	every 20 min	324.4	957	0.0532	0.0327	0.6138
A04	11	1_A04_11_68	4	every 20 min	865.9	962.5	0.1232	0.0535	0.4343
A04	11	1_A04_11_69	4	every 20 min	75.2	967.4	0.0653	0.0254	0.3885
A04	11	1_A04_11_70	4	every 20 min	145.1	981.1	0.0997	0.0488	0.4896
A04	11	1_A04_11_71	4	every 20 min	877.7	980.5	0.1083	0.0432	0.3988
A05	0	1_A05_0_1	6	every 20 min	625.7	22.8	0.2372	0.0824	0.3475
A05	0	1_A05_0_2	6	every 20 min	807	23.7	0.2282	0.0823	0.3606
A05	0	1_A05_0_3	6	every 20 min	267	27.2	0.0465	0.0250	0.5376
A05	0	1_A05_0_4	6	every 20 min	593.4	38.2	0.0608	0.0308	0.5063
A05	0	1_A05_0_5	6	every 20 min	84.4	53.1	0.0983	0.0301	0.3058
A05	0	1_A05_0_6	6	every 20 min	444.7	50.8	0.0866	0.0378	0.4365
A05	0	1_A05_0_7	6	every 20 min	651.8	59.2	0.0643	0.0272	0.4237
A05	0	1_A05_0_8	6	every 20 min	807.8	64.5	0.2194	0.0680	0.3101
A05	0	1_A05_0_9	6	every 20 min	936.3	67.4	0.0523	0.0323	0.6171
A05	0	1_A05_0_11	6	every 20 min	1001.9	113.4	0.0563	0.0343	0.6087
A05	0	1_A05_0_12	6	every 20 min	387.4	117.2	0.0829	0.0375	0.4520
A05	0	1_A05_0_13	6	every 20 min	90.6	143	0.1850	0.0758	0.4098
A05	0	1_A05_0_14	6	every 20 min	278.9	148.1	0.0796	0.0408	0.5124
A05	0	1_A05_0_15	6	every 20 min	893.7	154.2	0.0937	0.0315	0.3366
A05	0	1_A05_0_16	6	every 20 min	709.2	155.6	0.0888	0.0388	0.4372
A05	0	1_A05_0_17	6	every 20 min	996.3	171.1	0.1094	0.0507	0.4636
A05	0	1_A05_0_19	6	every 20 min	944.1	255.3	0.0570	0.0323	0.5663
A05	0	1_A05_0_20	6	every 20 min	849.1	260.3	0.0721	0.0377	0.5233
A05	0	1_A05_0_21	6	every 20 min	99.8	283.2	0.0600	0.0288	0.4807
A05	0	1_A05_0_22	6	every 20 min	983	303	0.0469	0.0369	0.7872
A05	0	1_A05_0_23	6	every 20 min	635.7	333.8	0.1581	0.0470	0.2970
A05	0	1_A05_0_24	6	every 20 min	94.4	343.5	0.0684	0.0345	0.5050
A05	0	1_A05_0_25	6	every 20 min	242.1	360.4	0.0480	0.0303	0.6305
A05	0	1_A05_0_27	6	every 20 min	681.1	362.2	0.2262	0.0666	0.2946
A05	0	1_A05_0_28	6	every 20 min	656.2	380	0.1590	0.0663	0.4166
A05	0	1_A05_0_29	6	every 20 min	243.2	396.6	0.0941	0.0347	0.3688
A05	0	1_A05_0_30	6	every 20 min	108.8	405.3	0.0734	0.0401	0.5470
A05	0	1_A05_0_31	6	every 20 min	511.8	405.5	0.0788	0.0515	0.6528
A05	0	1_A05_0_32	6	every 20 min	951.2	413.4	0.0626	0.0253	0.4037
A05	0	1_A05_0_33	6	every 20 min	845.6	456.5	0.1034	0.0511	0.4944
A05	0	1_A05_0_34	6	every 20 min	337.3	486.7	0.1304	0.0413	0.3170
A05	0	1_A05_0_36	6	every 20 min	18	512.3	0.0500	0.0248	0.4966
A05	0	1_A05_0_37	6	every 20 min	623.2	517.3	0.1487	0.0560	0.3763
A05	0	1_A05_0_39	6	every 20 min	155	525.8	0.4138	0.1520	0.3673
A05	0	1_A05_0_40	6	every 20 min	251.9	538.6	0.0680	0.0316	0.4654
A05	0	1_A05_0_41	6	every 20 min	320.1	537.5	0.0779	0.0417	0.5358
A05	0	1_A05_0_42	6	every 20 min	161.8	543.2	0.4281	0.1250	0.2920
A05	0	1_A05_0_44	6	every 20 min	485.2	552.9	0.0710	0.0357	0.5030
A05	0	1_A05_0_46	6	every 20 min	825.5	598.8	0.1327	0.0352	0.2654
A05	0	1_A05_0_47	6	every 20 min	574	612.1	0.0811	0.0393	0.4841
A05	0	1_A05_0_50	6	every 20 min	127.7	664.7	0.1543	0.0506	0.3279
A05	0	1_A05_0_51	6	every 20 min	315.4	664.7	0.0737	0.0315	0.4276
A05	0	1_A05_0_52	6	every 20 min	577.6	667.3	0.1088	0.0525	0.4820
A05	0	1_A05_0_53	6	every 20 min	471	695.3	0.0657	0.0292	0.4453
A05	0	1_A05_0_54	6	every 20 min	889.5	697.2	0.0999	0.0314	0.3142
A05	0	1_A05_0_55	6	every 20 min	238.9	723.1	0.0956	0.0413	0.4313
[truncated: 58,174 more rows]
