# Supplementary material for: LITOS: a versatile LED illumination tool for optogenetic stimulation
Source: Sci Rep. 2022 Jul 30;12:13139. doi: 10.1038/s41598-022-17312-x (PMC9338960; doi:10.1038/s41598-022-17312-x)
Supplement: Supplementary file 5 — Supplementary Information 5. [file 41598_2022_17312_MOESM5_ESM.csv]

Well	Position	id	Timepoint	cytoVnuc.corr
C02	0	3	0	0.5214
C02	0	4	0	0.5479
C02	0	6	0	0.4470
C02	0	7	0	0.6828
C02	0	8	0	0.5835
C02	0	9	0	0.4711
C02	0	10	0	0.5710
C02	0	11	0	0.5695
C02	0	13	0	0.4419
C02	0	14	0	0.5134
C02	0	15	0	0.2804
C02	0	16	0	0.3892
C02	0	17	0	0.5756
C02	0	20	0	0.4196
C02	0	21	0	0.5189
C02	0	22	0	0.3113
C02	0	26	0	0.2285
C02	0	27	0	0.3739
C02	0	28	0	0.4466
C02	1	1	0	0.4548
C02	1	2	0	0.4323
C02	1	3	0	0.3559
C02	1	4	0	0.4906
C02	1	5	0	0.3172
C02	1	6	0	0.6439
C02	1	7	0	0.3723
C02	1	8	0	0.6029
C02	1	9	0	0.5296
C02	1	10	0	0.4788
C02	1	11	0	0.3323
C02	1	12	0	0.3027
C02	1	13	0	0.2720
C02	1	14	0	0.3660
C02	1	15	0	0.5763
C02	1	16	0	0.2504
C02	1	17	0	0.2431
C02	1	18	0	0.6307
C02	1	19	0	0.4501
C02	1	20	0	0.4644
C02	1	21	0	0.5527
C02	1	22	0	0.6502
C02	1	23	0	0.2862
C02	1	24	0	0.4480
C02	1	25	0	0.3194
C02	1	26	0	0.3751
C02	1	27	0	0.4510
C02	1	28	0	0.3154
C02	1	29	0	0.4887
C02	1	30	0	0.5878
C02	1	31	0	0.4013
C02	1	32	0	0.7055
C02	1	33	0	0.4313
C02	1	34	0	0.3263
C02	1	35	0	0.4914
C02	1	36	0	0.3346
C02	1	37	0	0.2783
C02	1	38	0	0.4591
C02	1	40	0	0.4279
C02	1	41	0	0.3202
C02	1	44	0	0.6686
C02	1	45	0	0.5200
C02	2	1	0	0.6761
C02	2	2	0	0.6045
C02	2	3	0	0.4885
C02	2	4	0	0.4436
C02	2	5	0	0.6409
C02	2	6	0	0.3209
C02	2	7	0	0.3746
C02	2	8	0	0.5178
C02	2	9	0	0.3226
C02	2	10	0	0.2996
C02	2	11	0	0.3232
C02	2	12	0	0.3825
C02	2	13	0	0.5812
C02	2	14	0	0.4068
C02	2	15	0	0.7288
C02	2	16	0	0.3276
C02	2	17	0	0.4163
C02	2	18	0	0.2977
C02	2	19	0	0.3239
C02	2	20	0	0.4627
C02	2	21	0	1.0487
C02	3	2	0	0.5228
C02	3	14	0	0.3633
C02	4	1	0	0.7691
C02	4	3	0	0.5439
C02	4	4	0	0.6230
C02	4	5	0	0.3772
C02	4	6	0	0.6085
C02	4	7	0	0.3300
C02	4	9	0	0.4431
C02	4	10	0	0.2033
C02	4	11	0	0.4363
C02	4	12	0	0.4129
C02	4	14	0	0.4091
C02	4	15	0	0.2517
C02	4	16	0	0.4560
C02	4	17	0	0.5987
C02	4	18	0	0.5832
C02	4	20	0	0.8073
C02	5	1	0	0.3990
C02	5	2	0	0.3576
C02	5	3	0	0.4509
C02	5	6	0	0.4414
C02	5	7	0	0.4685
C02	5	8	0	0.4032
C02	5	9	0	0.3447
C02	5	10	0	0.5233
C02	5	11	0	0.8108
C02	5	13	0	0.4463
C02	5	16	0	0.3838
C02	5	18	0	0.4156
C02	5	19	0	0.4022
C02	5	20	0	0.6712
C02	5	23	0	0.2141
C02	5	24	0	0.3361
C02	5	26	0	0.4153
C02	5	27	0	0.3000
C02	5	28	0	0.4472
C02	5	29	0	0.3660
C02	5	30	0	0.3522
C02	5	31	0	0.2702
C02	5	32	0	0.3666
C02	5	34	0	0.3557
C02	5	35	0	0.4000
C02	5	36	0	0.6601
C02	5	37	0	0.5166
C02	5	38	0	0.7454
C02	6	1	0	0.4103
C02	6	2	0	0.3744
C02	6	5	0	0.4309
C02	6	8	0	0.3992
C02	6	10	0	1.1474
C02	6	11	0	0.4473
C02	6	12	0	0.4668
C02	6	16	0	0.4530
C02	6	17	0	0.5207
C02	6	18	0	0.7438
C02	6	19	0	0.3188
C02	6	21	0	0.3125
C02	6	22	0	0.4234
C02	6	23	0	0.4262
C02	6	24	0	0.2093
C02	6	25	0	0.3862
C02	6	26	0	0.5039
C02	6	27	0	0.3995
C02	6	28	0	0.2449
C02	6	29	0	0.2021
C02	6	30	0	0.4566
C02	6	31	0	0.2948
C02	6	32	0	0.2407
C02	6	33	0	0.5592
C02	6	34	0	0.4668
C02	6	35	0	0.4026
C02	6	37	0	0.3481
C02	6	38	0	0.4238
C02	7	1	0	0.3454
C02	7	2	0	0.5617
C02	7	3	0	0.3931
C02	7	4	0	0.3727
C02	7	5	0	0.3184
C02	7	6	0	0.3492
C02	7	7	0	0.4935
C02	7	8	0	0.3296
C02	7	9	0	0.5677
C02	7	10	0	0.2306
C02	7	11	0	0.4670
C02	7	12	0	0.4909
C02	7	13	0	0.3749
C02	7	14	0	0.4448
C02	7	15	0	0.4335
C02	7	16	0	0.2927
C02	7	17	0	0.2683
C02	7	18	0	0.4247
C02	7	19	0	0.4048
C02	7	20	0	0.7462
C02	7	21	0	0.6075
C02	7	22	0	0.3857
C02	7	23	0	0.4183
C02	7	25	0	0.4482
C02	7	27	0	0.5052
C02	7	28	0	0.4173
C02	7	29	0	0.2046
C02	7	30	0	0.2475
C02	7	32	0	0.4645
C02	7	33	0	0.3047
C02	7	35	0	0.2354
C02	7	36	0	0.3472
C02	7	37	0	0.4045
C02	7	38	0	0.5642
C02	7	39	0	0.4828
C02	7	40	0	0.4309
C02	7	42	0	0.2607
C02	7	43	0	0.3795
C02	7	44	0	0.4225
C02	7	45	0	0.5276
C02	8	1	0	0.5410
C02	8	3	0	0.4186
C02	8	6	0	0.6080
C02	8	9	0	0.3085
C02	8	11	0	0.3817
C02	8	12	0	0.3963
C02	8	13	0	0.4326
C02	8	16	0	0.2535
C02	8	17	0	0.3813
C02	8	19	0	0.4099
C02	8	20	0	0.4212
C02	8	21	0	0.3539
C02	8	22	0	0.2718
C02	8	23	0	0.5063
C02	8	27	0	0.3980
C02	8	28	0	0.6186
C02	8	32	0	0.5490
C02	8	33	0	0.6753
C02	8	35	0	0.3527
C02	8	36	0	0.5313
C02	8	38	0	0.3873
C02	8	39	0	0.5662
C02	8	40	0	0.2494
C02	8	41	0	0.2260
C02	9	1	0	0.4733
C02	9	4	0	0.5361
C02	9	5	0	0.5052
C02	9	6	0	0.5823
C02	9	7	0	0.2714
C02	9	8	0	0.4540
C02	9	10	0	0.4119
C02	9	11	0	0.2724
C02	9	12	0	0.3624
C02	9	13	0	0.5454
C02	9	14	0	0.3141
C02	9	15	0	0.3323
C02	9	16	0	0.2685
C02	9	18	0	0.2570
C02	9	19	0	0.3290
C02	9	20	0	0.4584
C02	9	21	0	0.2748
C02	9	22	0	0.3149
C02	9	23	0	0.2828
C02	9	24	0	0.6083
C02	9	26	0	0.2402
C02	9	27	0	0.3356
C02	9	29	0	0.3334
C02	9	30	0	0.4252
C02	9	32	0	0.3061
C02	9	34	0	0.3584
C02	9	35	0	0.3275
C02	9	36	0	0.4597
C02	9	39	0	0.4687
C02	9	40	0	0.3895
C02	9	41	0	0.4315
C02	9	42	0	0.3737
C02	10	1	0	0.3135
C02	10	2	0	0.3029
C02	10	3	0	0.3610
C02	10	4	0	0.4078
C02	10	5	0	0.2969
C02	10	6	0	0.5766
C02	10	7	0	0.4478
C02	10	8	0	0.5291
C02	10	9	0	0.3905
C02	10	10	0	0.5504
C02	10	12	0	0.2464
C02	10	13	0	0.5019
C02	10	14	0	0.3197
C02	10	15	0	0.4102
C02	10	19	0	0.3351
C02	10	20	0	0.4739
C02	10	22	0	0.4231
C02	10	23	0	0.3951
C02	10	25	0	0.5202
C02	10	26	0	0.4460
C02	10	28	0	0.2888
C02	10	30	0	0.4081
C02	10	31	0	0.3143
C02	10	32	0	0.4559
C02	10	33	0	0.4716
C02	10	34	0	0.2823
C02	10	35	0	0.3274
C02	10	37	0	0.3752
C02	10	38	0	0.2525
C02	10	39	0	0.2619
C02	10	40	0	0.2897
C02	10	41	0	0.5628
C02	10	43	0	0.4484
C02	10	44	0	0.4570
C02	10	45	0	0.7525
C02	10	46	0	0.5089
C02	11	2	0	0.4911
C02	11	3	0	0.4818
C02	11	4	0	0.2245
C02	11	5	0	0.2270
C02	11	10	0	0.4403
C02	11	11	0	0.4563
C02	11	12	0	0.5090
C02	11	13	0	0.5273
C02	11	14	0	0.4081
C02	11	15	0	0.5230
C02	11	16	0	0.2661
C02	11	20	0	0.2718
C02	11	23	0	0.7788
C02	11	24	0	0.3042
C02	11	26	0	0.5266
C02	11	27	0	0.2366
C02	11	28	0	0.4921
C02	11	29	0	0.2997
C02	11	30	0	0.3970
C02	11	31	0	0.5953
C02	12	1	0	0.3125
C02	12	2	0	0.3389
C02	12	3	0	0.2973
C02	12	4	0	0.2848
C02	12	5	0	0.2756
C02	12	6	0	0.2655
C02	12	7	0	0.2527
C02	12	8	0	0.3797
C02	12	9	0	0.3507
C02	12	10	0	0.3408
C02	12	11	0	0.4147
C02	12	12	0	0.3285
C02	12	14	0	0.2857
C02	12	15	0	0.5755
C02	12	16	0	0.6973
C02	12	17	0	0.3669
C02	12	18	0	0.5216
C02	12	19	0	0.4711
C02	12	20	0	0.5435
C02	12	21	0	0.8143
C02	13	1	0	0.4695
C02	13	2	0	0.4888
C02	13	3	0	0.5734
C02	13	4	0	0.2782
C02	13	5	0	1.3086
C02	13	7	0	0.3390
C02	13	8	0	0.6711
C02	13	9	0	0.3538
C02	13	10	0	0.3536
C02	13	11	0	0.3714
C02	13	12	0	0.3318
C02	13	13	0	0.5720
C02	13	14	0	0.7938
C02	13	15	0	0.3336
C02	13	16	0	0.3464
C02	13	18	0	0.3044
C02	13	19	0	0.3079
C02	13	20	0	0.2880
C02	13	21	0	0.3772
C02	13	22	0	0.3450
C02	13	23	0	0.3808
C02	13	24	0	0.5099
C02	13	25	0	0.3046
C02	13	27	0	0.3705
C02	13	28	0	0.5254
C02	13	31	0	0.6075
C02	13	32	0	0.3143
C02	13	33	0	0.4532
C02	13	35	0	0.5594
C02	13	36	0	0.3882
C02	13	37	0	0.3359
C02	13	38	0	0.5068
C02	13	40	0	0.2586
C02	13	41	0	0.4729
C02	13	42	0	0.2841
C02	13	43	0	0.4907
C02	14	2	0	0.4755
C02	14	3	0	0.3137
C02	14	5	0	0.3156
C02	14	8	0	0.6777
C02	14	9	0	0.5222
C02	14	10	0	0.7603
C02	14	11	0	0.3104
C02	14	13	0	0.4387
C02	14	14	0	0.4923
C02	14	17	0	0.4037
C02	14	20	0	0.5550
C02	14	22	0	0.3814
C02	14	23	0	0.3752
C02	14	24	0	0.4017
C02	14	25	0	0.2560
C02	14	26	0	0.3780
C02	14	27	0	0.7350
C02	14	28	0	0.2444
C02	14	30	0	0.3751
C02	14	31	0	0.2595
C02	14	38	0	0.3867
C02	14	43	0	0.3591
C02	14	45	0	0.4707
C02	15	1	0	0.4314
C02	15	2	0	0.3922
C02	15	3	0	0.4227
C02	15	4	0	0.4389
C02	15	5	0	0.8427
C02	15	6	0	0.2873
C02	15	7	0	0.4023
C02	15	10	0	0.2579
C02	15	11	0	0.2574
C02	15	12	0	0.3326
C02	15	14	0	0.2362
C02	15	15	0	0.5879
C02	15	16	0	0.3679
C02	15	17	0	0.2719
C02	15	18	0	0.5167
C02	15	20	0	0.2813
C02	15	21	0	0.3700
C02	15	22	0	0.2793
C02	15	23	0	0.9643
C02	15	24	0	0.5153
C02	15	25	0	0.9384
C02	15	26	0	0.5182
C02	15	27	0	0.4783
C02	15	28	0	0.4863
C02	15	29	0	0.4860
C02	15	31	0	0.3859
C02	15	33	0	0.6347
C02	15	34	0	0.2988
C02	15	35	0	0.2650
C02	15	36	0	0.3290
C02	15	37	0	0.5316
C02	15	38	0	0.2955
C02	15	39	0	0.3808
C02	15	40	0	0.3866
C02	15	41	0	0.5488
C02	15	42	0	0.4494
C02	15	43	0	0.3813
C02	15	44	0	0.5723
C02	16	1	0	0.5026
C02	16	3	0	0.8846
C02	16	4	0	0.5153
C02	16	5	0	0.5128
C02	16	6	0	0.3347
C02	16	7	0	0.2998
C02	16	8	0	0.3575
C02	16	9	0	0.4235
C02	16	10	0	0.7284
C02	16	11	0	0.8597
C02	16	12	0	0.5818
C02	16	13	0	0.2486
C02	16	14	0	0.2706
C02	16	15	0	0.2555
C02	16	16	0	0.3196
C02	16	20	0	0.2600
C02	16	21	0	0.4982
C02	16	22	0	0.3836
C02	16	24	0	0.6223
C02	16	25	0	0.2899
C02	16	28	0	0.4667
C02	16	29	0	0.3294
C02	16	30	0	0.5473
C02	16	31	0	0.5332
C02	16	32	0	0.8110
C02	16	33	0	0.6369
C02	16	34	0	0.4734
C02	16	35	0	0.3664
C02	17	1	0	0.5042
C02	17	2	0	0.3175
C02	17	3	0	0.4660
C02	17	5	0	0.3410
C02	17	6	0	0.6175
C02	17	8	0	0.6036
C02	17	9	0	0.6598
C02	17	12	0	0.3450
C02	17	13	0	0.3783
C02	17	16	0	0.4367
C02	17	17	0	0.4492
C02	17	18	0	0.5516
C02	17	19	0	0.4410
C02	17	20	0	0.3637
C02	17	21	0	0.5447
C02	17	22	0	0.5150
C02	17	23	0	0.4775
C02	17	24	0	0.5696
C02	17	25	0	0.3884
C02	17	27	0	0.4660
C02	17	28	0	0.3168
C02	17	29	0	0.4228
C02	17	30	0	0.3227
C02	17	31	0	0.5715
C02	17	32	0	0.5290
C02	17	33	0	0.3676
C02	17	34	0	0.4545
C02	17	35	0	0.2769
C02	17	36	0	0.2558
C02	17	37	0	0.4999
C02	18	2	0	0.3822
C02	18	4	0	0.3895
C02	18	6	0	0.2495
C02	18	7	0	0.5582
C02	18	8	0	0.3709
C02	18	10	0	0.3928
C02	18	11	0	0.4894
C02	18	12	0	0.2920
C02	18	13	0	0.3047
C02	18	16	0	0.3296
C02	18	17	0	0.4322
C02	18	18	0	0.3815
C02	18	19	0	0.4996
C02	18	20	0	0.3283
C02	18	21	0	0.2670
C02	18	22	0	0.2647
C02	18	24	0	0.3800
C02	18	26	0	0.4145
C02	18	27	0	0.2494
C02	18	30	0	0.2761
C02	18	31	0	0.3465
C02	18	32	0	0.7301
C02	18	37	0	0.3374
C02	18	38	0	0.3289
C02	18	39	0	0.4877
C02	18	41	0	0.2493
C02	18	43	0	0.4817
C02	18	44	0	0.2448
C02	18	46	0	0.3193
C02	18	47	0	0.2826
C02	18	48	0	0.2376
C02	18	49	0	0.2288
C02	18	51	0	0.2889
C02	18	53	0	0.2594
C02	18	54	0	0.4874
C02	18	55	0	0.2260
C02	18	56	0	0.4553
C02	18	57	0	0.4067
C02	18	58	0	0.4749
C02	18	59	0	0.4622
C02	18	62	0	0.4048
C02	19	1	0	0.2995
C02	19	2	0	0.3846
C02	19	3	0	0.2662
C02	19	4	0	0.4704
C02	19	5	0	0.2807
C02	19	8	0	0.3577
C02	19	9	0	0.3679
C02	19	11	0	0.2525
C02	19	12	0	0.4513
C02	19	13	0	0.3972
C02	19	14	0	0.3368
C02	19	15	0	0.2781
C02	19	16	0	0.2790
C02	19	17	0	0.3620
C02	19	18	0	0.4438
C02	19	19	0	0.4534
C02	19	20	0	0.4226
C02	19	23	0	0.3125
C02	19	24	0	0.4889
C02	19	25	0	0.2136
C02	19	26	0	0.3362
C02	19	27	0	0.2502
C02	19	28	0	0.3019
C02	19	29	0	0.3116
C02	19	31	0	0.2668
C02	19	32	0	0.2812
C02	19	33	0	0.4345
C02	19	34	0	0.3776
C02	19	35	0	0.4706
C02	19	36	0	0.4945
C02	19	37	0	0.3614
C02	19	39	0	0.4675
C02	20	4	0	0.4829
C02	20	5	0	0.5921
C02	20	7	0	0.4465
C02	20	8	0	0.3878
C02	20	9	0	0.4058
C02	20	10	0	0.2871
C02	20	11	0	0.4239
C02	20	12	0	0.4569
C02	20	13	0	0.2825
C02	20	14	0	0.3849
C02	20	16	0	0.4462
C02	20	18	0	0.3508
C02	20	19	0	0.3757
C02	20	20	0	0.3312
C02	20	22	0	0.5372
C02	20	23	0	0.3133
C02	20	24	0	0.3266
C02	20	25	0	0.2583
C02	20	26	0	0.2809
C02	20	27	0	0.3465
C02	20	28	0	0.2587
C02	20	29	0	0.3075
C02	20	30	0	0.3069
C02	20	31	0	0.5623
C02	20	32	0	0.3231
C02	20	35	0	0.2519
C02	20	36	0	0.4194
C02	21	1	0	0.3713
C02	21	2	0	0.3461
C02	21	3	0	0.3790
C02	21	4	0	0.5018
C02	21	5	0	0.3068
C02	21	9	0	0.2892
C02	21	10	0	0.3768
C02	21	11	0	0.4458
C02	21	12	0	0.3054
C02	21	13	0	0.9600
C02	21	14	0	0.2347
C02	21	15	0	0.3745
C02	21	16	0	0.5096
C02	21	17	0	0.4292
C02	21	18	0	0.3801
C02	21	19	0	0.4633
C02	21	20	0	0.4468
C02	21	21	0	0.7917
C02	21	22	0	0.4990
C02	21	23	0	0.4949
C02	21	24	0	0.3008
C02	21	28	0	0.5030
C02	21	29	0	0.6094
C02	21	30	0	0.4332
C02	22	2	0	0.5383
C02	22	5	0	0.4058
C02	22	8	0	0.3266
C02	22	9	0	0.3152
C02	22	10	0	0.4459
C02	22	14	0	0.2724
C02	22	15	0	0.2676
C02	22	17	0	0.5459
C02	22	18	0	0.5226
C02	22	19	0	0.3404
C02	22	21	0	0.4074
C02	22	22	0	0.2870
C02	22	23	0	0.3105
C02	22	24	0	0.4280
C02	22	25	0	0.5223
C02	22	27	0	0.3579
C02	22	28	0	0.4958
C02	22	29	0	0.2816
C02	22	30	0	0.3639
C02	22	31	0	0.4245
C02	22	32	0	0.3578
C02	22	34	0	0.4764
C02	22	36	0	0.3081
C02	22	37	0	0.4261
C02	22	39	0	0.3538
C02	22	40	0	0.3066
C02	22	41	0	0.8750
C02	22	42	0	0.2957
C02	22	43	0	0.4926
C02	23	1	0	0.7852
C02	23	2	0	0.4701
C02	23	3	0	0.4202
C02	23	4	0	0.4212
C02	23	5	0	0.2279
C02	23	6	0	0.2758
C02	23	8	0	0.4008
C02	23	9	0	0.4958
C02	23	10	0	0.4659
C02	23	11	0	0.3285
C02	23	13	0	0.7287
C02	23	16	0	0.5089
C02	23	17	0	0.2753
C02	23	19	0	0.4041
C02	23	20	0	0.4728
C02	23	21	0	0.5324
C02	23	22	0	1.2606
C02	23	24	0	0.4194
C02	23	25	0	0.4266
C02	23	26	0	0.3965
C02	23	27	0	0.4371
C02	23	28	0	0.4769
C02	23	29	0	0.3158
C02	23	31	0	0.2681
C02	23	32	0	0.2488
C02	23	34	0	0.3202
C02	23	35	0	0.2768
C02	23	36	0	0.4111
C02	23	40	0	0.4370
C02	23	41	0	0.3205
C02	23	42	0	0.4730
C02	23	43	0	0.3684
C02	23	44	0	0.3689
C02	23	46	0	0.3835
C02	23	47	0	0.3578
C02	23	48	0	0.3998
C02	23	51	0	0.3671
C02	23	52	0	0.4667
C02	24	1	0	0.6066
C02	24	2	0	0.7774
C02	24	4	0	0.2611
C02	24	6	0	0.4130
C02	24	7	0	0.6784
C02	24	9	0	0.3408
C02	24	11	0	0.3792
C02	24	12	0	0.5152
C02	24	14	0	0.2525
C02	24	19	0	0.3793
C02	24	21	0	0.3854
C02	24	22	0	0.3650
C02	24	23	0	0.3075
C02	24	24	0	0.3414
C02	24	25	0	0.3758
C02	24	26	0	0.3325
C02	24	27	0	0.3989
C02	24	30	0	0.3945
C02	24	32	0	0.4161
C02	24	33	0	0.4941
C02	24	37	0	0.2958
C02	24	38	0	0.4583
C02	24	39	0	0.3685
C02	24	41	0	0.4929
C02	24	43	0	0.3447
C02	24	45	0	0.4364
C02	24	46	0	0.5175
C02	25	1	0	0.3421
C02	25	3	0	0.3120
C02	25	4	0	0.3804
C02	25	7	0	0.4319
C02	25	8	0	0.3290
C02	25	10	0	0.4703
C02	25	11	0	0.4338
C02	25	12	0	0.4843
C02	25	13	0	0.3501
C02	25	14	0	0.3130
C02	25	16	0	0.3228
C02	25	17	0	0.2935
C02	25	18	0	0.2231
C02	25	20	0	0.3301
C02	25	21	0	0.2686
C02	25	23	0	0.2594
C02	25	24	0	0.2976
C02	25	26	0	2.6285
C02	25	28	0	0.2810
C02	25	29	0	0.3442
C02	25	31	0	0.5060
C02	25	32	0	0.3376
C02	25	33	0	0.5599
C02	25	35	0	0.3271
C02	25	37	0	0.2604
C02	25	38	0	0.4580
C02	25	39	0	0.5154
C02	25	41	0	0.3497
C02	25	44	0	0.4970
C02	25	45	0	0.5108
C02	26	1	0	0.2430
C02	26	2	0	0.5923
C02	26	3	0	0.3056
C02	26	4	0	0.3279
C02	26	5	0	0.3509
C02	26	6	0	0.5626
C02	26	7	0	0.5353
C02	26	8	0	0.3256
C02	26	9	0	0.2561
C02	26	10	0	0.3123
C02	26	11	0	0.2334
C02	26	12	0	0.2813
C02	26	14	0	0.5293
C02	26	16	0	0.5796
C02	26	17	0	0.2951
C02	26	18	0	0.5111
C02	26	20	0	0.3331
C02	26	21	0	0.4327
C02	26	23	0	0.3056
C02	26	24	0	0.3702
C02	26	25	0	0.3729
C02	26	26	0	0.4201
C02	26	27	0	0.4498
C02	26	30	0	0.4423
C02	26	31	0	0.2809
C02	26	32	0	0.4985
C02	26	34	0	0.3088
C02	26	35	0	0.3716
C02	26	36	0	0.2710
C02	27	1	0	0.3696
C02	27	2	0	0.7037
C02	27	4	0	0.2891
C02	27	5	0	0.2631
C02	27	6	0	0.3035
C02	27	7	0	0.4096
C02	27	8	0	0.4966
C02	27	10	0	0.3527
C02	27	14	0	0.2433
C02	27	16	0	0.3641
C02	27	18	0	0.4749
C02	27	19	0	0.3938
C02	27	20	0	0.3280
C02	27	22	0	0.1901
C02	27	25	0	0.4497
C02	27	27	0	0.4042
C02	27	30	0	0.3642
C02	27	31	0	0.3787
C02	27	32	0	0.3155
C02	27	33	0	0.8080
C02	27	34	0	0.3518
C02	27	36	0	0.5686
C02	27	37	0	0.4259
C02	27	38	0	0.2418
C02	27	39	0	0.3545
C02	27	40	0	0.3484
C02	27	41	0	0.4075
C02	27	42	0	0.4123
C02	27	43	0	0.4535
C02	27	44	0	0.4763
C02	27	46	0	0.6902
C02	27	49	0	0.5374
C02	27	51	0	0.4609
C02	27	52	0	0.2972
C02	27	53	0	0.5049
C02	27	54	0	0.3050
C02	27	55	0	0.4533
C02	27	56	0	0.4722
C02	27	57	0	0.2806
C02	27	58	0	0.4109
C02	27	59	0	0.6075
C02	27	60	0	0.4066
C02	27	61	0	0.6702
C02	27	62	0	0.3253
C02	27	63	0	0.4043
C02	27	64	0	0.6252
C02	27	65	0	0.5401
C02	27	66	0	0.4898
C02	27	67	0	0.6174
C02	27	68	0	0.4474
C02	27	69	0	0.4719
C02	27	70	0	0.4441
C02	27	71	0	0.4166
C02	27	72	0	0.5328
C03	0	2	1	0.3035
C03	0	4	1	0.4123
C03	0	5	1	0.6048
C03	0	6	1	0.4054
C03	0	7	1	0.3188
C03	0	8	1	0.4928
C03	0	9	1	0.4567
C03	0	11	1	0.4694
C03	0	12	1	2.8141
C03	0	13	1	0.7139
C03	0	15	1	0.5363
C03	0	16	1	0.4700
C03	0	17	1	0.2691
C03	0	18	1	0.3335
C03	0	20	1	0.2708
C03	0	21	1	0.3010
C03	0	22	1	0.4213
C03	0	24	1	0.2981
C03	0	25	1	0.3368
C03	0	26	1	0.2713
C03	0	27	1	0.3149
C03	0	30	1	0.3509
C03	0	34	1	0.3441
C03	0	37	1	1.1456
C03	0	38	1	0.4333
C03	0	39	1	0.4286
C03	0	40	1	0.6734
C03	0	43	1	0.1880
C03	0	46	1	0.1950
C03	0	47	1	0.4057
C03	0	49	1	0.6052
C03	0	50	1	0.2704
C03	0	51	1	0.7134
C03	0	53	1	0.6980
C03	0	54	1	0.4021
C03	0	55	1	0.3307
C03	0	56	1	0.3213
C03	0	57	1	0.3772
C03	0	58	1	0.8588
C03	1	1	1	0.7415
C03	1	2	1	0.5260
C03	1	3	1	0.4348
C03	1	4	1	0.6096
C03	1	5	1	0.3477
C03	1	6	1	0.4960
C03	1	10	1	0.7933
C03	1	12	1	0.3661
C03	1	16	1	0.3274
C03	1	17	1	0.4802
C03	1	18	1	0.5180
C03	1	19	1	1.0232
C03	1	20	1	0.3371
C03	1	21	1	0.3366
C03	1	22	1	0.3128
C03	1	24	1	0.3124
C03	1	25	1	0.4754
C03	1	27	1	0.2675
C03	1	29	1	0.3789
C03	1	30	1	0.4075
C03	1	31	1	0.2798
C03	1	32	1	0.3961
C03	1	33	1	0.4972
C03	1	34	1	0.5069
C03	1	35	1	0.3113
C03	1	36	1	0.4484
C03	1	37	1	0.3836
C03	1	39	1	0.3661
C03	1	40	1	1.1235
C03	1	41	1	0.4225
C03	1	43	1	0.4833
C03	1	44	1	0.4888
C03	1	45	1	0.4522
C03	1	47	1	0.4219
C03	1	48	1	0.5125
C03	1	49	1	1.7350
C03	1	50	1	0.4346
C03	1	51	1	0.7163
C03	1	53	1	0.5802
C03	1	54	1	0.4268
C03	1	55	1	0.2901
C03	1	56	1	0.3744
C03	1	58	1	0.4726
C03	1	60	1	0.2946
C03	1	61	1	0.3630
C03	1	63	1	0.5143
C03	2	1	1	0.6441
C03	2	2	1	0.4173
C03	2	3	1	0.4357
C03	2	4	1	0.5622
C03	2	8	1	0.3581
C03	2	9	1	0.3200
C03	2	10	1	0.3024
C03	2	11	1	0.3709
C03	2	12	1	0.6395
C03	2	16	1	0.5100
C03	2	17	1	0.4644
C03	2	18	1	0.4864
C03	2	19	1	0.6159
C03	3	2	1	0.5193
C03	3	9	1	0.3834
C03	3	10	1	0.5114
C03	3	12	1	0.4505
C03	3	13	1	0.6150
C03	3	14	1	1.0007
C03	3	15	1	0.6395
C03	3	16	1	0.3441
C03	3	17	1	0.2171
C03	3	18	1	0.3711
C03	3	19	1	0.2754
C03	3	21	1	0.2445
C03	3	22	1	0.4920
C03	3	23	1	0.2524
C03	3	24	1	0.4813
C03	3	27	1	0.5803
C03	4	1	1	0.5727
C03	4	2	1	0.3744
C03	4	3	1	0.7969
C03	4	4	1	0.3771
C03	4	6	1	0.8199
C03	4	9	1	0.6635
C03	4	10	1	1.4924
C03	4	11	1	0.9122
C03	4	12	1	0.4140
C03	4	13	1	0.6945
C03	4	14	1	0.4584
C03	4	17	1	0.3191
C03	4	19	1	0.5722
C03	4	20	1	0.6441
C03	4	21	1	0.3041
C03	4	22	1	0.2142
C03	5	1	1	0.5315
C03	5	2	1	0.3280
C03	5	3	1	0.5981
C03	5	4	1	0.5732
C03	5	5	1	0.3896
C03	5	6	1	0.3903
C03	5	7	1	0.5076
C03	5	9	1	0.4440
C03	5	10	1	0.4691
C03	5	11	1	0.3927
C03	5	12	1	0.4751
C03	5	13	1	0.4618
C03	5	14	1	0.4384
C03	5	15	1	0.6824
C03	5	16	1	0.5971
C03	5	17	1	1.0726
C03	5	19	1	0.4109
C03	5	21	1	0.4488
C03	5	22	1	0.4814
C03	5	23	1	0.4771
C03	5	24	1	2.6402
C03	5	25	1	0.5239
C03	5	28	1	0.3402
C03	5	30	1	0.5265
C03	5	31	1	0.5563
C03	5	33	1	0.3063
C03	5	34	1	0.2861
C03	5	35	1	0.3828
C03	5	37	1	0.3536
C03	6	1	1	0.4542
C03	6	2	1	0.5672
C03	6	3	1	0.5663
C03	6	4	1	0.6263
C03	6	5	1	0.5646
C03	6	6	1	0.4026
C03	6	7	1	0.3880
C03	6	9	1	0.3037
C03	6	10	1	0.4327
C03	6	12	1	0.4090
C03	6	13	1	0.3839
C03	6	15	1	0.3379
C03	6	16	1	0.3472
C03	6	17	1	0.4502
C03	6	18	1	0.6750
C03	6	19	1	0.3009
C03	6	20	1	0.3797
C03	6	21	1	0.3112
C03	6	23	1	0.5707
C03	6	24	1	0.3306
C03	6	25	1	0.2562
C03	6	26	1	0.5354
C03	6	27	1	0.5141
C03	6	29	1	0.3127
C03	6	31	1	0.3812
C03	6	35	1	0.3160
C03	6	37	1	0.5679
C03	6	38	1	0.6971
C03	6	40	1	0.4602
C03	6	41	1	1.0522
C03	6	43	1	0.4425
C03	7	2	1	0.4237
C03	7	3	1	0.4106
C03	7	5	1	0.3988
C03	7	6	1	0.3240
C03	7	7	1	0.3386
C03	7	9	1	0.2689
C03	7	10	1	0.5139
C03	7	11	1	0.4548
C03	7	12	1	0.2377
C03	7	13	1	0.2314
C03	7	14	1	0.5003
C03	7	15	1	0.5394
C03	7	16	1	2.4212
C03	7	17	1	0.2828
C03	7	18	1	0.3815
C03	7	19	1	0.4678
C03	7	20	1	0.2892
C03	7	21	1	0.5736
C03	7	22	1	0.4930
C03	7	24	1	0.5118
C03	7	25	1	0.5159
C03	7	28	1	0.4442
C03	7	31	1	0.5253
C03	7	32	1	0.3404
C03	7	35	1	0.2941
C03	7	36	1	0.3051
C03	7	37	1	0.4769
C03	7	38	1	0.5258
C03	7	39	1	0.3324
C03	7	40	1	0.5973
C03	7	41	1	0.2972
C03	8	2	1	0.4633
C03	8	3	1	0.6142
C03	8	4	1	0.5256
C03	8	6	1	0.2629
C03	8	7	1	0.3244
C03	8	10	1	0.3106
C03	8	11	1	0.3054
C03	8	12	1	0.4207
C03	8	13	1	0.5699
C03	8	15	1	0.4283
C03	8	16	1	0.4413
C03	8	18	1	0.2589
C03	8	19	1	0.5585
C03	8	20	1	0.2414
C03	8	21	1	0.3200
C03	8	22	1	0.3588
C03	8	23	1	0.3161
C03	8	24	1	0.2880
C03	8	26	1	0.2439
C03	8	27	1	0.5287
C03	8	29	1	0.4545
C03	8	30	1	0.3393
C03	8	32	1	0.3518
C03	8	33	1	0.4341
C03	8	35	1	0.5576
C03	8	36	1	0.2862
C03	8	37	1	0.5664
C03	8	38	1	0.6008
C03	8	39	1	0.6601
C03	8	41	1	0.6478
C03	9	2	1	0.5051
C03	9	3	1	0.4333
C03	9	5	1	0.6193
C03	9	6	1	0.5451
C03	9	7	1	0.4549
C03	9	10	1	0.2669
C03	9	11	1	0.3366
C03	9	12	1	0.4011
C03	9	13	1	0.4260
C03	9	14	1	0.4352
C03	9	15	1	0.3649
C03	9	16	1	0.3669
C03	9	17	1	0.4284
C03	9	18	1	0.3572
C03	9	19	1	0.6127
C03	9	20	1	0.4089
C03	9	21	1	0.4249
C03	9	22	1	0.5362
C03	9	23	1	0.2945
C03	9	24	1	0.5741
C03	9	25	1	0.3501
C03	9	26	1	0.7058
C03	9	27	1	0.4286
C03	9	28	1	0.5920
C03	9	29	1	0.8463
C03	9	31	1	0.4888
C03	10	1	1	0.5514
C03	10	2	1	0.3891
C03	10	3	1	0.3418
C03	10	4	1	0.2895
C03	10	5	1	0.2612
C03	10	6	1	0.5992
C03	10	7	1	0.6277
C03	10	8	1	0.4158
C03	10	9	1	0.3545
C03	10	14	1	0.3385
C03	10	17	1	0.5002
C03	10	20	1	0.5542
C03	10	25	1	0.5972
C03	10	26	1	0.4744
C03	11	1	1	0.3493
C03	11	2	1	0.4244
C03	11	3	1	0.5896
C03	11	4	1	0.8539
C03	11	5	1	0.4880
C03	11	6	1	0.4627
C03	11	7	1	0.5136
C03	11	9	1	0.4234
C03	11	10	1	0.3223
C03	11	11	1	0.9755
C03	11	12	1	0.3537
C03	11	13	1	0.3466
C03	11	14	1	0.6446
C03	11	15	1	0.4093
C03	11	16	1	0.3432
C03	11	17	1	0.5321
C03	11	18	1	0.6568
C03	11	19	1	0.3993
C03	11	21	1	0.2483
C03	11	22	1	0.2554
C03	11	23	1	0.3578
C03	11	25	1	0.4842
C03	11	26	1	0.6815
C03	11	27	1	0.3888
C03	11	28	1	0.4088
C03	11	29	1	0.2909
C03	11	30	1	1.0364
C03	11	31	1	0.3975
C03	11	32	1	1.0302
C03	11	33	1	0.4680
C03	11	34	1	0.5783
C03	12	1	1	0.5818
C03	12	2	1	0.3596
C03	12	3	1	0.4039
C03	12	4	1	0.4699
C03	12	5	1	0.3781
C03	12	6	1	0.4744
C03	12	7	1	0.3517
C03	12	8	1	0.8826
C03	12	9	1	0.6364
C03	12	11	1	0.2869
C03	12	13	1	0.4678
C03	12	15	1	0.5816
C03	12	16	1	0.2678
C03	12	17	1	0.3841
C03	12	18	1	0.6095
C03	12	19	1	0.3853
C03	12	21	1	0.2995
C03	12	23	1	0.1988
C03	12	24	1	0.5288
C03	12	25	1	0.4989
C03	12	26	1	0.6336
C03	12	27	1	0.5178
C03	12	28	1	0.2546
C03	12	29	1	0.2836
C03	12	30	1	0.2694
C03	12	31	1	0.3906
C03	12	32	1	0.2736
C03	12	33	1	0.5066
C03	12	34	1	0.4993
C03	12	35	1	0.5991
C03	12	37	1	0.4206
C03	12	38	1	0.2405
C03	12	39	1	0.4573
C03	12	40	1	0.3822
C03	12	41	1	0.4229
C03	12	42	1	0.6240
C03	12	43	1	0.5018
C03	12	44	1	0.4994
C03	12	45	1	0.3339
C03	12	46	1	0.2848
C03	12	47	1	0.7409
C03	12	48	1	0.5117
C03	12	49	1	0.2921
C03	12	50	1	0.3026
C03	12	51	1	0.5905
C03	12	52	1	0.4152
C03	12	53	1	0.3724
C03	12	54	1	0.8205
C03	12	55	1	0.6313
C03	12	57	1	0.5119
C03	12	58	1	0.5478
C03	12	59	1	0.7697
C03	12	60	1	0.6475
C03	12	61	1	0.5904
C03	12	62	1	0.3057
C03	12	63	1	0.5425
C03	12	64	1	0.2988
C03	12	65	1	0.5024
C03	12	67	1	0.8066
C03	13	5	1	0.6906
C03	13	7	1	0.7310
C03	13	12	1	0.5824
C03	13	13	1	0.4100
C03	13	17	1	0.3729
C03	13	18	1	0.4576
C03	13	21	1	0.5811
C03	13	23	1	0.3288
C03	13	24	1	0.4630
C03	13	25	1	0.4301
C03	13	30	1	1.0588
C03	13	31	1	0.3645
C03	13	32	1	0.6269
C03	13	33	1	0.4222
C03	13	37	1	0.7347
C03	13	41	1	0.3565
C03	14	2	1	1.1021
C03	14	3	1	0.5250
C03	14	4	1	0.2484
C03	14	5	1	0.3858
C03	14	6	1	0.2939
C03	14	7	1	0.4883
C03	14	9	1	0.2941
C03	14	12	1	0.4762
C03	14	13	1	0.3980
C03	14	14	1	0.5096
C03	14	15	1	0.5253
C03	14	16	1	0.3652
C03	14	17	1	0.6267
C03	14	18	1	0.3877
C03	14	19	1	0.2513
C03	14	20	1	0.4484
C03	14	23	1	0.3658
C03	14	24	1	0.5177
C03	14	25	1	0.5747
C03	14	26	1	0.3304
C03	14	27	1	0.4520
C03	14	28	1	0.2705
C03	14	29	1	0.3219
C03	14	30	1	0.4168
C03	14	31	1	0.6036
C03	14	32	1	0.4790
C03	14	33	1	0.7000
C03	14	34	1	0.3810
C03	14	35	1	0.5430
C03	14	36	1	2.2585
C03	14	37	1	0.4067
C03	14	38	1	0.2538
C03	14	39	1	0.3008
C03	14	40	1	0.2515
C03	14	41	1	0.4565
C03	14	42	1	0.3458
C03	14	43	1	0.2217
C03	14	44	1	0.6093
C03	14	45	1	0.6688
C03	14	47	1	0.4189
C03	14	48	1	0.3342
C03	14	49	1	0.5276
C03	14	50	1	0.4380
C03	14	51	1	0.4043
C03	14	52	1	0.3286
C03	14	53	1	0.3905
C03	14	54	1	0.5024
C03	14	55	1	0.3535
C03	14	56	1	0.3176
C03	14	58	1	0.5627
C03	14	59	1	0.9430
C03	15	2	1	0.4500
C03	15	4	1	0.3078
C03	15	5	1	0.4303
C03	15	6	1	0.3714
C03	15	7	1	0.6476
C03	15	9	1	0.5384
C03	15	10	1	0.4972
C03	15	11	1	0.4905
C03	15	12	1	0.6508
C03	15	14	1	0.4698
C03	15	15	1	0.5819
C03	15	16	1	0.4079
C03	15	17	1	0.1676
C03	15	18	1	0.1619
C03	15	19	1	0.3613
C03	15	21	1	0.6414
C03	15	22	1	0.4745
C03	15	23	1	0.2357
C03	15	24	1	0.4986
C03	15	25	1	0.5360
C03	15	26	1	0.4387
C03	15	27	1	0.4697
C03	15	28	1	0.4666
C03	15	29	1	0.4051
C03	15	30	1	0.4380
C03	15	31	1	0.5854
C03	15	32	1	0.4450
C03	15	33	1	0.4140
C03	15	34	1	0.8284
C03	15	35	1	0.4353
C03	15	36	1	0.5375
C03	15	37	1	0.2750
C03	15	38	1	0.4099
C03	15	39	1	0.5889
C03	15	40	1	0.4193
C03	15	41	1	0.2784
C03	15	42	1	0.3568
C03	15	43	1	0.5335
C03	15	44	1	0.4276
C03	15	45	1	0.3070
C03	15	46	1	0.6393
C03	16	2	1	0.6595
C03	16	4	1	2.3621
C03	16	5	1	0.4872
C03	16	8	1	0.6563
C03	16	10	1	0.4158
C03	16	13	1	0.5174
C03	16	15	1	0.2959
C03	16	17	1	0.3095
C03	16	19	1	0.5402
C03	16	21	1	0.4098
C03	16	23	1	0.5340
C03	16	24	1	0.6321
C03	16	25	1	0.5574
C03	16	26	1	0.4952
C03	16	27	1	0.3743
C03	16	28	1	0.3175
C03	16	29	1	0.5157
C03	16	30	1	0.3196
C03	16	32	1	0.3989
C03	16	33	1	0.4593
C03	16	34	1	0.2897
C03	16	35	1	0.3283
C03	16	36	1	0.3993
C03	16	37	1	0.4466
C03	17	1	1	0.3456
C03	17	2	1	0.4998
C03	17	3	1	0.3765
C03	17	6	1	0.4071
C03	17	7	1	0.8735
C03	17	8	1	0.3217
C03	17	9	1	0.5384
C03	17	10	1	0.2638
C03	17	11	1	0.4002
C03	17	12	1	0.8551
C03	17	13	1	0.3311
C03	17	14	1	0.2910
C03	17	15	1	0.9920
C03	17	17	1	0.4694
C03	17	18	1	0.3505
C03	17	19	1	0.3084
C03	17	20	1	0.3219
C03	17	21	1	0.2691
C03	17	22	1	0.8245
C03	17	23	1	0.3379
C03	17	24	1	0.2916
C03	17	25	1	0.2991
C03	17	26	1	0.5464
C03	17	27	1	0.2322
C03	17	29	1	0.6358
C03	17	30	1	0.2529
C03	17	31	1	0.6205
C03	17	33	1	0.4596
C03	17	34	1	0.5935
C03	17	35	1	0.4954
C03	17	36	1	0.5033
C03	17	37	1	0.5258
C03	17	38	1	0.5721
C03	17	39	1	0.4446
C03	17	40	1	0.4355
C03	17	41	1	0.2689
C03	17	42	1	0.4251
C03	17	43	1	0.5892
C03	17	44	1	0.2991
C03	17	45	1	0.3078
C03	17	46	1	0.3132
C03	17	47	1	0.4906
C03	17	48	1	0.5810
C03	17	49	1	0.3726
C03	17	50	1	0.3776
C03	17	51	1	0.3681
C03	17	52	1	0.5218
C03	18	1	1	0.5803
C03	18	2	1	1.8448
C03	18	3	1	0.4095
C03	18	4	1	0.4565
C03	18	5	1	0.5082
C03	18	6	1	0.3744
C03	18	7	1	0.3937
C03	18	8	1	0.4542
C03	18	9	1	0.4938
C03	18	10	1	0.5470
C03	18	12	1	0.3541
C03	18	13	1	0.4320
C03	18	14	1	0.5648
C03	18	15	1	0.3198
C03	18	16	1	0.4487
C03	18	17	1	0.4096
C03	18	18	1	0.5906
C03	18	20	1	0.2748
C03	18	21	1	0.3813
C03	18	22	1	0.3885
C03	18	24	1	0.3093
C03	18	25	1	0.4391
C03	18	27	1	0.2719
C03	18	28	1	0.2781
C03	18	30	1	0.3097
C03	18	32	1	0.3372
C03	18	34	1	0.5105
C03	18	36	1	0.5352
C03	18	38	1	0.3872
C03	19	1	1	0.4066
C03	19	2	1	0.5479
C03	19	3	1	0.5492
C03	19	4	1	0.4283
C03	19	5	1	0.3319
C03	19	6	1	0.3396
C03	19	7	1	0.3950
C03	19	8	1	0.2989
C03	19	9	1	0.2636
C03	19	10	1	0.5401
C03	19	11	1	0.5492
C03	19	12	1	0.4788
C03	19	13	1	0.3225
C03	19	14	1	0.3841
C03	19	15	1	0.4066
C03	19	16	1	0.5176
C03	19	17	1	0.2861
C03	19	18	1	0.3596
C03	19	19	1	0.2916
C03	19	20	1	0.3498
C03	19	21	1	0.4563
C03	19	23	1	0.3547
C03	19	24	1	0.4370
C03	19	26	1	0.6664
C03	19	28	1	0.4402
C03	19	30	1	0.3190
C03	19	31	1	0.2554
C03	19	33	1	0.2486
C03	19	34	1	0.4413
C03	19	35	1	0.7152
C03	19	36	1	0.4126
C03	19	37	1	0.3615
C03	19	40	1	0.2030
C03	19	41	1	0.4585
C03	19	42	1	0.2745
C03	19	43	1	0.3560
C03	19	44	1	0.3446
C03	19	45	1	0.3819
C03	19	46	1	0.3568
C03	19	47	1	0.3426
C03	19	48	1	0.4546
C03	19	49	1	0.3507
C03	19	50	1	0.4664
C03	19	51	1	0.4096
C03	20	1	1	0.4092
C03	20	2	1	0.5156
C03	20	3	1	0.5608
C03	20	4	1	0.5118
C03	20	5	1	0.4591
C03	20	6	1	0.5588
C03	20	7	1	0.2887
C03	20	8	1	0.6409
C03	20	9	1	0.3278
C03	20	10	1	0.4269
C03	20	11	1	0.3510
C03	20	12	1	0.3254
C03	20	13	1	0.4994
C03	20	14	1	0.4835
C03	20	15	1	0.3087
C03	20	16	1	0.2753
C03	20	17	1	0.4137
C03	20	19	1	0.2785
C03	20	20	1	0.2677
C03	20	21	1	0.5242
C03	20	22	1	0.3973
C03	20	23	1	0.3946
C03	20	25	1	0.4324
C03	20	26	1	0.4763
C03	20	27	1	0.5516
C03	20	28	1	0.4881
C03	20	29	1	0.4644
C03	20	30	1	0.2909
C03	20	31	1	0.4192
C03	20	32	1	0.3773
C03	20	33	1	0.4654
C03	20	34	1	0.3294
C03	20	35	1	0.4022
C03	20	36	1	0.3138
C03	20	37	1	0.5360
C03	20	38	1	0.5071
C03	21	2	1	0.5192
C03	21	4	1	1.9281
C03	21	5	1	0.6192
C03	21	6	1	0.5031
C03	21	7	1	0.4390
C03	21	8	1	0.2983
C03	21	9	1	0.5090
C03	21	11	1	0.5935
C03	21	12	1	0.3631
C03	21	13	1	0.3950
C03	21	14	1	0.3894
C03	21	15	1	0.5543
C03	21	16	1	0.4457
C03	21	17	1	0.4235
C03	21	18	1	0.4006
C03	21	19	1	0.2585
C03	21	20	1	0.3175
C03	21	21	1	0.4887
C03	21	23	1	0.3795
C03	21	24	1	0.5234
C03	21	25	1	0.2450
C03	21	26	1	0.4686
C03	21	28	1	0.6616
C03	21	29	1	0.1906
C03	21	31	1	0.3247
C03	21	32	1	0.5239
C03	21	33	1	0.3314
C03	21	34	1	0.4134
C03	21	35	1	0.3869
C03	21	37	1	0.6312
C03	21	38	1	0.5444
C03	21	39	1	0.3420
C03	21	40	1	0.5781
C03	21	41	1	0.4151
C03	21	44	1	0.5298
C03	21	45	1	0.3299
C03	21	46	1	0.5490
C03	21	47	1	0.5636
C03	21	48	1	0.4989
C03	21	49	1	0.4734
C03	21	53	1	0.7241
C03	21	55	1	0.5377
C03	21	56	1	0.6783
C03	21	58	1	0.5737
C03	21	59	1	0.5305
C03	21	60	1	0.3149
C03	21	61	1	0.4682
C03	21	62	1	0.2868
C03	21	63	1	0.8871
C03	21	64	1	0.4721
C03	21	65	1	0.3225
C03	22	1	1	0.5085
C03	22	3	1	0.3524
C03	22	4	1	0.4720
C03	22	5	1	0.4657
C03	22	6	1	0.4452
C03	22	7	1	0.5240
C03	22	9	1	0.4890
C03	22	12	1	0.3835
C03	22	13	1	0.5256
C03	22	15	1	0.2938
C03	22	16	1	0.7076
C03	22	18	1	0.3474
C03	22	20	1	0.3035
C03	22	21	1	0.2225
C03	22	22	1	0.3494
C03	22	23	1	0.3045
C03	22	24	1	0.2572
C03	22	25	1	0.2061
C03	22	26	1	0.5623
C03	22	27	1	0.5110
C03	22	28	1	0.4998
C03	22	29	1	0.4275
C03	22	30	1	0.4787
C03	22	31	1	0.6779
C03	22	32	1	0.4932
C03	22	33	1	0.5247
C03	22	34	1	0.6658
C03	22	35	1	0.3758
C03	22	36	1	0.3650
C03	22	37	1	0.5771
C03	23	2	1	0.3444
C03	23	3	1	0.4724
C03	23	4	1	0.4402
C03	23	5	1	0.3528
C03	23	10	1	0.6163
C03	23	12	1	0.8160
C03	23	13	1	0.5429
C03	23	14	1	0.8123
C03	23	17	1	0.4030
C03	23	18	1	0.4815
C03	23	19	1	0.5201
C03	23	22	1	0.4506
C03	23	23	1	0.4665
C03	23	25	1	0.4002
C03	23	26	1	0.2838
C03	23	27	1	0.5150
C03	23	28	1	0.2894
C03	23	29	1	0.5032
C03	23	30	1	0.8312
C03	23	31	1	0.4391
C03	23	32	1	0.5999
C03	23	33	1	0.4000
C03	23	34	1	0.5043
C03	23	35	1	0.2077
C03	23	37	1	0.5031
C03	23	38	1	0.5295
C03	23	39	1	0.5027
C03	23	41	1	0.4386
C03	23	43	1	0.3699
C03	23	44	1	0.4431
C03	23	45	1	0.3386
C03	23	47	1	0.2916
C03	23	48	1	0.4122
C03	23	49	1	0.6885
C03	23	50	1	0.4347
C03	23	51	1	0.3365
C03	23	52	1	0.5935
C03	24	2	1	0.5445
C03	24	7	1	0.7033
C03	24	10	1	0.4636
C03	24	12	1	0.3609
C03	24	13	1	0.6162
C03	24	15	1	0.4945
C03	24	22	1	0.8009
C03	24	23	1	0.3820
C03	24	26	1	0.5874
C03	24	28	1	0.3653
C03	24	29	1	0.5340
C03	24	32	1	0.3831
C03	24	35	1	0.3676
C03	24	38	1	0.5735
C03	24	39	1	0.7433
C03	24	42	1	0.4127
C03	24	46	1	0.6722
C03	24	48	1	0.3416
C03	24	51	1	0.4795
C03	24	53	1	0.5341
C03	24	54	1	0.3963
C03	24	55	1	0.4003
C03	24	57	1	0.6545
C03	24	60	1	0.6233
C03	24	61	1	0.6553
C03	25	1	1	0.5455
C03	25	2	1	0.3669
C03	25	3	1	0.5693
C03	25	4	1	0.5392
C03	25	6	1	0.2774
C03	25	7	1	0.2632
C03	25	9	1	0.3107
C03	25	10	1	0.4929
C03	25	12	1	0.4995
C03	25	13	1	0.4531
C03	25	14	1	0.2213
C03	25	15	1	0.2686
C03	25	16	1	0.3388
C03	25	17	1	0.4603
C03	25	19	1	0.4823
C03	25	20	1	0.5778
C03	25	21	1	0.7126
C03	25	22	1	0.3206
C03	25	23	1	0.4907
C03	25	24	1	0.5549
C03	25	25	1	0.5647
C03	25	26	1	0.3909
C03	25	27	1	0.2703
C03	25	28	1	0.5417
C03	25	29	1	0.4058
C03	25	30	1	0.5335
C03	25	31	1	0.3934
C03	25	32	1	0.5962
C03	25	33	1	0.2642
C03	25	34	1	0.3749
C03	25	35	1	0.2990
C03	25	36	1	0.3302
C03	25	38	1	0.2939
C03	25	39	1	0.4375
C03	25	40	1	0.5353
C03	25	41	1	0.2272
C03	25	42	1	0.4997
C03	25	43	1	0.4742
C03	25	44	1	0.3049
C03	25	45	1	0.5419
C03	25	47	1	0.3890
C03	25	48	1	0.3502
C03	25	49	1	0.5828
C03	25	50	1	0.3045
C03	25	51	1	0.4900
C03	25	52	1	0.3479
C03	25	53	1	0.4330
C03	25	54	1	0.4790
C03	25	55	1	0.7361
C03	26	1	1	0.2968
C03	26	2	1	0.5104
C03	26	4	1	0.3187
C03	26	5	1	0.5840
C03	26	6	1	0.3153
C03	26	7	1	0.5938
C03	26	10	1	0.2792
C03	26	11	1	0.3924
C03	26	12	1	0.3365
C03	26	13	1	0.6585
C03	26	14	1	0.5882
C03	26	15	1	0.2924
C03	26	16	1	0.2243
C03	26	17	1	0.4032
C03	26	18	1	0.2823
C03	26	21	1	3.5310
C03	26	23	1	0.4275
C03	26	24	1	0.6009
C03	26	25	1	0.5670
C03	26	26	1	0.5025
C03	26	29	1	0.7521
C03	26	30	1	0.4268
C03	26	33	1	0.2681
C03	26	35	1	0.3054
C03	26	37	1	0.2676
C03	26	40	1	0.2758
C03	26	41	1	0.5049
C03	26	43	1	0.5760
C03	26	44	1	0.2442
C03	26	46	1	0.4939
C03	26	47	1	0.4742
C03	26	48	1	0.4017
C03	26	49	1	0.6740
C03	26	50	1	0.4867
C03	26	52	1	0.4344
C03	26	54	1	2.6993
C03	26	55	1	0.6205
C03	26	56	1	0.3761
C03	26	59	1	0.3800
C03	26	60	1	0.4001
C03	26	62	1	0.3181
C03	27	1	1	0.2989
C03	27	3	1	0.7665
C03	27	5	1	0.2955
C03	27	7	1	0.6172
C03	27	9	1	0.3501
C03	27	10	1	0.3564
C03	27	12	1	0.4379
C03	27	13	1	0.7384
C03	27	16	1	0.3750
C03	27	17	1	0.4464
C03	27	20	1	0.3625
C03	27	22	1	0.7281
C03	27	24	1	0.5201
C03	27	25	1	0.4763
C03	27	26	1	0.5128
C03	27	27	1	0.5751
C03	27	28	1	0.5376
C03	27	29	1	0.3303
C03	27	30	1	0.4594
C03	27	33	1	0.4796
C03	27	35	1	0.4241
C03	27	36	1	0.3194
C03	27	41	1	0.2386
C03	27	42	1	0.4527
C03	27	43	1	0.6142
C03	27	45	1	0.3890
C03	27	46	1	0.4950
C03	27	48	1	0.3334
C03	27	49	1	0.4057
C03	27	50	1	0.2294
C03	27	51	1	0.4948
C03	27	52	1	0.6124
C03	27	53	1	0.3797
C03	27	54	1	0.6589
C03	27	55	1	0.8487
C03	27	57	1	0.4811
C03	27	59	1	0.2944
C03	27	61	1	0.2519
C03	27	62	1	0.4673
C04	0	1	2	0.5933
C04	0	2	2	0.5673
C04	0	3	2	0.5816
C04	0	5	2	0.3015
C04	0	6	2	0.3149
C04	0	7	2	0.4059
C04	0	8	2	0.4331
C04	0	9	2	0.6333
C04	0	10	2	0.3784
C04	0	11	2	0.8435
C04	0	12	2	0.5040
C04	0	13	2	0.3418
C04	0	14	2	0.2496
C04	0	16	2	1.0514
C04	0	17	2	0.2349
C04	0	18	2	0.5949
C04	0	21	2	0.6909
C04	0	22	2	0.3501
C04	0	23	2	0.4765
C04	0	26	2	0.4157
C04	1	1	2	0.5014
C04	1	2	2	0.4703
C04	1	3	2	0.2918
C04	1	4	2	0.3062
C04	1	5	2	0.3089
C04	1	6	2	0.7014
C04	1	7	2	0.3040
C04	1	8	2	0.5713
C04	1	9	2	0.8702
C04	1	10	2	0.7605
C04	1	11	2	0.3371
C04	1	12	2	0.6982
C04	1	14	2	0.6404
C04	1	16	2	0.2759
C04	1	18	2	0.2815
C04	1	19	2	0.6352
C04	1	20	2	0.6429
C04	1	21	2	0.2425
C04	1	22	2	0.7764
C04	1	23	2	0.7902
C04	1	24	2	0.3029
C04	1	25	2	0.7865
C04	1	26	2	0.3642
C04	1	27	2	0.6034
C04	1	28	2	0.4630
C04	1	29	2	0.6038
C04	2	1	2	1.8398
C04	2	2	2	0.7768
C04	2	3	2	0.4377
C04	2	4	2	1.2208
C04	2	6	2	0.5888
C04	2	7	2	0.6223
C04	2	10	2	0.7184
C04	2	11	2	0.4650
C04	2	12	2	0.4616
C04	2	13	2	1.7762
C04	2	14	2	0.3395
C04	2	15	2	0.9710
C04	2	16	2	0.5869
C04	2	17	2	0.3583
C04	2	18	2	0.6284
C04	2	19	2	1.3747
C04	2	20	2	0.9965
C04	2	21	2	0.8088
C04	2	23	2	0.4143
C04	2	24	2	0.2968
C04	2	26	2	0.1939
C04	2	27	2	0.6553
C04	2	28	2	0.3080
C04	2	29	2	0.5864
C04	2	30	2	0.1944
C04	2	32	2	0.4668
C04	2	33	2	0.7036
C04	2	34	2	1.4556
C04	2	35	2	0.8978
C04	2	36	2	0.3282
C04	3	1	2	0.4984
C04	3	2	2	0.4091
C04	3	3	2	0.2065
C04	3	4	2	0.6970
C04	3	5	2	0.8340
C04	3	6	2	0.5450
C04	3	8	2	0.7265
C04	3	9	2	0.2770
C04	3	10	2	0.6077
C04	3	11	2	0.8377
C04	3	12	2	0.2987
C04	3	13	2	1.1365
C04	3	14	2	1.3414
C04	3	15	2	0.5004
C04	3	16	2	0.2387
C04	3	17	2	1.2221
C04	3	18	2	1.3025
C04	3	19	2	0.7264
C04	3	20	2	1.3066
C04	3	21	2	1.1206
C04	3	22	2	0.5755
C04	3	23	2	0.7657
C04	3	24	2	0.5104
C04	3	25	2	0.4122
C04	3	26	2	0.3212
C04	3	27	2	0.4405
C04	3	28	2	1.2814
C04	3	29	2	1.1442
C04	4	1	2	0.5876
C04	4	2	2	0.3557
C04	4	3	2	0.8806
C04	4	4	2	0.3849
C04	4	7	2	0.8625
C04	4	8	2	0.6891
C04	4	10	2	0.9281
C04	4	11	2	0.8009
C04	4	12	2	0.6120
C04	4	13	2	0.4026
C04	4	14	2	0.5153
C04	4	15	2	0.8469
C04	4	16	2	0.7429
C04	4	17	2	0.6676
C04	4	18	2	1.1597
C04	4	20	2	0.8237
C04	4	21	2	0.6150
C04	4	25	2	0.4569
C04	4	26	2	0.5068
C04	4	28	2	2.5143
C04	4	29	2	0.2386
C04	4	30	2	0.8737
C04	4	32	2	0.9560
C04	4	33	2	0.7016
C04	4	34	2	0.9718
C04	4	35	2	0.6437
C04	4	36	2	0.3847
C04	4	37	2	0.2490
C04	4	38	2	0.8550
C04	4	39	2	0.5374
C04	4	42	2	0.8862
C04	4	43	2	0.8922
C04	4	44	2	0.8698
C04	4	45	2	0.3937
C04	5	1	2	0.7965
C04	5	3	2	0.9235
C04	5	4	2	0.7910
C04	5	5	2	0.4132
C04	5	6	2	0.9857
C04	5	7	2	0.7686
C04	5	9	2	0.7446
C04	5	11	2	0.8173
C04	5	15	2	0.9821
C04	5	17	2	0.6721
C04	5	18	2	0.8924
C04	5	20	2	0.9058
C04	5	21	2	0.4457
C04	5	23	2	0.4719
C04	5	25	2	0.9603
C04	5	27	2	0.5811
C04	5	28	2	0.5815
C04	5	30	2	0.5049
C04	5	31	2	0.7193
C04	5	32	2	0.9107
C04	5	33	2	0.7267
C04	5	34	2	0.5956
C04	5	35	2	0.9526
C04	5	36	2	0.7587
C04	5	37	2	0.9503
C04	6	1	2	0.4298
C04	6	2	2	0.7997
C04	6	3	2	0.9963
C04	6	4	2	0.3872
C04	6	5	2	0.8281
C04	6	6	2	0.3555
C04	6	8	2	0.7568
C04	6	9	2	1.4199
C04	6	10	2	0.7361
C04	6	11	2	0.2191
C04	6	12	2	1.0079
C04	6	13	2	0.9510
C04	6	14	2	1.4266
C04	6	15	2	1.2335
C04	6	16	2	0.8394
C04	6	17	2	0.5691
C04	6	18	2	1.2557
C04	6	20	2	1.0449
C04	6	21	2	0.4873
C04	6	22	2	0.8001
C04	6	23	2	1.1930
C04	6	24	2	1.3792
C04	6	26	2	1.2747
C04	6	27	2	1.4117
C04	6	28	2	0.8260
C04	6	30	2	0.3547
C04	6	31	2	0.4216
C04	6	32	2	0.4982
C04	6	33	2	0.3709
C04	6	34	2	0.8734
C04	6	35	2	0.3954
C04	6	37	2	0.8627
C04	6	38	2	0.8557
C04	6	39	2	0.7118
C04	6	40	2	0.6539
C04	6	41	2	1.0137
C04	6	42	2	0.5709
C04	6	44	2	0.3531
C04	6	45	2	0.8183
C04	6	46	2	0.6356
C04	6	47	2	1.5615
C04	6	48	2	0.8017
C04	6	49	2	1.6261
C04	6	50	2	0.9149
C04	6	51	2	0.4993
C04	6	52	2	0.9555
C04	6	53	2	0.8138
C04	6	55	2	0.7472
C04	6	56	2	0.7825
C04	6	57	2	0.9039
C04	6	58	2	0.8536
C04	6	59	2	0.4630
C04	6	60	2	1.9419
C04	6	61	2	0.4330
C04	6	62	2	0.7281
C04	6	64	2	0.6195
C04	6	65	2	0.9345
C04	6	66	2	0.7524
C04	6	67	2	0.7800
C04	6	68	2	0.8421
C04	6	69	2	1.7699
C04	6	70	2	0.6395
C04	6	71	2	0.6769
C04	6	72	2	1.3250
C04	6	73	2	0.5080
C04	6	75	2	0.9355
C04	6	76	2	0.7742
C04	6	77	2	0.3899
C04	6	78	2	0.3562
C04	6	79	2	0.4049
C04	6	80	2	0.9675
C04	6	81	2	0.7037
C04	7	2	2	0.6770
C04	7	3	2	0.7985
C04	7	4	2	0.6570
C04	7	5	2	0.8612
C04	7	6	2	0.4823
C04	7	8	2	0.8111
C04	7	10	2	0.8062
C04	7	11	2	0.8888
C04	7	12	2	0.7665
[truncated: 6,876 more rows]
