# Supplementary material for: LITOS: a versatile LED illumination tool for optogenetic stimulation
Source: Sci Rep. 2022 Jul 30;12:13139. doi: 10.1038/s41598-022-17312-x (PMC9338960; doi:10.1038/s41598-022-17312-x)
Supplement: Supplementary file 6 — Supplementary Information 6. [file 41598_2022_17312_MOESM6_ESM.csv]

Well	Plate	Position	id	RealTime	Cells	ExposureTime	Intensity	PulseInterval	Drug	Concentration	Response
B01	1	0	1_B01_0_1	0	3T3 oF, ERK-KTR	10	Int_7	single	RAF709	0 µM	0.6055
B01	1	0	1_B01_0_2	0	3T3 oF, ERK-KTR	10	Int_7	single	RAF709	0 µM	0.5510
B01	1	0	1_B01_0_3	0	3T3 oF, ERK-KTR	10	Int_7	single	RAF709	0 µM	0.3598
B01	1	0	1_B01_0_4	0	3T3 oF, ERK-KTR	10	Int_7	single	RAF709	0 µM	0.4261
B01	1	0	1_B01_0_5	0	3T3 oF, ERK-KTR	10	Int_7	single	RAF709	0 µM	0.6272
B01	1	1	1_B01_1_1	0	3T3 oF, ERK-KTR	10	Int_7	single	RAF709	0 µM	0.4622
B01	1	1	1_B01_1_2	0	3T3 oF, ERK-KTR	10	Int_7	single	RAF709	0 µM	0.3649
B01	1	1	1_B01_1_3	0	3T3 oF, ERK-KTR	10	Int_7	single	RAF709	0 µM	0.4478
B01	1	1	1_B01_1_4	0	3T3 oF, ERK-KTR	10	Int_7	single	RAF709	0 µM	0.5146
B01	1	1	1_B01_1_5	0	3T3 oF, ERK-KTR	10	Int_7	single	RAF709	0 µM	0.5368
B01	1	1	1_B01_1_7	0	3T3 oF, ERK-KTR	10	Int_7	single	RAF709	0 µM	0.5462
B01	1	1	1_B01_1_8	0	3T3 oF, ERK-KTR	10	Int_7	single	RAF709	0 µM	0.3723
B01	1	1	1_B01_1_9	0	3T3 oF, ERK-KTR	10	Int_7	single	RAF709	0 µM	0.5579
B01	1	1	1_B01_1_10	0	3T3 oF, ERK-KTR	10	Int_7	single	RAF709	0 µM	0.3450
B01	1	1	1_B01_1_11	0	3T3 oF, ERK-KTR	10	Int_7	single	RAF709	0 µM	0.3012
B01	1	1	1_B01_1_12	0	3T3 oF, ERK-KTR	10	Int_7	single	RAF709	0 µM	0.7240
B01	1	1	1_B01_1_13	0	3T3 oF, ERK-KTR	10	Int_7	single	RAF709	0 µM	0.4959
B01	1	1	1_B01_1_14	0	3T3 oF, ERK-KTR	10	Int_7	single	RAF709	0 µM	0.7099
B01	1	1	1_B01_1_15	0	3T3 oF, ERK-KTR	10	Int_7	single	RAF709	0 µM	0.4075
B01	1	2	1_B01_2_1	0	3T3 oF, ERK-KTR	10	Int_7	single	RAF709	0 µM	0.5489
B01	1	2	1_B01_2_2	0	3T3 oF, ERK-KTR	10	Int_7	single	RAF709	0 µM	0.6356
B01	1	2	1_B01_2_3	0	3T3 oF, ERK-KTR	10	Int_7	single	RAF709	0 µM	0.3426
B01	1	2	1_B01_2_4	0	3T3 oF, ERK-KTR	10	Int_7	single	RAF709	0 µM	0.4852
B01	1	2	1_B01_2_5	0	3T3 oF, ERK-KTR	10	Int_7	single	RAF709	0 µM	0.2828
B01	1	2	1_B01_2_6	0	3T3 oF, ERK-KTR	10	Int_7	single	RAF709	0 µM	0.6556
B01	1	2	1_B01_2_7	0	3T3 oF, ERK-KTR	10	Int_7	single	RAF709	0 µM	0.5418
B01	1	2	1_B01_2_8	0	3T3 oF, ERK-KTR	10	Int_7	single	RAF709	0 µM	0.5342
B01	1	2	1_B01_2_9	0	3T3 oF, ERK-KTR	10	Int_7	single	RAF709	0 µM	0.4394
B01	1	2	1_B01_2_10	0	3T3 oF, ERK-KTR	10	Int_7	single	RAF709	0 µM	0.3628
B01	1	2	1_B01_2_11	0	3T3 oF, ERK-KTR	10	Int_7	single	RAF709	0 µM	0.5360
B01	1	2	1_B01_2_12	0	3T3 oF, ERK-KTR	10	Int_7	single	RAF709	0 µM	0.3753
B01	1	2	1_B01_2_13	0	3T3 oF, ERK-KTR	10	Int_7	single	RAF709	0 µM	0.5156
B01	1	2	1_B01_2_14	0	3T3 oF, ERK-KTR	10	Int_7	single	RAF709	0 µM	0.7579
B01	1	2	1_B01_2_15	0	3T3 oF, ERK-KTR	10	Int_7	single	RAF709	0 µM	0.5773
B01	1	2	1_B01_2_16	0	3T3 oF, ERK-KTR	10	Int_7	single	RAF709	0 µM	0.4561
B01	1	2	1_B01_2_17	0	3T3 oF, ERK-KTR	10	Int_7	single	RAF709	0 µM	0.5496
B01	1	2	1_B01_2_18	0	3T3 oF, ERK-KTR	10	Int_7	single	RAF709	0 µM	0.4554
B01	1	2	1_B01_2_19	0	3T3 oF, ERK-KTR	10	Int_7	single	RAF709	0 µM	0.5961
B01	1	2	1_B01_2_20	0	3T3 oF, ERK-KTR	10	Int_7	single	RAF709	0 µM	0.5432
B01	1	2	1_B01_2_21	0	3T3 oF, ERK-KTR	10	Int_7	single	RAF709	0 µM	0.6298
B01	1	2	1_B01_2_22	0	3T3 oF, ERK-KTR	10	Int_7	single	RAF709	0 µM	0.5203
B01	1	2	1_B01_2_23	0	3T3 oF, ERK-KTR	10	Int_7	single	RAF709	0 µM	0.6147
B01	1	2	1_B01_2_24	0	3T3 oF, ERK-KTR	10	Int_7	single	RAF709	0 µM	0.6364
B01	1	4	1_B01_4_1	0	3T3 oF, ERK-KTR	10	Int_7	single	RAF709	0 µM	0.6325
B01	1	4	1_B01_4_2	0	3T3 oF, ERK-KTR	10	Int_7	single	RAF709	0 µM	0.4397
B01	1	4	1_B01_4_3	0	3T3 oF, ERK-KTR	10	Int_7	single	RAF709	0 µM	0.4378
B01	1	4	1_B01_4_4	0	3T3 oF, ERK-KTR	10	Int_7	single	RAF709	0 µM	0.7465
B01	1	4	1_B01_4_5	0	3T3 oF, ERK-KTR	10	Int_7	single	RAF709	0 µM	0.6018
B01	1	4	1_B01_4_6	0	3T3 oF, ERK-KTR	10	Int_7	single	RAF709	0 µM	0.6704
B01	1	4	1_B01_4_7	0	3T3 oF, ERK-KTR	10	Int_7	single	RAF709	0 µM	0.5532
B01	1	4	1_B01_4_8	0	3T3 oF, ERK-KTR	10	Int_7	single	RAF709	0 µM	0.4430
B01	1	4	1_B01_4_9	0	3T3 oF, ERK-KTR	10	Int_7	single	RAF709	0 µM	0.6546
B01	1	4	1_B01_4_10	0	3T3 oF, ERK-KTR	10	Int_7	single	RAF709	0 µM	0.5135
B01	1	4	1_B01_4_11	0	3T3 oF, ERK-KTR	10	Int_7	single	RAF709	0 µM	0.4569
B01	1	4	1_B01_4_12	0	3T3 oF, ERK-KTR	10	Int_7	single	RAF709	0 µM	0.4126
B01	1	4	1_B01_4_13	0	3T3 oF, ERK-KTR	10	Int_7	single	RAF709	0 µM	0.7810
B01	1	4	1_B01_4_14	0	3T3 oF, ERK-KTR	10	Int_7	single	RAF709	0 µM	0.6499
B01	1	4	1_B01_4_15	0	3T3 oF, ERK-KTR	10	Int_7	single	RAF709	0 µM	0.4581
B01	1	4	1_B01_4_17	0	3T3 oF, ERK-KTR	10	Int_7	single	RAF709	0 µM	0.4888
B01	1	4	1_B01_4_18	0	3T3 oF, ERK-KTR	10	Int_7	single	RAF709	0 µM	0.4852
B01	1	4	1_B01_4_19	0	3T3 oF, ERK-KTR	10	Int_7	single	RAF709	0 µM	0.8304
B01	1	4	1_B01_4_20	0	3T3 oF, ERK-KTR	10	Int_7	single	RAF709	0 µM	0.6652
B01	1	4	1_B01_4_22	0	3T3 oF, ERK-KTR	10	Int_7	single	RAF709	0 µM	0.6789
B01	1	5	1_B01_5_1	0	3T3 oF, ERK-KTR	10	Int_7	single	RAF709	0 µM	0.4739
B01	1	5	1_B01_5_2	0	3T3 oF, ERK-KTR	10	Int_7	single	RAF709	0 µM	0.6388
B01	1	5	1_B01_5_3	0	3T3 oF, ERK-KTR	10	Int_7	single	RAF709	0 µM	0.5790
B01	1	5	1_B01_5_4	0	3T3 oF, ERK-KTR	10	Int_7	single	RAF709	0 µM	0.6538
B01	1	5	1_B01_5_5	0	3T3 oF, ERK-KTR	10	Int_7	single	RAF709	0 µM	0.5387
B01	1	5	1_B01_5_6	0	3T3 oF, ERK-KTR	10	Int_7	single	RAF709	0 µM	0.5177
B01	1	5	1_B01_5_7	0	3T3 oF, ERK-KTR	10	Int_7	single	RAF709	0 µM	0.4538
B01	1	5	1_B01_5_10	0	3T3 oF, ERK-KTR	10	Int_7	single	RAF709	0 µM	0.4918
B01	1	5	1_B01_5_12	0	3T3 oF, ERK-KTR	10	Int_7	single	RAF709	0 µM	0.3925
B01	1	5	1_B01_5_13	0	3T3 oF, ERK-KTR	10	Int_7	single	RAF709	0 µM	0.7510
B01	1	5	1_B01_5_14	0	3T3 oF, ERK-KTR	10	Int_7	single	RAF709	0 µM	0.3914
B01	1	5	1_B01_5_15	0	3T3 oF, ERK-KTR	10	Int_7	single	RAF709	0 µM	0.4383
B01	1	5	1_B01_5_16	0	3T3 oF, ERK-KTR	10	Int_7	single	RAF709	0 µM	0.3885
B01	1	5	1_B01_5_18	0	3T3 oF, ERK-KTR	10	Int_7	single	RAF709	0 µM	0.5276
B01	1	5	1_B01_5_19	0	3T3 oF, ERK-KTR	10	Int_7	single	RAF709	0 µM	0.5228
B01	1	5	1_B01_5_20	0	3T3 oF, ERK-KTR	10	Int_7	single	RAF709	0 µM	0.5119
B01	1	5	1_B01_5_21	0	3T3 oF, ERK-KTR	10	Int_7	single	RAF709	0 µM	0.5552
B01	1	5	1_B01_5_22	0	3T3 oF, ERK-KTR	10	Int_7	single	RAF709	0 µM	0.5502
B01	1	5	1_B01_5_23	0	3T3 oF, ERK-KTR	10	Int_7	single	RAF709	0 µM	0.5412
B01	1	5	1_B01_5_24	0	3T3 oF, ERK-KTR	10	Int_7	single	RAF709	0 µM	0.5504
B01	1	5	1_B01_5_25	0	3T3 oF, ERK-KTR	10	Int_7	single	RAF709	0 µM	0.4663
B01	1	5	1_B01_5_26	0	3T3 oF, ERK-KTR	10	Int_7	single	RAF709	0 µM	0.4223
B01	1	5	1_B01_5_27	0	3T3 oF, ERK-KTR	10	Int_7	single	RAF709	0 µM	0.5534
B01	1	5	1_B01_5_28	0	3T3 oF, ERK-KTR	10	Int_7	single	RAF709	0 µM	0.4865
B01	1	5	1_B01_5_29	0	3T3 oF, ERK-KTR	10	Int_7	single	RAF709	0 µM	0.5107
B01	1	5	1_B01_5_30	0	3T3 oF, ERK-KTR	10	Int_7	single	RAF709	0 µM	0.5010
B01	1	5	1_B01_5_31	0	3T3 oF, ERK-KTR	10	Int_7	single	RAF709	0 µM	0.4939
B01	1	5	1_B01_5_32	0	3T3 oF, ERK-KTR	10	Int_7	single	RAF709	0 µM	0.4779
B01	1	5	1_B01_5_33	0	3T3 oF, ERK-KTR	10	Int_7	single	RAF709	0 µM	0.5156
B01	1	6	1_B01_6_1	0	3T3 oF, ERK-KTR	10	Int_7	single	RAF709	0 µM	0.3419
B01	1	6	1_B01_6_2	0	3T3 oF, ERK-KTR	10	Int_7	single	RAF709	0 µM	0.4752
B01	1	6	1_B01_6_3	0	3T3 oF, ERK-KTR	10	Int_7	single	RAF709	0 µM	0.3833
B01	1	6	1_B01_6_4	0	3T3 oF, ERK-KTR	10	Int_7	single	RAF709	0 µM	0.5255
B01	1	6	1_B01_6_5	0	3T3 oF, ERK-KTR	10	Int_7	single	RAF709	0 µM	0.5465
B01	1	6	1_B01_6_9	0	3T3 oF, ERK-KTR	10	Int_7	single	RAF709	0 µM	0.4947
B01	1	6	1_B01_6_10	0	3T3 oF, ERK-KTR	10	Int_7	single	RAF709	0 µM	0.6494
B01	1	6	1_B01_6_13	0	3T3 oF, ERK-KTR	10	Int_7	single	RAF709	0 µM	0.4273
B01	1	6	1_B01_6_15	0	3T3 oF, ERK-KTR	10	Int_7	single	RAF709	0 µM	0.4670
B01	1	6	1_B01_6_16	0	3T3 oF, ERK-KTR	10	Int_7	single	RAF709	0 µM	0.5463
B01	1	6	1_B01_6_17	0	3T3 oF, ERK-KTR	10	Int_7	single	RAF709	0 µM	0.4119
B01	1	6	1_B01_6_18	0	3T3 oF, ERK-KTR	10	Int_7	single	RAF709	0 µM	0.5711
B01	1	6	1_B01_6_19	0	3T3 oF, ERK-KTR	10	Int_7	single	RAF709	0 µM	0.4433
B01	1	6	1_B01_6_20	0	3T3 oF, ERK-KTR	10	Int_7	single	RAF709	0 µM	0.4927
B01	1	6	1_B01_6_21	0	3T3 oF, ERK-KTR	10	Int_7	single	RAF709	0 µM	0.5832
B01	1	6	1_B01_6_22	0	3T3 oF, ERK-KTR	10	Int_7	single	RAF709	0 µM	0.3660
B01	1	6	1_B01_6_24	0	3T3 oF, ERK-KTR	10	Int_7	single	RAF709	0 µM	0.3319
B01	1	6	1_B01_6_26	0	3T3 oF, ERK-KTR	10	Int_7	single	RAF709	0 µM	0.5311
B01	1	6	1_B01_6_27	0	3T3 oF, ERK-KTR	10	Int_7	single	RAF709	0 µM	0.4755
B01	1	6	1_B01_6_29	0	3T3 oF, ERK-KTR	10	Int_7	single	RAF709	0 µM	0.3367
B01	1	6	1_B01_6_30	0	3T3 oF, ERK-KTR	10	Int_7	single	RAF709	0 µM	0.3197
B01	1	6	1_B01_6_31	0	3T3 oF, ERK-KTR	10	Int_7	single	RAF709	0 µM	0.6807
B01	1	6	1_B01_6_32	0	3T3 oF, ERK-KTR	10	Int_7	single	RAF709	0 µM	0.4729
B01	1	6	1_B01_6_33	0	3T3 oF, ERK-KTR	10	Int_7	single	RAF709	0 µM	0.3514
B01	1	6	1_B01_6_34	0	3T3 oF, ERK-KTR	10	Int_7	single	RAF709	0 µM	0.2706
B01	1	6	1_B01_6_35	0	3T3 oF, ERK-KTR	10	Int_7	single	RAF709	0 µM	0.4125
B01	1	6	1_B01_6_36	0	3T3 oF, ERK-KTR	10	Int_7	single	RAF709	0 µM	0.3975
B01	1	6	1_B01_6_37	0	3T3 oF, ERK-KTR	10	Int_7	single	RAF709	0 µM	0.5606
B01	1	6	1_B01_6_38	0	3T3 oF, ERK-KTR	10	Int_7	single	RAF709	0 µM	0.4449
B01	1	6	1_B01_6_39	0	3T3 oF, ERK-KTR	10	Int_7	single	RAF709	0 µM	0.4562
B01	1	6	1_B01_6_40	0	3T3 oF, ERK-KTR	10	Int_7	single	RAF709	0 µM	0.3582
B01	1	6	1_B01_6_41	0	3T3 oF, ERK-KTR	10	Int_7	single	RAF709	0 µM	0.5546
B01	1	6	1_B01_6_42	0	3T3 oF, ERK-KTR	10	Int_7	single	RAF709	0 µM	0.6049
B01	1	6	1_B01_6_43	0	3T3 oF, ERK-KTR	10	Int_7	single	RAF709	0 µM	0.3404
B01	1	6	1_B01_6_44	0	3T3 oF, ERK-KTR	10	Int_7	single	RAF709	0 µM	0.3452
B01	1	6	1_B01_6_45	0	3T3 oF, ERK-KTR	10	Int_7	single	RAF709	0 µM	0.6424
B01	1	7	1_B01_7_2	0	3T3 oF, ERK-KTR	10	Int_7	single	RAF709	0 µM	0.6361
B01	1	7	1_B01_7_3	0	3T3 oF, ERK-KTR	10	Int_7	single	RAF709	0 µM	0.4517
B01	1	7	1_B01_7_4	0	3T3 oF, ERK-KTR	10	Int_7	single	RAF709	0 µM	0.5616
B01	1	7	1_B01_7_5	0	3T3 oF, ERK-KTR	10	Int_7	single	RAF709	0 µM	0.6147
B01	1	7	1_B01_7_6	0	3T3 oF, ERK-KTR	10	Int_7	single	RAF709	0 µM	0.3076
B01	1	7	1_B01_7_7	0	3T3 oF, ERK-KTR	10	Int_7	single	RAF709	0 µM	0.3432
B01	1	7	1_B01_7_8	0	3T3 oF, ERK-KTR	10	Int_7	single	RAF709	0 µM	0.3673
B01	1	7	1_B01_7_9	0	3T3 oF, ERK-KTR	10	Int_7	single	RAF709	0 µM	0.4408
B01	1	7	1_B01_7_10	0	3T3 oF, ERK-KTR	10	Int_7	single	RAF709	0 µM	0.5479
B01	1	7	1_B01_7_11	0	3T3 oF, ERK-KTR	10	Int_7	single	RAF709	0 µM	0.3255
B01	1	7	1_B01_7_12	0	3T3 oF, ERK-KTR	10	Int_7	single	RAF709	0 µM	0.5152
B01	1	7	1_B01_7_13	0	3T3 oF, ERK-KTR	10	Int_7	single	RAF709	0 µM	0.4757
B01	1	7	1_B01_7_14	0	3T3 oF, ERK-KTR	10	Int_7	single	RAF709	0 µM	0.4836
B01	1	7	1_B01_7_15	0	3T3 oF, ERK-KTR	10	Int_7	single	RAF709	0 µM	0.5630
B01	1	7	1_B01_7_16	0	3T3 oF, ERK-KTR	10	Int_7	single	RAF709	0 µM	0.4159
B01	1	7	1_B01_7_18	0	3T3 oF, ERK-KTR	10	Int_7	single	RAF709	0 µM	0.5431
B01	1	7	1_B01_7_19	0	3T3 oF, ERK-KTR	10	Int_7	single	RAF709	0 µM	0.6120
B01	1	7	1_B01_7_21	0	3T3 oF, ERK-KTR	10	Int_7	single	RAF709	0 µM	0.6235
B01	1	7	1_B01_7_22	0	3T3 oF, ERK-KTR	10	Int_7	single	RAF709	0 µM	0.4574
B01	1	7	1_B01_7_23	0	3T3 oF, ERK-KTR	10	Int_7	single	RAF709	0 µM	0.5361
B01	1	7	1_B01_7_24	0	3T3 oF, ERK-KTR	10	Int_7	single	RAF709	0 µM	0.4137
B01	1	7	1_B01_7_25	0	3T3 oF, ERK-KTR	10	Int_7	single	RAF709	0 µM	0.4420
B01	1	7	1_B01_7_26	0	3T3 oF, ERK-KTR	10	Int_7	single	RAF709	0 µM	0.5932
B01	1	7	1_B01_7_27	0	3T3 oF, ERK-KTR	10	Int_7	single	RAF709	0 µM	0.5051
B01	1	7	1_B01_7_28	0	3T3 oF, ERK-KTR	10	Int_7	single	RAF709	0 µM	0.5234
B01	1	7	1_B01_7_29	0	3T3 oF, ERK-KTR	10	Int_7	single	RAF709	0 µM	0.6409
B01	1	7	1_B01_7_30	0	3T3 oF, ERK-KTR	10	Int_7	single	RAF709	0 µM	0.5635
B01	1	7	1_B01_7_31	0	3T3 oF, ERK-KTR	10	Int_7	single	RAF709	0 µM	0.4551
B01	1	7	1_B01_7_32	0	3T3 oF, ERK-KTR	10	Int_7	single	RAF709	0 µM	0.4891
B01	1	7	1_B01_7_33	0	3T3 oF, ERK-KTR	10	Int_7	single	RAF709	0 µM	0.2971
B01	1	7	1_B01_7_34	0	3T3 oF, ERK-KTR	10	Int_7	single	RAF709	0 µM	0.5171
B01	1	8	1_B01_8_1	0	3T3 oF, ERK-KTR	10	Int_7	single	RAF709	0 µM	0.6337
B01	1	8	1_B01_8_2	0	3T3 oF, ERK-KTR	10	Int_7	single	RAF709	0 µM	0.4029
B01	1	8	1_B01_8_3	0	3T3 oF, ERK-KTR	10	Int_7	single	RAF709	0 µM	0.4133
B01	1	8	1_B01_8_4	0	3T3 oF, ERK-KTR	10	Int_7	single	RAF709	0 µM	0.5270
B01	1	8	1_B01_8_5	0	3T3 oF, ERK-KTR	10	Int_7	single	RAF709	0 µM	0.3037
B01	1	8	1_B01_8_6	0	3T3 oF, ERK-KTR	10	Int_7	single	RAF709	0 µM	0.3882
B01	1	9	1_B01_9_1	0	3T3 oF, ERK-KTR	10	Int_7	single	RAF709	0 µM	0.7444
B01	1	9	1_B01_9_2	0	3T3 oF, ERK-KTR	10	Int_7	single	RAF709	0 µM	0.5472
B01	1	9	1_B01_9_4	0	3T3 oF, ERK-KTR	10	Int_7	single	RAF709	0 µM	0.7356
B01	1	9	1_B01_9_7	0	3T3 oF, ERK-KTR	10	Int_7	single	RAF709	0 µM	0.6036
B01	1	9	1_B01_9_11	0	3T3 oF, ERK-KTR	10	Int_7	single	RAF709	0 µM	0.4198
B01	1	9	1_B01_9_13	0	3T3 oF, ERK-KTR	10	Int_7	single	RAF709	0 µM	0.3308
B01	1	9	1_B01_9_14	0	3T3 oF, ERK-KTR	10	Int_7	single	RAF709	0 µM	0.3128
B01	1	9	1_B01_9_15	0	3T3 oF, ERK-KTR	10	Int_7	single	RAF709	0 µM	0.5073
B01	1	9	1_B01_9_16	0	3T3 oF, ERK-KTR	10	Int_7	single	RAF709	0 µM	0.7517
B01	1	9	1_B01_9_17	0	3T3 oF, ERK-KTR	10	Int_7	single	RAF709	0 µM	0.4353
B01	1	9	1_B01_9_18	0	3T3 oF, ERK-KTR	10	Int_7	single	RAF709	0 µM	0.3723
B01	1	10	1_B01_10_1	0	3T3 oF, ERK-KTR	10	Int_7	single	RAF709	0 µM	0.6534
B01	1	10	1_B01_10_2	0	3T3 oF, ERK-KTR	10	Int_7	single	RAF709	0 µM	0.6812
B01	1	10	1_B01_10_3	0	3T3 oF, ERK-KTR	10	Int_7	single	RAF709	0 µM	0.3474
B01	1	10	1_B01_10_4	0	3T3 oF, ERK-KTR	10	Int_7	single	RAF709	0 µM	0.4277
B01	1	10	1_B01_10_5	0	3T3 oF, ERK-KTR	10	Int_7	single	RAF709	0 µM	0.5751
B01	1	10	1_B01_10_7	0	3T3 oF, ERK-KTR	10	Int_7	single	RAF709	0 µM	0.4505
B01	1	10	1_B01_10_8	0	3T3 oF, ERK-KTR	10	Int_7	single	RAF709	0 µM	0.4332
B01	1	10	1_B01_10_10	0	3T3 oF, ERK-KTR	10	Int_7	single	RAF709	0 µM	0.4837
B01	1	10	1_B01_10_13	0	3T3 oF, ERK-KTR	10	Int_7	single	RAF709	0 µM	0.5773
B01	1	10	1_B01_10_14	0	3T3 oF, ERK-KTR	10	Int_7	single	RAF709	0 µM	0.7722
B01	1	10	1_B01_10_15	0	3T3 oF, ERK-KTR	10	Int_7	single	RAF709	0 µM	0.8769
B01	1	10	1_B01_10_19	0	3T3 oF, ERK-KTR	10	Int_7	single	RAF709	0 µM	0.5822
B02	1	0	1_B02_0_1	2	3T3 oF, ERK-KTR	10	Int_7	single	RAF709	0 µM	0.4729
B02	1	1	1_B02_1_1	2	3T3 oF, ERK-KTR	10	Int_7	single	RAF709	0 µM	0.5377
B02	1	1	1_B02_1_2	2	3T3 oF, ERK-KTR	10	Int_7	single	RAF709	0 µM	0.6055
B02	1	1	1_B02_1_3	2	3T3 oF, ERK-KTR	10	Int_7	single	RAF709	0 µM	0.5883
B02	1	1	1_B02_1_4	2	3T3 oF, ERK-KTR	10	Int_7	single	RAF709	0 µM	0.6583
B02	1	1	1_B02_1_5	2	3T3 oF, ERK-KTR	10	Int_7	single	RAF709	0 µM	0.4497
B02	1	1	1_B02_1_6	2	3T3 oF, ERK-KTR	10	Int_7	single	RAF709	0 µM	0.5591
B02	1	1	1_B02_1_7	2	3T3 oF, ERK-KTR	10	Int_7	single	RAF709	0 µM	0.3847
B02	1	1	1_B02_1_8	2	3T3 oF, ERK-KTR	10	Int_7	single	RAF709	0 µM	0.4085
B02	1	1	1_B02_1_9	2	3T3 oF, ERK-KTR	10	Int_7	single	RAF709	0 µM	0.5128
B02	1	1	1_B02_1_10	2	3T3 oF, ERK-KTR	10	Int_7	single	RAF709	0 µM	0.5971
B02	1	1	1_B02_1_11	2	3T3 oF, ERK-KTR	10	Int_7	single	RAF709	0 µM	0.5447
B02	1	1	1_B02_1_12	2	3T3 oF, ERK-KTR	10	Int_7	single	RAF709	0 µM	0.6129
B02	1	1	1_B02_1_13	2	3T3 oF, ERK-KTR	10	Int_7	single	RAF709	0 µM	0.5087
B02	1	1	1_B02_1_14	2	3T3 oF, ERK-KTR	10	Int_7	single	RAF709	0 µM	0.5097
B02	1	1	1_B02_1_17	2	3T3 oF, ERK-KTR	10	Int_7	single	RAF709	0 µM	0.4342
B02	1	1	1_B02_1_18	2	3T3 oF, ERK-KTR	10	Int_7	single	RAF709	0 µM	0.4504
B02	1	1	1_B02_1_19	2	3T3 oF, ERK-KTR	10	Int_7	single	RAF709	0 µM	0.4061
B02	1	1	1_B02_1_21	2	3T3 oF, ERK-KTR	10	Int_7	single	RAF709	0 µM	0.4428
B02	1	2	1_B02_2_1	2	3T3 oF, ERK-KTR	10	Int_7	single	RAF709	0 µM	0.5417
B02	1	2	1_B02_2_2	2	3T3 oF, ERK-KTR	10	Int_7	single	RAF709	0 µM	0.6101
B02	1	2	1_B02_2_3	2	3T3 oF, ERK-KTR	10	Int_7	single	RAF709	0 µM	0.7076
B02	1	2	1_B02_2_4	2	3T3 oF, ERK-KTR	10	Int_7	single	RAF709	0 µM	0.4368
B02	1	2	1_B02_2_5	2	3T3 oF, ERK-KTR	10	Int_7	single	RAF709	0 µM	0.3691
B02	1	2	1_B02_2_6	2	3T3 oF, ERK-KTR	10	Int_7	single	RAF709	0 µM	0.7271
B02	1	2	1_B02_2_7	2	3T3 oF, ERK-KTR	10	Int_7	single	RAF709	0 µM	0.4514
B02	1	2	1_B02_2_8	2	3T3 oF, ERK-KTR	10	Int_7	single	RAF709	0 µM	0.4284
B02	1	2	1_B02_2_9	2	3T3 oF, ERK-KTR	10	Int_7	single	RAF709	0 µM	0.2841
B02	1	2	1_B02_2_10	2	3T3 oF, ERK-KTR	10	Int_7	single	RAF709	0 µM	0.4240
B02	1	2	1_B02_2_11	2	3T3 oF, ERK-KTR	10	Int_7	single	RAF709	0 µM	0.4666
B02	1	2	1_B02_2_12	2	3T3 oF, ERK-KTR	10	Int_7	single	RAF709	0 µM	0.4078
B02	1	2	1_B02_2_13	2	3T3 oF, ERK-KTR	10	Int_7	single	RAF709	0 µM	0.3667
B02	1	2	1_B02_2_14	2	3T3 oF, ERK-KTR	10	Int_7	single	RAF709	0 µM	0.3161
B02	1	2	1_B02_2_15	2	3T3 oF, ERK-KTR	10	Int_7	single	RAF709	0 µM	0.5327
B02	1	2	1_B02_2_16	2	3T3 oF, ERK-KTR	10	Int_7	single	RAF709	0 µM	0.4559
B02	1	2	1_B02_2_17	2	3T3 oF, ERK-KTR	10	Int_7	single	RAF709	0 µM	0.4604
B02	1	2	1_B02_2_18	2	3T3 oF, ERK-KTR	10	Int_7	single	RAF709	0 µM	0.4482
B02	1	2	1_B02_2_19	2	3T3 oF, ERK-KTR	10	Int_7	single	RAF709	0 µM	0.3538
B02	1	2	1_B02_2_20	2	3T3 oF, ERK-KTR	10	Int_7	single	RAF709	0 µM	0.4843
B02	1	2	1_B02_2_21	2	3T3 oF, ERK-KTR	10	Int_7	single	RAF709	0 µM	0.3374
B02	1	2	1_B02_2_22	2	3T3 oF, ERK-KTR	10	Int_7	single	RAF709	0 µM	0.4035
B02	1	2	1_B02_2_23	2	3T3 oF, ERK-KTR	10	Int_7	single	RAF709	0 µM	0.3554
B02	1	2	1_B02_2_24	2	3T3 oF, ERK-KTR	10	Int_7	single	RAF709	0 µM	0.3144
B02	1	2	1_B02_2_25	2	3T3 oF, ERK-KTR	10	Int_7	single	RAF709	0 µM	0.4214
B02	1	2	1_B02_2_26	2	3T3 oF, ERK-KTR	10	Int_7	single	RAF709	0 µM	0.4384
B02	1	2	1_B02_2_27	2	3T3 oF, ERK-KTR	10	Int_7	single	RAF709	0 µM	0.4091
B02	1	2	1_B02_2_28	2	3T3 oF, ERK-KTR	10	Int_7	single	RAF709	0 µM	0.5315
B02	1	3	1_B02_3_1	2	3T3 oF, ERK-KTR	10	Int_7	single	RAF709	0 µM	0.4357
B02	1	3	1_B02_3_2	2	3T3 oF, ERK-KTR	10	Int_7	single	RAF709	0 µM	0.6468
B02	1	3	1_B02_3_3	2	3T3 oF, ERK-KTR	10	Int_7	single	RAF709	0 µM	0.5644
B02	1	4	1_B02_4_1	2	3T3 oF, ERK-KTR	10	Int_7	single	RAF709	0 µM	0.6925
B02	1	4	1_B02_4_2	2	3T3 oF, ERK-KTR	10	Int_7	single	RAF709	0 µM	0.6705
B02	1	4	1_B02_4_3	2	3T3 oF, ERK-KTR	10	Int_7	single	RAF709	0 µM	0.4797
B02	1	4	1_B02_4_5	2	3T3 oF, ERK-KTR	10	Int_7	single	RAF709	0 µM	0.6244
B02	1	4	1_B02_4_6	2	3T3 oF, ERK-KTR	10	Int_7	single	RAF709	0 µM	0.3766
B02	1	4	1_B02_4_7	2	3T3 oF, ERK-KTR	10	Int_7	single	RAF709	0 µM	0.5097
B02	1	4	1_B02_4_8	2	3T3 oF, ERK-KTR	10	Int_7	single	RAF709	0 µM	0.5888
B02	1	4	1_B02_4_9	2	3T3 oF, ERK-KTR	10	Int_7	single	RAF709	0 µM	0.4596
B02	1	4	1_B02_4_10	2	3T3 oF, ERK-KTR	10	Int_7	single	RAF709	0 µM	0.4393
B02	1	4	1_B02_4_11	2	3T3 oF, ERK-KTR	10	Int_7	single	RAF709	0 µM	0.5063
B02	1	4	1_B02_4_12	2	3T3 oF, ERK-KTR	10	Int_7	single	RAF709	0 µM	0.5890
B02	1	4	1_B02_4_13	2	3T3 oF, ERK-KTR	10	Int_7	single	RAF709	0 µM	0.4588
B02	1	4	1_B02_4_14	2	3T3 oF, ERK-KTR	10	Int_7	single	RAF709	0 µM	0.4128
B02	1	4	1_B02_4_15	2	3T3 oF, ERK-KTR	10	Int_7	single	RAF709	0 µM	0.6381
B02	1	4	1_B02_4_16	2	3T3 oF, ERK-KTR	10	Int_7	single	RAF709	0 µM	0.5111
B02	1	4	1_B02_4_17	2	3T3 oF, ERK-KTR	10	Int_7	single	RAF709	0 µM	0.4280
B02	1	4	1_B02_4_18	2	3T3 oF, ERK-KTR	10	Int_7	single	RAF709	0 µM	0.2542
B02	1	4	1_B02_4_19	2	3T3 oF, ERK-KTR	10	Int_7	single	RAF709	0 µM	0.6372
B02	1	4	1_B02_4_20	2	3T3 oF, ERK-KTR	10	Int_7	single	RAF709	0 µM	0.8290
B02	1	4	1_B02_4_21	2	3T3 oF, ERK-KTR	10	Int_7	single	RAF709	0 µM	0.3674
B02	1	4	1_B02_4_22	2	3T3 oF, ERK-KTR	10	Int_7	single	RAF709	0 µM	0.5689
B02	1	4	1_B02_4_23	2	3T3 oF, ERK-KTR	10	Int_7	single	RAF709	0 µM	0.5763
B02	1	4	1_B02_4_24	2	3T3 oF, ERK-KTR	10	Int_7	single	RAF709	0 µM	0.3464
B02	1	4	1_B02_4_25	2	3T3 oF, ERK-KTR	10	Int_7	single	RAF709	0 µM	0.5220
B02	1	4	1_B02_4_26	2	3T3 oF, ERK-KTR	10	Int_7	single	RAF709	0 µM	0.4111
B02	1	4	1_B02_4_27	2	3T3 oF, ERK-KTR	10	Int_7	single	RAF709	0 µM	0.3189
B02	1	4	1_B02_4_28	2	3T3 oF, ERK-KTR	10	Int_7	single	RAF709	0 µM	0.4303
B02	1	4	1_B02_4_29	2	3T3 oF, ERK-KTR	10	Int_7	single	RAF709	0 µM	0.8290
B02	1	5	1_B02_5_1	2	3T3 oF, ERK-KTR	10	Int_7	single	RAF709	0 µM	0.5578
B02	1	5	1_B02_5_4	2	3T3 oF, ERK-KTR	10	Int_7	single	RAF709	0 µM	0.4060
B02	1	5	1_B02_5_5	2	3T3 oF, ERK-KTR	10	Int_7	single	RAF709	0 µM	0.4708
B02	1	5	1_B02_5_9	2	3T3 oF, ERK-KTR	10	Int_7	single	RAF709	0 µM	0.5110
B02	1	5	1_B02_5_10	2	3T3 oF, ERK-KTR	10	Int_7	single	RAF709	0 µM	0.5629
B02	1	5	1_B02_5_11	2	3T3 oF, ERK-KTR	10	Int_7	single	RAF709	0 µM	0.3412
B02	1	5	1_B02_5_12	2	3T3 oF, ERK-KTR	10	Int_7	single	RAF709	0 µM	0.3852
B02	1	5	1_B02_5_13	2	3T3 oF, ERK-KTR	10	Int_7	single	RAF709	0 µM	0.3902
B02	1	5	1_B02_5_14	2	3T3 oF, ERK-KTR	10	Int_7	single	RAF709	0 µM	0.4134
B02	1	5	1_B02_5_15	2	3T3 oF, ERK-KTR	10	Int_7	single	RAF709	0 µM	0.4511
B02	1	5	1_B02_5_16	2	3T3 oF, ERK-KTR	10	Int_7	single	RAF709	0 µM	0.3787
B02	1	5	1_B02_5_17	2	3T3 oF, ERK-KTR	10	Int_7	single	RAF709	0 µM	0.4836
B02	1	5	1_B02_5_18	2	3T3 oF, ERK-KTR	10	Int_7	single	RAF709	0 µM	0.5148
B02	1	5	1_B02_5_19	2	3T3 oF, ERK-KTR	10	Int_7	single	RAF709	0 µM	0.4473
B02	1	5	1_B02_5_20	2	3T3 oF, ERK-KTR	10	Int_7	single	RAF709	0 µM	0.4406
B02	1	5	1_B02_5_21	2	3T3 oF, ERK-KTR	10	Int_7	single	RAF709	0 µM	0.3644
B02	1	5	1_B02_5_22	2	3T3 oF, ERK-KTR	10	Int_7	single	RAF709	0 µM	0.3584
B02	1	5	1_B02_5_23	2	3T3 oF, ERK-KTR	10	Int_7	single	RAF709	0 µM	0.4479
B02	1	5	1_B02_5_24	2	3T3 oF, ERK-KTR	10	Int_7	single	RAF709	0 µM	0.3283
B02	1	5	1_B02_5_25	2	3T3 oF, ERK-KTR	10	Int_7	single	RAF709	0 µM	0.3594
B02	1	5	1_B02_5_26	2	3T3 oF, ERK-KTR	10	Int_7	single	RAF709	0 µM	0.5138
B02	1	5	1_B02_5_27	2	3T3 oF, ERK-KTR	10	Int_7	single	RAF709	0 µM	0.4601
B02	1	5	1_B02_5_28	2	3T3 oF, ERK-KTR	10	Int_7	single	RAF709	0 µM	0.3740
B02	1	5	1_B02_5_29	2	3T3 oF, ERK-KTR	10	Int_7	single	RAF709	0 µM	0.6421
B02	1	5	1_B02_5_30	2	3T3 oF, ERK-KTR	10	Int_7	single	RAF709	0 µM	0.4672
B02	1	5	1_B02_5_31	2	3T3 oF, ERK-KTR	10	Int_7	single	RAF709	0 µM	0.3459
B02	1	5	1_B02_5_32	2	3T3 oF, ERK-KTR	10	Int_7	single	RAF709	0 µM	0.4999
B02	1	5	1_B02_5_33	2	3T3 oF, ERK-KTR	10	Int_7	single	RAF709	0 µM	0.3675
B02	1	6	1_B02_6_1	2	3T3 oF, ERK-KTR	10	Int_7	single	RAF709	0 µM	0.5796
B02	1	6	1_B02_6_2	2	3T3 oF, ERK-KTR	10	Int_7	single	RAF709	0 µM	0.5409
B02	1	6	1_B02_6_3	2	3T3 oF, ERK-KTR	10	Int_7	single	RAF709	0 µM	0.3695
B02	1	6	1_B02_6_5	2	3T3 oF, ERK-KTR	10	Int_7	single	RAF709	0 µM	0.3508
B02	1	6	1_B02_6_6	2	3T3 oF, ERK-KTR	10	Int_7	single	RAF709	0 µM	0.4754
B02	1	6	1_B02_6_8	2	3T3 oF, ERK-KTR	10	Int_7	single	RAF709	0 µM	0.4324
B02	1	6	1_B02_6_9	2	3T3 oF, ERK-KTR	10	Int_7	single	RAF709	0 µM	0.5555
B02	1	6	1_B02_6_10	2	3T3 oF, ERK-KTR	10	Int_7	single	RAF709	0 µM	0.4308
B02	1	6	1_B02_6_11	2	3T3 oF, ERK-KTR	10	Int_7	single	RAF709	0 µM	0.6775
B02	1	6	1_B02_6_12	2	3T3 oF, ERK-KTR	10	Int_7	single	RAF709	0 µM	0.4645
B02	1	6	1_B02_6_13	2	3T3 oF, ERK-KTR	10	Int_7	single	RAF709	0 µM	0.5253
B02	1	6	1_B02_6_14	2	3T3 oF, ERK-KTR	10	Int_7	single	RAF709	0 µM	0.6600
B02	1	6	1_B02_6_15	2	3T3 oF, ERK-KTR	10	Int_7	single	RAF709	0 µM	0.5293
B02	1	6	1_B02_6_16	2	3T3 oF, ERK-KTR	10	Int_7	single	RAF709	0 µM	0.6127
B02	1	7	1_B02_7_1	2	3T3 oF, ERK-KTR	10	Int_7	single	RAF709	0 µM	0.5523
B02	1	7	1_B02_7_2	2	3T3 oF, ERK-KTR	10	Int_7	single	RAF709	0 µM	0.5323
B02	1	7	1_B02_7_4	2	3T3 oF, ERK-KTR	10	Int_7	single	RAF709	0 µM	0.4880
B02	1	7	1_B02_7_6	2	3T3 oF, ERK-KTR	10	Int_7	single	RAF709	0 µM	0.3159
B02	1	7	1_B02_7_7	2	3T3 oF, ERK-KTR	10	Int_7	single	RAF709	0 µM	0.5048
B02	1	7	1_B02_7_8	2	3T3 oF, ERK-KTR	10	Int_7	single	RAF709	0 µM	0.4815
B02	1	7	1_B02_7_9	2	3T3 oF, ERK-KTR	10	Int_7	single	RAF709	0 µM	0.5610
B02	1	7	1_B02_7_10	2	3T3 oF, ERK-KTR	10	Int_7	single	RAF709	0 µM	0.6870
B02	1	8	1_B02_8_1	2	3T3 oF, ERK-KTR	10	Int_7	single	RAF709	0 µM	0.3946
B02	1	8	1_B02_8_2	2	3T3 oF, ERK-KTR	10	Int_7	single	RAF709	0 µM	0.5811
B02	1	8	1_B02_8_3	2	3T3 oF, ERK-KTR	10	Int_7	single	RAF709	0 µM	0.7528
B02	1	8	1_B02_8_4	2	3T3 oF, ERK-KTR	10	Int_7	single	RAF709	0 µM	0.4160
B02	1	9	1_B02_9_1	2	3T3 oF, ERK-KTR	10	Int_7	single	RAF709	0 µM	0.5859
B02	1	9	1_B02_9_2	2	3T3 oF, ERK-KTR	10	Int_7	single	RAF709	0 µM	0.6439
B02	1	9	1_B02_9_3	2	3T3 oF, ERK-KTR	10	Int_7	single	RAF709	0 µM	0.3233
B02	1	9	1_B02_9_4	2	3T3 oF, ERK-KTR	10	Int_7	single	RAF709	0 µM	0.4235
B02	1	9	1_B02_9_5	2	3T3 oF, ERK-KTR	10	Int_7	single	RAF709	0 µM	0.2915
B02	1	9	1_B02_9_8	2	3T3 oF, ERK-KTR	10	Int_7	single	RAF709	0 µM	0.4516
B02	1	9	1_B02_9_9	2	3T3 oF, ERK-KTR	10	Int_7	single	RAF709	0 µM	0.4522
B02	1	9	1_B02_9_10	2	3T3 oF, ERK-KTR	10	Int_7	single	RAF709	0 µM	0.1866
B02	1	9	1_B02_9_11	2	3T3 oF, ERK-KTR	10	Int_7	single	RAF709	0 µM	0.5307
B02	1	9	1_B02_9_13	2	3T3 oF, ERK-KTR	10	Int_7	single	RAF709	0 µM	0.4732
B02	1	9	1_B02_9_14	2	3T3 oF, ERK-KTR	10	Int_7	single	RAF709	0 µM	0.4920
B02	1	9	1_B02_9_15	2	3T3 oF, ERK-KTR	10	Int_7	single	RAF709	0 µM	0.4178
B02	1	9	1_B02_9_16	2	3T3 oF, ERK-KTR	10	Int_7	single	RAF709	0 µM	0.5524
B02	1	9	1_B02_9_17	2	3T3 oF, ERK-KTR	10	Int_7	single	RAF709	0 µM	0.5684
B02	1	9	1_B02_9_18	2	3T3 oF, ERK-KTR	10	Int_7	single	RAF709	0 µM	0.5530
B02	1	9	1_B02_9_19	2	3T3 oF, ERK-KTR	10	Int_7	single	RAF709	0 µM	0.4447
B02	1	9	1_B02_9_20	2	3T3 oF, ERK-KTR	10	Int_7	single	RAF709	0 µM	0.5394
B02	1	9	1_B02_9_21	2	3T3 oF, ERK-KTR	10	Int_7	single	RAF709	0 µM	0.4453
B02	1	9	1_B02_9_23	2	3T3 oF, ERK-KTR	10	Int_7	single	RAF709	0 µM	0.3491
B02	1	9	1_B02_9_24	2	3T3 oF, ERK-KTR	10	Int_7	single	RAF709	0 µM	0.6800
B02	1	9	1_B02_9_25	2	3T3 oF, ERK-KTR	10	Int_7	single	RAF709	0 µM	0.4363
B02	1	10	1_B02_10_1	2	3T3 oF, ERK-KTR	10	Int_7	single	RAF709	0 µM	0.4449
B02	1	10	1_B02_10_2	2	3T3 oF, ERK-KTR	10	Int_7	single	RAF709	0 µM	0.4797
B02	1	10	1_B02_10_3	2	3T3 oF, ERK-KTR	10	Int_7	single	RAF709	0 µM	0.4718
B02	1	10	1_B02_10_4	2	3T3 oF, ERK-KTR	10	Int_7	single	RAF709	0 µM	0.5929
B02	1	10	1_B02_10_5	2	3T3 oF, ERK-KTR	10	Int_7	single	RAF709	0 µM	0.4094
B02	1	10	1_B02_10_7	2	3T3 oF, ERK-KTR	10	Int_7	single	RAF709	0 µM	0.4339
B02	1	10	1_B02_10_8	2	3T3 oF, ERK-KTR	10	Int_7	single	RAF709	0 µM	0.4323
B02	1	10	1_B02_10_9	2	3T3 oF, ERK-KTR	10	Int_7	single	RAF709	0 µM	0.3087
B02	1	10	1_B02_10_10	2	3T3 oF, ERK-KTR	10	Int_7	single	RAF709	0 µM	0.5022
B02	1	10	1_B02_10_11	2	3T3 oF, ERK-KTR	10	Int_7	single	RAF709	0 µM	0.3343
B02	1	10	1_B02_10_13	2	3T3 oF, ERK-KTR	10	Int_7	single	RAF709	0 µM	0.4221
B02	1	10	1_B02_10_14	2	3T3 oF, ERK-KTR	10	Int_7	single	RAF709	0 µM	0.5129
B02	1	10	1_B02_10_17	2	3T3 oF, ERK-KTR	10	Int_7	single	RAF709	0 µM	0.2947
B02	1	10	1_B02_10_18	2	3T3 oF, ERK-KTR	10	Int_7	single	RAF709	0 µM	0.4451
B02	1	10	1_B02_10_19	2	3T3 oF, ERK-KTR	10	Int_7	single	RAF709	0 µM	0.6518
B02	1	10	1_B02_10_22	2	3T3 oF, ERK-KTR	10	Int_7	single	RAF709	0 µM	0.4324
B02	1	10	1_B02_10_23	2	3T3 oF, ERK-KTR	10	Int_7	single	RAF709	0 µM	0.4929
B02	1	10	1_B02_10_24	2	3T3 oF, ERK-KTR	10	Int_7	single	RAF709	0 µM	0.5299
B02	1	10	1_B02_10_25	2	3T3 oF, ERK-KTR	10	Int_7	single	RAF709	0 µM	0.5722
B02	1	10	1_B02_10_27	2	3T3 oF, ERK-KTR	10	Int_7	single	RAF709	0 µM	0.5291
B02	1	10	1_B02_10_28	2	3T3 oF, ERK-KTR	10	Int_7	single	RAF709	0 µM	0.4771
B02	1	10	1_B02_10_29	2	3T3 oF, ERK-KTR	10	Int_7	single	RAF709	0 µM	0.6299
B02	1	11	1_B02_11_1	2	3T3 oF, ERK-KTR	10	Int_7	single	RAF709	0 µM	0.5353
B02	1	11	1_B02_11_2	2	3T3 oF, ERK-KTR	10	Int_7	single	RAF709	0 µM	0.4545
B03	1	0	1_B03_0_1	4	3T3 oF, ERK-KTR	10	Int_7	single	RAF709	0 µM	0.6360
B03	1	1	1_B03_1_1	4	3T3 oF, ERK-KTR	10	Int_7	single	RAF709	0 µM	0.6697
B03	1	1	1_B03_1_2	4	3T3 oF, ERK-KTR	10	Int_7	single	RAF709	0 µM	0.5338
B03	1	1	1_B03_1_3	4	3T3 oF, ERK-KTR	10	Int_7	single	RAF709	0 µM	0.9130
B03	1	1	1_B03_1_4	4	3T3 oF, ERK-KTR	10	Int_7	single	RAF709	0 µM	0.2842
B03	1	1	1_B03_1_5	4	3T3 oF, ERK-KTR	10	Int_7	single	RAF709	0 µM	0.4219
B03	1	1	1_B03_1_6	4	3T3 oF, ERK-KTR	10	Int_7	single	RAF709	0 µM	0.5138
B03	1	1	1_B03_1_7	4	3T3 oF, ERK-KTR	10	Int_7	single	RAF709	0 µM	0.8276
B03	1	1	1_B03_1_8	4	3T3 oF, ERK-KTR	10	Int_7	single	RAF709	0 µM	0.5422
B03	1	1	1_B03_1_9	4	3T3 oF, ERK-KTR	10	Int_7	single	RAF709	0 µM	0.5351
B03	1	1	1_B03_1_10	4	3T3 oF, ERK-KTR	10	Int_7	single	RAF709	0 µM	0.6934
B03	1	1	1_B03_1_11	4	3T3 oF, ERK-KTR	10	Int_7	single	RAF709	0 µM	0.3491
B03	1	1	1_B03_1_12	4	3T3 oF, ERK-KTR	10	Int_7	single	RAF709	0 µM	0.4972
B03	1	1	1_B03_1_13	4	3T3 oF, ERK-KTR	10	Int_7	single	RAF709	0 µM	0.5574
B03	1	1	1_B03_1_14	4	3T3 oF, ERK-KTR	10	Int_7	single	RAF709	0 µM	0.7823
B03	1	1	1_B03_1_15	4	3T3 oF, ERK-KTR	10	Int_7	single	RAF709	0 µM	0.7334
B03	1	1	1_B03_1_16	4	3T3 oF, ERK-KTR	10	Int_7	single	RAF709	0 µM	0.6735
B03	1	1	1_B03_1_18	4	3T3 oF, ERK-KTR	10	Int_7	single	RAF709	0 µM	0.5345
B03	1	1	1_B03_1_19	4	3T3 oF, ERK-KTR	10	Int_7	single	RAF709	0 µM	0.4113
B03	1	1	1_B03_1_20	4	3T3 oF, ERK-KTR	10	Int_7	single	RAF709	0 µM	0.7259
B03	1	2	1_B03_2_2	4	3T3 oF, ERK-KTR	10	Int_7	single	RAF709	0 µM	0.3878
B03	1	2	1_B03_2_3	4	3T3 oF, ERK-KTR	10	Int_7	single	RAF709	0 µM	0.7011
B03	1	2	1_B03_2_4	4	3T3 oF, ERK-KTR	10	Int_7	single	RAF709	0 µM	0.5407
B03	1	2	1_B03_2_6	4	3T3 oF, ERK-KTR	10	Int_7	single	RAF709	0 µM	0.8028
B03	1	2	1_B03_2_7	4	3T3 oF, ERK-KTR	10	Int_7	single	RAF709	0 µM	0.9163
B03	1	2	1_B03_2_8	4	3T3 oF, ERK-KTR	10	Int_7	single	RAF709	0 µM	0.6817
B03	1	2	1_B03_2_9	4	3T3 oF, ERK-KTR	10	Int_7	single	RAF709	0 µM	0.5953
B03	1	2	1_B03_2_11	4	3T3 oF, ERK-KTR	10	Int_7	single	RAF709	0 µM	0.6561
B03	1	2	1_B03_2_13	4	3T3 oF, ERK-KTR	10	Int_7	single	RAF709	0 µM	0.6440
B03	1	2	1_B03_2_14	4	3T3 oF, ERK-KTR	10	Int_7	single	RAF709	0 µM	0.7753
B03	1	2	1_B03_2_15	4	3T3 oF, ERK-KTR	10	Int_7	single	RAF709	0 µM	0.5686
B03	1	2	1_B03_2_16	4	3T3 oF, ERK-KTR	10	Int_7	single	RAF709	0 µM	0.4376
B03	1	2	1_B03_2_17	4	3T3 oF, ERK-KTR	10	Int_7	single	RAF709	0 µM	0.4301
B03	1	2	1_B03_2_18	4	3T3 oF, ERK-KTR	10	Int_7	single	RAF709	0 µM	0.7483
B03	1	3	1_B03_3_1	4	3T3 oF, ERK-KTR	10	Int_7	single	RAF709	0 µM	0.8040
B03	1	3	1_B03_3_2	4	3T3 oF, ERK-KTR	10	Int_7	single	RAF709	0 µM	0.7189
B03	1	3	1_B03_3_3	4	3T3 oF, ERK-KTR	10	Int_7	single	RAF709	0 µM	0.7212
B03	1	4	1_B03_4_1	4	3T3 oF, ERK-KTR	10	Int_7	single	RAF709	0 µM	0.6488
B03	1	4	1_B03_4_3	4	3T3 oF, ERK-KTR	10	Int_7	single	RAF709	0 µM	0.6847
B03	1	4	1_B03_4_6	4	3T3 oF, ERK-KTR	10	Int_7	single	RAF709	0 µM	0.7341
B03	1	4	1_B03_4_7	4	3T3 oF, ERK-KTR	10	Int_7	single	RAF709	0 µM	1.0485
B03	1	4	1_B03_4_8	4	3T3 oF, ERK-KTR	10	Int_7	single	RAF709	0 µM	0.4473
B03	1	4	1_B03_4_9	4	3T3 oF, ERK-KTR	10	Int_7	single	RAF709	0 µM	0.7229
B03	1	4	1_B03_4_10	4	3T3 oF, ERK-KTR	10	Int_7	single	RAF709	0 µM	0.6260
B03	1	4	1_B03_4_11	4	3T3 oF, ERK-KTR	10	Int_7	single	RAF709	0 µM	1.0642
B03	1	4	1_B03_4_12	4	3T3 oF, ERK-KTR	10	Int_7	single	RAF709	0 µM	0.6268
B03	1	4	1_B03_4_13	4	3T3 oF, ERK-KTR	10	Int_7	single	RAF709	0 µM	0.9379
B03	1	4	1_B03_4_14	4	3T3 oF, ERK-KTR	10	Int_7	single	RAF709	0 µM	0.2995
B03	1	4	1_B03_4_15	4	3T3 oF, ERK-KTR	10	Int_7	single	RAF709	0 µM	0.3166
B03	1	4	1_B03_4_16	4	3T3 oF, ERK-KTR	10	Int_7	single	RAF709	0 µM	0.6938
B03	1	4	1_B03_4_17	4	3T3 oF, ERK-KTR	10	Int_7	single	RAF709	0 µM	0.5796
B03	1	4	1_B03_4_18	4	3T3 oF, ERK-KTR	10	Int_7	single	RAF709	0 µM	0.3144
B03	1	4	1_B03_4_19	4	3T3 oF, ERK-KTR	10	Int_7	single	RAF709	0 µM	0.4902
B03	1	4	1_B03_4_20	4	3T3 oF, ERK-KTR	10	Int_7	single	RAF709	0 µM	0.6109
B03	1	4	1_B03_4_21	4	3T3 oF, ERK-KTR	10	Int_7	single	RAF709	0 µM	0.5816
B03	1	4	1_B03_4_22	4	3T3 oF, ERK-KTR	10	Int_7	single	RAF709	0 µM	0.5346
B03	1	4	1_B03_4_23	4	3T3 oF, ERK-KTR	10	Int_7	single	RAF709	0 µM	0.4646
B03	1	4	1_B03_4_24	4	3T3 oF, ERK-KTR	10	Int_7	single	RAF709	0 µM	0.5296
B03	1	4	1_B03_4_25	4	3T3 oF, ERK-KTR	10	Int_7	single	RAF709	0 µM	0.5499
B03	1	4	1_B03_4_26	4	3T3 oF, ERK-KTR	10	Int_7	single	RAF709	0 µM	0.6856
B03	1	4	1_B03_4_27	4	3T3 oF, ERK-KTR	10	Int_7	single	RAF709	0 µM	0.6111
B03	1	4	1_B03_4_28	4	3T3 oF, ERK-KTR	10	Int_7	single	RAF709	0 µM	0.4694
B03	1	4	1_B03_4_29	4	3T3 oF, ERK-KTR	10	Int_7	single	RAF709	0 µM	0.3862
B03	1	4	1_B03_4_30	4	3T3 oF, ERK-KTR	10	Int_7	single	RAF709	0 µM	0.3723
B03	1	4	1_B03_4_31	4	3T3 oF, ERK-KTR	10	Int_7	single	RAF709	0 µM	0.9543
B03	1	4	1_B03_4_32	4	3T3 oF, ERK-KTR	10	Int_7	single	RAF709	0 µM	0.9611
B03	1	4	1_B03_4_33	4	3T3 oF, ERK-KTR	10	Int_7	single	RAF709	0 µM	0.3592
B03	1	5	1_B03_5_1	4	3T3 oF, ERK-KTR	10	Int_7	single	RAF709	0 µM	0.3552
B03	1	5	1_B03_5_2	4	3T3 oF, ERK-KTR	10	Int_7	single	RAF709	0 µM	0.4318
B03	1	5	1_B03_5_3	4	3T3 oF, ERK-KTR	10	Int_7	single	RAF709	0 µM	0.3963
B03	1	5	1_B03_5_4	4	3T3 oF, ERK-KTR	10	Int_7	single	RAF709	0 µM	0.8207
B03	1	5	1_B03_5_5	4	3T3 oF, ERK-KTR	10	Int_7	single	RAF709	0 µM	0.5549
B03	1	5	1_B03_5_6	4	3T3 oF, ERK-KTR	10	Int_7	single	RAF709	0 µM	0.6550
B03	1	5	1_B03_5_7	4	3T3 oF, ERK-KTR	10	Int_7	single	RAF709	0 µM	0.8383
B03	1	5	1_B03_5_8	4	3T3 oF, ERK-KTR	10	Int_7	single	RAF709	0 µM	0.3160
B03	1	5	1_B03_5_9	4	3T3 oF, ERK-KTR	10	Int_7	single	RAF709	0 µM	0.7438
B03	1	5	1_B03_5_10	4	3T3 oF, ERK-KTR	10	Int_7	single	RAF709	0 µM	0.6628
B03	1	5	1_B03_5_11	4	3T3 oF, ERK-KTR	10	Int_7	single	RAF709	0 µM	0.2318
B03	1	5	1_B03_5_12	4	3T3 oF, ERK-KTR	10	Int_7	single	RAF709	0 µM	0.8024
B03	1	5	1_B03_5_13	4	3T3 oF, ERK-KTR	10	Int_7	single	RAF709	0 µM	0.4049
B03	1	5	1_B03_5_14	4	3T3 oF, ERK-KTR	10	Int_7	single	RAF709	0 µM	0.5340
B03	1	5	1_B03_5_15	4	3T3 oF, ERK-KTR	10	Int_7	single	RAF709	0 µM	0.5609
B03	1	5	1_B03_5_17	4	3T3 oF, ERK-KTR	10	Int_7	single	RAF709	0 µM	0.4288
B03	1	5	1_B03_5_18	4	3T3 oF, ERK-KTR	10	Int_7	single	RAF709	0 µM	0.6345
B03	1	5	1_B03_5_20	4	3T3 oF, ERK-KTR	10	Int_7	single	RAF709	0 µM	0.4771
B03	1	5	1_B03_5_21	4	3T3 oF, ERK-KTR	10	Int_7	single	RAF709	0 µM	0.6520
B03	1	5	1_B03_5_23	4	3T3 oF, ERK-KTR	10	Int_7	single	RAF709	0 µM	0.5317
B03	1	5	1_B03_5_24	4	3T3 oF, ERK-KTR	10	Int_7	single	RAF709	0 µM	0.7841
B03	1	6	1_B03_6_1	4	3T3 oF, ERK-KTR	10	Int_7	single	RAF709	0 µM	0.7080
B03	1	6	1_B03_6_2	4	3T3 oF, ERK-KTR	10	Int_7	single	RAF709	0 µM	0.5674
B03	1	6	1_B03_6_3	4	3T3 oF, ERK-KTR	10	Int_7	single	RAF709	0 µM	0.9474
B03	1	6	1_B03_6_4	4	3T3 oF, ERK-KTR	10	Int_7	single	RAF709	0 µM	0.9135
B03	1	6	1_B03_6_5	4	3T3 oF, ERK-KTR	10	Int_7	single	RAF709	0 µM	0.5015
B03	1	6	1_B03_6_7	4	3T3 oF, ERK-KTR	10	Int_7	single	RAF709	0 µM	0.3407
B03	1	6	1_B03_6_8	4	3T3 oF, ERK-KTR	10	Int_7	single	RAF709	0 µM	0.3674
B03	1	6	1_B03_6_9	4	3T3 oF, ERK-KTR	10	Int_7	single	RAF709	0 µM	0.6737
B03	1	6	1_B03_6_10	4	3T3 oF, ERK-KTR	10	Int_7	single	RAF709	0 µM	0.7423
B03	1	6	1_B03_6_11	4	3T3 oF, ERK-KTR	10	Int_7	single	RAF709	0 µM	0.5616
B03	1	6	1_B03_6_12	4	3T3 oF, ERK-KTR	10	Int_7	single	RAF709	0 µM	0.4265
B03	1	6	1_B03_6_13	4	3T3 oF, ERK-KTR	10	Int_7	single	RAF709	0 µM	0.6104
B03	1	6	1_B03_6_14	4	3T3 oF, ERK-KTR	10	Int_7	single	RAF709	0 µM	0.4194
B03	1	6	1_B03_6_15	4	3T3 oF, ERK-KTR	10	Int_7	single	RAF709	0 µM	0.6939
B03	1	6	1_B03_6_16	4	3T3 oF, ERK-KTR	10	Int_7	single	RAF709	0 µM	0.8724
B03	1	6	1_B03_6_19	4	3T3 oF, ERK-KTR	10	Int_7	single	RAF709	0 µM	0.5486
B03	1	6	1_B03_6_20	4	3T3 oF, ERK-KTR	10	Int_7	single	RAF709	0 µM	0.6083
B03	1	6	1_B03_6_22	4	3T3 oF, ERK-KTR	10	Int_7	single	RAF709	0 µM	0.6475
B03	1	6	1_B03_6_23	4	3T3 oF, ERK-KTR	10	Int_7	single	RAF709	0 µM	0.4428
B03	1	6	1_B03_6_24	4	3T3 oF, ERK-KTR	10	Int_7	single	RAF709	0 µM	0.6978
B03	1	6	1_B03_6_25	4	3T3 oF, ERK-KTR	10	Int_7	single	RAF709	0 µM	0.5362
B03	1	6	1_B03_6_26	4	3T3 oF, ERK-KTR	10	Int_7	single	RAF709	0 µM	0.7673
B03	1	6	1_B03_6_27	4	3T3 oF, ERK-KTR	10	Int_7	single	RAF709	0 µM	0.5407
B03	1	6	1_B03_6_28	4	3T3 oF, ERK-KTR	10	Int_7	single	RAF709	0 µM	0.5258
B03	1	6	1_B03_6_29	4	3T3 oF, ERK-KTR	10	Int_7	single	RAF709	0 µM	0.5015
B03	1	6	1_B03_6_30	4	3T3 oF, ERK-KTR	10	Int_7	single	RAF709	0 µM	0.6482
B03	1	6	1_B03_6_31	4	3T3 oF, ERK-KTR	10	Int_7	single	RAF709	0 µM	0.6025
B03	1	6	1_B03_6_32	4	3T3 oF, ERK-KTR	10	Int_7	single	RAF709	0 µM	0.4859
B03	1	6	1_B03_6_33	4	3T3 oF, ERK-KTR	10	Int_7	single	RAF709	0 µM	0.5008
B03	1	6	1_B03_6_34	4	3T3 oF, ERK-KTR	10	Int_7	single	RAF709	0 µM	0.4772
B03	1	6	1_B03_6_35	4	3T3 oF, ERK-KTR	10	Int_7	single	RAF709	0 µM	0.5360
B03	1	6	1_B03_6_36	4	3T3 oF, ERK-KTR	10	Int_7	single	RAF709	0 µM	0.7051
B03	1	7	1_B03_7_1	4	3T3 oF, ERK-KTR	10	Int_7	single	RAF709	0 µM	0.5106
B03	1	7	1_B03_7_2	4	3T3 oF, ERK-KTR	10	Int_7	single	RAF709	0 µM	0.7107
B03	1	7	1_B03_7_3	4	3T3 oF, ERK-KTR	10	Int_7	single	RAF709	0 µM	0.5366
B03	1	7	1_B03_7_4	4	3T3 oF, ERK-KTR	10	Int_7	single	RAF709	0 µM	0.7828
B03	1	7	1_B03_7_5	4	3T3 oF, ERK-KTR	10	Int_7	single	RAF709	0 µM	0.4981
B03	1	7	1_B03_7_6	4	3T3 oF, ERK-KTR	10	Int_7	single	RAF709	0 µM	0.6995
B03	1	7	1_B03_7_7	4	3T3 oF, ERK-KTR	10	Int_7	single	RAF709	0 µM	0.3462
B03	1	7	1_B03_7_8	4	3T3 oF, ERK-KTR	10	Int_7	single	RAF709	0 µM	0.5732
B03	1	7	1_B03_7_9	4	3T3 oF, ERK-KTR	10	Int_7	single	RAF709	0 µM	0.6113
B03	1	7	1_B03_7_10	4	3T3 oF, ERK-KTR	10	Int_7	single	RAF709	0 µM	0.4892
B03	1	7	1_B03_7_11	4	3T3 oF, ERK-KTR	10	Int_7	single	RAF709	0 µM	0.5174
B03	1	7	1_B03_7_12	4	3T3 oF, ERK-KTR	10	Int_7	single	RAF709	0 µM	0.5284
B03	1	8	1_B03_8_1	4	3T3 oF, ERK-KTR	10	Int_7	single	RAF709	0 µM	0.3182
B03	1	8	1_B03_8_2	4	3T3 oF, ERK-KTR	10	Int_7	single	RAF709	0 µM	0.6997
B03	1	8	1_B03_8_3	4	3T3 oF, ERK-KTR	10	Int_7	single	RAF709	0 µM	0.4477
B03	1	8	1_B03_8_4	4	3T3 oF, ERK-KTR	10	Int_7	single	RAF709	0 µM	0.6361
B03	1	8	1_B03_8_5	4	3T3 oF, ERK-KTR	10	Int_7	single	RAF709	0 µM	0.6827
B03	1	9	1_B03_9_1	4	3T3 oF, ERK-KTR	10	Int_7	single	RAF709	0 µM	0.7285
B03	1	9	1_B03_9_2	4	3T3 oF, ERK-KTR	10	Int_7	single	RAF709	0 µM	0.9516
B03	1	9	1_B03_9_3	4	3T3 oF, ERK-KTR	10	Int_7	single	RAF709	0 µM	0.7407
B03	1	9	1_B03_9_4	4	3T3 oF, ERK-KTR	10	Int_7	single	RAF709	0 µM	0.5208
B03	1	9	1_B03_9_5	4	3T3 oF, ERK-KTR	10	Int_7	single	RAF709	0 µM	0.5029
B03	1	9	1_B03_9_6	4	3T3 oF, ERK-KTR	10	Int_7	single	RAF709	0 µM	0.6330
B03	1	9	1_B03_9_7	4	3T3 oF, ERK-KTR	10	Int_7	single	RAF709	0 µM	0.9922
B03	1	9	1_B03_9_8	4	3T3 oF, ERK-KTR	10	Int_7	single	RAF709	0 µM	0.5781
B03	1	9	1_B03_9_9	4	3T3 oF, ERK-KTR	10	Int_7	single	RAF709	0 µM	0.4120
B03	1	9	1_B03_9_10	4	3T3 oF, ERK-KTR	10	Int_7	single	RAF709	0 µM	0.8976
B03	1	9	1_B03_9_11	4	3T3 oF, ERK-KTR	10	Int_7	single	RAF709	0 µM	0.6412
B03	1	9	1_B03_9_12	4	3T3 oF, ERK-KTR	10	Int_7	single	RAF709	0 µM	0.6313
B03	1	9	1_B03_9_13	4	3T3 oF, ERK-KTR	10	Int_7	single	RAF709	0 µM	0.4151
B03	1	9	1_B03_9_14	4	3T3 oF, ERK-KTR	10	Int_7	single	RAF709	0 µM	0.6420
B03	1	9	1_B03_9_15	4	3T3 oF, ERK-KTR	10	Int_7	single	RAF709	0 µM	0.4355
B03	1	9	1_B03_9_17	4	3T3 oF, ERK-KTR	10	Int_7	single	RAF709	0 µM	0.5454
B03	1	9	1_B03_9_18	4	3T3 oF, ERK-KTR	10	Int_7	single	RAF709	0 µM	0.5185
B03	1	9	1_B03_9_20	4	3T3 oF, ERK-KTR	10	Int_7	single	RAF709	0 µM	1.0151
B03	1	9	1_B03_9_21	4	3T3 oF, ERK-KTR	10	Int_7	single	RAF709	0 µM	0.4821
B03	1	9	1_B03_9_22	4	3T3 oF, ERK-KTR	10	Int_7	single	RAF709	0 µM	0.6389
B03	1	9	1_B03_9_25	4	3T3 oF, ERK-KTR	10	Int_7	single	RAF709	0 µM	0.4522
B03	1	9	1_B03_9_26	4	3T3 oF, ERK-KTR	10	Int_7	single	RAF709	0 µM	0.5023
B03	1	9	1_B03_9_27	4	3T3 oF, ERK-KTR	10	Int_7	single	RAF709	0 µM	0.4764
B03	1	9	1_B03_9_28	4	3T3 oF, ERK-KTR	10	Int_7	single	RAF709	0 µM	0.6065
B03	1	10	1_B03_10_1	4	3T3 oF, ERK-KTR	10	Int_7	single	RAF709	0 µM	0.6263
B03	1	10	1_B03_10_2	4	3T3 oF, ERK-KTR	10	Int_7	single	RAF709	0 µM	0.9163
B03	1	10	1_B03_10_3	4	3T3 oF, ERK-KTR	10	Int_7	single	RAF709	0 µM	0.5576
B03	1	10	1_B03_10_4	4	3T3 oF, ERK-KTR	10	Int_7	single	RAF709	0 µM	0.4701
B03	1	10	1_B03_10_5	4	3T3 oF, ERK-KTR	10	Int_7	single	RAF709	0 µM	0.5938
B03	1	10	1_B03_10_6	4	3T3 oF, ERK-KTR	10	Int_7	single	RAF709	0 µM	0.9086
B03	1	10	1_B03_10_8	4	3T3 oF, ERK-KTR	10	Int_7	single	RAF709	0 µM	0.5528
B03	1	10	1_B03_10_9	4	3T3 oF, ERK-KTR	10	Int_7	single	RAF709	0 µM	0.5134
B03	1	10	1_B03_10_10	4	3T3 oF, ERK-KTR	10	Int_7	single	RAF709	0 µM	0.6330
B03	1	10	1_B03_10_11	4	3T3 oF, ERK-KTR	10	Int_7	single	RAF709	0 µM	0.4915
B03	1	10	1_B03_10_12	4	3T3 oF, ERK-KTR	10	Int_7	single	RAF709	0 µM	0.5011
B03	1	10	1_B03_10_13	4	3T3 oF, ERK-KTR	10	Int_7	single	RAF709	0 µM	0.8298
B03	1	10	1_B03_10_14	4	3T3 oF, ERK-KTR	10	Int_7	single	RAF709	0 µM	0.7844
B03	1	10	1_B03_10_15	4	3T3 oF, ERK-KTR	10	Int_7	single	RAF709	0 µM	0.5218
B03	1	10	1_B03_10_16	4	3T3 oF, ERK-KTR	10	Int_7	single	RAF709	0 µM	0.6724
B03	1	10	1_B03_10_17	4	3T3 oF, ERK-KTR	10	Int_7	single	RAF709	0 µM	0.5145
B03	1	11	1_B03_11_1	4	3T3 oF, ERK-KTR	10	Int_7	single	RAF709	0 µM	0.3555
B03	1	11	1_B03_11_3	4	3T3 oF, ERK-KTR	10	Int_7	single	RAF709	0 µM	0.5869
B03	1	11	1_B03_11_4	4	3T3 oF, ERK-KTR	10	Int_7	single	RAF709	0 µM	0.3580
B03	1	11	1_B03_11_5	4	3T3 oF, ERK-KTR	10	Int_7	single	RAF709	0 µM	0.3854
B03	1	11	1_B03_11_6	4	3T3 oF, ERK-KTR	10	Int_7	single	RAF709	0 µM	0.3944
B03	1	11	1_B03_11_7	4	3T3 oF, ERK-KTR	10	Int_7	single	RAF709	0 µM	0.5279
B03	1	11	1_B03_11_8	4	3T3 oF, ERK-KTR	10	Int_7	single	RAF709	0 µM	0.6440
B03	1	11	1_B03_11_9	4	3T3 oF, ERK-KTR	10	Int_7	single	RAF709	0 µM	0.8722
B03	1	11	1_B03_11_10	4	3T3 oF, ERK-KTR	10	Int_7	single	RAF709	0 µM	0.4629
B03	1	11	1_B03_11_11	4	3T3 oF, ERK-KTR	10	Int_7	single	RAF709	0 µM	0.9551
B04	1	0	1_B04_0_1	6	3T3 oF, ERK-KTR	10	Int_7	single	RAF709	0 µM	0.8177
B04	1	1	1_B04_1_1	6	3T3 oF, ERK-KTR	10	Int_7	single	RAF709	0 µM	0.3495
B04	1	1	1_B04_1_2	6	3T3 oF, ERK-KTR	10	Int_7	single	RAF709	0 µM	0.9922
B04	1	1	1_B04_1_3	6	3T3 oF, ERK-KTR	10	Int_7	single	RAF709	0 µM	0.4386
B04	1	1	1_B04_1_4	6	3T3 oF, ERK-KTR	10	Int_7	single	RAF709	0 µM	0.6891
B04	1	1	1_B04_1_6	6	3T3 oF, ERK-KTR	10	Int_7	single	RAF709	0 µM	0.8966
B04	1	1	1_B04_1_7	6	3T3 oF, ERK-KTR	10	Int_7	single	RAF709	0 µM	0.3464
B04	1	1	1_B04_1_8	6	3T3 oF, ERK-KTR	10	Int_7	single	RAF709	0 µM	0.7749
B04	1	1	1_B04_1_10	6	3T3 oF, ERK-KTR	10	Int_7	single	RAF709	0 µM	0.5763
B04	1	1	1_B04_1_11	6	3T3 oF, ERK-KTR	10	Int_7	single	RAF709	0 µM	0.3908
B04	1	1	1_B04_1_12	6	3T3 oF, ERK-KTR	10	Int_7	single	RAF709	0 µM	0.3787
B04	1	1	1_B04_1_13	6	3T3 oF, ERK-KTR	10	Int_7	single	RAF709	0 µM	0.4520
B04	1	2	1_B04_2_1	6	3T3 oF, ERK-KTR	10	Int_7	single	RAF709	0 µM	0.6183
B04	1	2	1_B04_2_2	6	3T3 oF, ERK-KTR	10	Int_7	single	RAF709	0 µM	0.5004
B04	1	2	1_B04_2_3	6	3T3 oF, ERK-KTR	10	Int_7	single	RAF709	0 µM	0.5169
B04	1	2	1_B04_2_4	6	3T3 oF, ERK-KTR	10	Int_7	single	RAF709	0 µM	1.0382
B04	1	2	1_B04_2_5	6	3T3 oF, ERK-KTR	10	Int_7	single	RAF709	0 µM	0.8818
B04	1	2	1_B04_2_7	6	3T3 oF, ERK-KTR	10	Int_7	single	RAF709	0 µM	0.6542
B04	1	2	1_B04_2_8	6	3T3 oF, ERK-KTR	10	Int_7	single	RAF709	0 µM	0.8289
B04	1	2	1_B04_2_9	6	3T3 oF, ERK-KTR	10	Int_7	single	RAF709	0 µM	0.5255
B04	1	2	1_B04_2_10	6	3T3 oF, ERK-KTR	10	Int_7	single	RAF709	0 µM	0.6120
B04	1	2	1_B04_2_11	6	3T3 oF, ERK-KTR	10	Int_7	single	RAF709	0 µM	0.5220
B04	1	2	1_B04_2_12	6	3T3 oF, ERK-KTR	10	Int_7	single	RAF709	0 µM	0.5060
B04	1	2	1_B04_2_13	6	3T3 oF, ERK-KTR	10	Int_7	single	RAF709	0 µM	0.9344
B04	1	2	1_B04_2_14	6	3T3 oF, ERK-KTR	10	Int_7	single	RAF709	0 µM	0.6227
B04	1	3	1_B04_3_2	6	3T3 oF, ERK-KTR	10	Int_7	single	RAF709	0 µM	0.6505
B04	1	4	1_B04_4_1	6	3T3 oF, ERK-KTR	10	Int_7	single	RAF709	0 µM	0.6308
B04	1	4	1_B04_4_3	6	3T3 oF, ERK-KTR	10	Int_7	single	RAF709	0 µM	0.5441
B04	1	4	1_B04_4_5	6	3T3 oF, ERK-KTR	10	Int_7	single	RAF709	0 µM	0.7903
B04	1	4	1_B04_4_7	6	3T3 oF, ERK-KTR	10	Int_7	single	RAF709	0 µM	0.6011
B04	1	4	1_B04_4_8	6	3T3 oF, ERK-KTR	10	Int_7	single	RAF709	0 µM	0.2964
B04	1	4	1_B04_4_9	6	3T3 oF, ERK-KTR	10	Int_7	single	RAF709	0 µM	0.9944
B04	1	4	1_B04_4_11	6	3T3 oF, ERK-KTR	10	Int_7	single	RAF709	0 µM	0.7455
B04	1	4	1_B04_4_15	6	3T3 oF, ERK-KTR	10	Int_7	single	RAF709	0 µM	0.7288
B04	1	4	1_B04_4_16	6	3T3 oF, ERK-KTR	10	Int_7	single	RAF709	0 µM	0.6382
B04	1	4	1_B04_4_17	6	3T3 oF, ERK-KTR	10	Int_7	single	RAF709	0 µM	0.9401
B04	1	4	1_B04_4_18	6	3T3 oF, ERK-KTR	10	Int_7	single	RAF709	0 µM	0.6729
B04	1	4	1_B04_4_19	6	3T3 oF, ERK-KTR	10	Int_7	single	RAF709	0 µM	0.6941
B04	1	4	1_B04_4_20	6	3T3 oF, ERK-KTR	10	Int_7	single	RAF709	0 µM	0.7732
B04	1	4	1_B04_4_21	6	3T3 oF, ERK-KTR	10	Int_7	single	RAF709	0 µM	0.7477
B04	1	4	1_B04_4_22	6	3T3 oF, ERK-KTR	10	Int_7	single	RAF709	0 µM	0.6955
B04	1	4	1_B04_4_23	6	3T3 oF, ERK-KTR	10	Int_7	single	RAF709	0 µM	0.9349
B04	1	4	1_B04_4_24	6	3T3 oF, ERK-KTR	10	Int_7	single	RAF709	0 µM	0.6580
B04	1	4	1_B04_4_25	6	3T3 oF, ERK-KTR	10	Int_7	single	RAF709	0 µM	0.7425
B04	1	4	1_B04_4_26	6	3T3 oF, ERK-KTR	10	Int_7	single	RAF709	0 µM	0.6499
B04	1	4	1_B04_4_27	6	3T3 oF, ERK-KTR	10	Int_7	single	RAF709	0 µM	0.6424
B04	1	4	1_B04_4_28	6	3T3 oF, ERK-KTR	10	Int_7	single	RAF709	0 µM	0.6823
B04	1	4	1_B04_4_29	6	3T3 oF, ERK-KTR	10	Int_7	single	RAF709	0 µM	0.7312
B04	1	4	1_B04_4_30	6	3T3 oF, ERK-KTR	10	Int_7	single	RAF709	0 µM	0.6768
B04	1	4	1_B04_4_31	6	3T3 oF, ERK-KTR	10	Int_7	single	RAF709	0 µM	0.2986
B04	1	4	1_B04_4_32	6	3T3 oF, ERK-KTR	10	Int_7	single	RAF709	0 µM	0.7411
B04	1	4	1_B04_4_33	6	3T3 oF, ERK-KTR	10	Int_7	single	RAF709	0 µM	0.6397
B04	1	4	1_B04_4_34	6	3T3 oF, ERK-KTR	10	Int_7	single	RAF709	0 µM	0.5911
B04	1	5	1_B04_5_1	6	3T3 oF, ERK-KTR	10	Int_7	single	RAF709	0 µM	1.0875
B04	1	5	1_B04_5_2	6	3T3 oF, ERK-KTR	10	Int_7	single	RAF709	0 µM	1.1216
B04	1	5	1_B04_5_3	6	3T3 oF, ERK-KTR	10	Int_7	single	RAF709	0 µM	0.8505
B04	1	5	1_B04_5_4	6	3T3 oF, ERK-KTR	10	Int_7	single	RAF709	0 µM	0.4985
B04	1	5	1_B04_5_5	6	3T3 oF, ERK-KTR	10	Int_7	single	RAF709	0 µM	0.9182
B04	1	5	1_B04_5_6	6	3T3 oF, ERK-KTR	10	Int_7	single	RAF709	0 µM	0.7814
B04	1	5	1_B04_5_7	6	3T3 oF, ERK-KTR	10	Int_7	single	RAF709	0 µM	0.9348
B04	1	5	1_B04_5_8	6	3T3 oF, ERK-KTR	10	Int_7	single	RAF709	0 µM	0.8215
B04	1	5	1_B04_5_10	6	3T3 oF, ERK-KTR	10	Int_7	single	RAF709	0 µM	0.4461
B04	1	5	1_B04_5_12	6	3T3 oF, ERK-KTR	10	Int_7	single	RAF709	0 µM	0.4757
B04	1	5	1_B04_5_14	6	3T3 oF, ERK-KTR	10	Int_7	single	RAF709	0 µM	0.3789
B04	1	5	1_B04_5_15	6	3T3 oF, ERK-KTR	10	Int_7	single	RAF709	0 µM	0.9203
B04	1	5	1_B04_5_16	6	3T3 oF, ERK-KTR	10	Int_7	single	RAF709	0 µM	0.8772
B04	1	5	1_B04_5_17	6	3T3 oF, ERK-KTR	10	Int_7	single	RAF709	0 µM	0.6486
B04	1	5	1_B04_5_18	6	3T3 oF, ERK-KTR	10	Int_7	single	RAF709	0 µM	0.9527
B04	1	5	1_B04_5_19	6	3T3 oF, ERK-KTR	10	Int_7	single	RAF709	0 µM	0.7090
B04	1	5	1_B04_5_20	6	3T3 oF, ERK-KTR	10	Int_7	single	RAF709	0 µM	0.9837
B04	1	5	1_B04_5_21	6	3T3 oF, ERK-KTR	10	Int_7	single	RAF709	0 µM	0.9538
B04	1	5	1_B04_5_22	6	3T3 oF, ERK-KTR	10	Int_7	single	RAF709	0 µM	0.8309
B04	1	5	1_B04_5_23	6	3T3 oF, ERK-KTR	10	Int_7	single	RAF709	0 µM	0.5705
B04	1	5	1_B04_5_24	6	3T3 oF, ERK-KTR	10	Int_7	single	RAF709	0 µM	0.9804
B04	1	5	1_B04_5_25	6	3T3 oF, ERK-KTR	10	Int_7	single	RAF709	0 µM	0.3877
B04	1	5	1_B04_5_26	6	3T3 oF, ERK-KTR	10	Int_7	single	RAF709	0 µM	0.8553
B04	1	5	1_B04_5_27	6	3T3 oF, ERK-KTR	10	Int_7	single	RAF709	0 µM	0.3691
B04	1	5	1_B04_5_28	6	3T3 oF, ERK-KTR	10	Int_7	single	RAF709	0 µM	0.5577
B04	1	5	1_B04_5_29	6	3T3 oF, ERK-KTR	10	Int_7	single	RAF709	0 µM	0.4780
B04	1	5	1_B04_5_31	6	3T3 oF, ERK-KTR	10	Int_7	single	RAF709	0 µM	0.4868
B04	1	5	1_B04_5_32	6	3T3 oF, ERK-KTR	10	Int_7	single	RAF709	0 µM	0.7472
B04	1	5	1_B04_5_33	6	3T3 oF, ERK-KTR	10	Int_7	single	RAF709	0 µM	0.4761
B04	1	5	1_B04_5_34	6	3T3 oF, ERK-KTR	10	Int_7	single	RAF709	0 µM	0.8232
B04	1	5	1_B04_5_35	6	3T3 oF, ERK-KTR	10	Int_7	single	RAF709	0 µM	0.4616
B04	1	5	1_B04_5_36	6	3T3 oF, ERK-KTR	10	Int_7	single	RAF709	0 µM	0.4879
B04	1	5	1_B04_5_37	6	3T3 oF, ERK-KTR	10	Int_7	single	RAF709	0 µM	0.4774
B04	1	5	1_B04_5_38	6	3T3 oF, ERK-KTR	10	Int_7	single	RAF709	0 µM	0.5318
B04	1	5	1_B04_5_40	6	3T3 oF, ERK-KTR	10	Int_7	single	RAF709	0 µM	0.9115
B04	1	5	1_B04_5_41	6	3T3 oF, ERK-KTR	10	Int_7	single	RAF709	0 µM	0.8581
B04	1	6	1_B04_6_2	6	3T3 oF, ERK-KTR	10	Int_7	single	RAF709	0 µM	0.5183
B04	1	6	1_B04_6_3	6	3T3 oF, ERK-KTR	10	Int_7	single	RAF709	0 µM	0.9280
B04	1	6	1_B04_6_5	6	3T3 oF, ERK-KTR	10	Int_7	single	RAF709	0 µM	1.0035
B04	1	6	1_B04_6_7	6	3T3 oF, ERK-KTR	10	Int_7	single	RAF709	0 µM	0.4827
B04	1	6	1_B04_6_8	6	3T3 oF, ERK-KTR	10	Int_7	single	RAF709	0 µM	0.5250
B04	1	6	1_B04_6_10	6	3T3 oF, ERK-KTR	10	Int_7	single	RAF709	0 µM	0.5346
B04	1	6	1_B04_6_11	6	3T3 oF, ERK-KTR	10	Int_7	single	RAF709	0 µM	0.9229
B04	1	6	1_B04_6_12	6	3T3 oF, ERK-KTR	10	Int_7	single	RAF709	0 µM	0.9489
B04	1	6	1_B04_6_13	6	3T3 oF, ERK-KTR	10	Int_7	single	RAF709	0 µM	0.6999
B04	1	6	1_B04_6_15	6	3T3 oF, ERK-KTR	10	Int_7	single	RAF709	0 µM	0.4367
B04	1	6	1_B04_6_16	6	3T3 oF, ERK-KTR	10	Int_7	single	RAF709	0 µM	0.4282
B04	1	6	1_B04_6_18	6	3T3 oF, ERK-KTR	10	Int_7	single	RAF709	0 µM	0.9724
B04	1	6	1_B04_6_19	6	3T3 oF, ERK-KTR	10	Int_7	single	RAF709	0 µM	0.5951
B04	1	6	1_B04_6_20	6	3T3 oF, ERK-KTR	10	Int_7	single	RAF709	0 µM	0.5493
B04	1	6	1_B04_6_21	6	3T3 oF, ERK-KTR	10	Int_7	single	RAF709	0 µM	0.4961
B04	1	6	1_B04_6_22	6	3T3 oF, ERK-KTR	10	Int_7	single	RAF709	0 µM	0.7809
B04	1	6	1_B04_6_23	6	3T3 oF, ERK-KTR	10	Int_7	single	RAF709	0 µM	0.6830
B04	1	6	1_B04_6_24	6	3T3 oF, ERK-KTR	10	Int_7	single	RAF709	0 µM	0.9285
B04	1	6	1_B04_6_26	6	3T3 oF, ERK-KTR	10	Int_7	single	RAF709	0 µM	0.5026
B04	1	6	1_B04_6_27	6	3T3 oF, ERK-KTR	10	Int_7	single	RAF709	0 µM	0.7884
B04	1	6	1_B04_6_28	6	3T3 oF, ERK-KTR	10	Int_7	single	RAF709	0 µM	1.0087
B04	1	6	1_B04_6_29	6	3T3 oF, ERK-KTR	10	Int_7	single	RAF709	0 µM	0.3747
B04	1	6	1_B04_6_30	6	3T3 oF, ERK-KTR	10	Int_7	single	RAF709	0 µM	0.4207
B04	1	6	1_B04_6_31	6	3T3 oF, ERK-KTR	10	Int_7	single	RAF709	0 µM	0.6765
B04	1	6	1_B04_6_32	6	3T3 oF, ERK-KTR	10	Int_7	single	RAF709	0 µM	0.9395
B04	1	6	1_B04_6_33	6	3T3 oF, ERK-KTR	10	Int_7	single	RAF709	0 µM	0.8296
B04	1	6	1_B04_6_34	6	3T3 oF, ERK-KTR	10	Int_7	single	RAF709	0 µM	0.8711
B04	1	6	1_B04_6_35	6	3T3 oF, ERK-KTR	10	Int_7	single	RAF709	0 µM	0.3085
B04	1	6	1_B04_6_36	6	3T3 oF, ERK-KTR	10	Int_7	single	RAF709	0 µM	0.4143
B04	1	6	1_B04_6_38	6	3T3 oF, ERK-KTR	10	Int_7	single	RAF709	0 µM	1.0405
B04	1	6	1_B04_6_39	6	3T3 oF, ERK-KTR	10	Int_7	single	RAF709	0 µM	0.8436
B04	1	6	1_B04_6_40	6	3T3 oF, ERK-KTR	10	Int_7	single	RAF709	0 µM	1.0120
B04	1	6	1_B04_6_41	6	3T3 oF, ERK-KTR	10	Int_7	single	RAF709	0 µM	1.0815
B04	1	6	1_B04_6_43	6	3T3 oF, ERK-KTR	10	Int_7	single	RAF709	0 µM	0.7971
B04	1	7	1_B04_7_1	6	3T3 oF, ERK-KTR	10	Int_7	single	RAF709	0 µM	0.5037
B04	1	7	1_B04_7_2	6	3T3 oF, ERK-KTR	10	Int_7	single	RAF709	0 µM	0.7852
B04	1	7	1_B04_7_3	6	3T3 oF, ERK-KTR	10	Int_7	single	RAF709	0 µM	0.7178
B04	1	7	1_B04_7_4	6	3T3 oF, ERK-KTR	10	Int_7	single	RAF709	0 µM	0.5198
B04	1	8	1_B04_8_1	6	3T3 oF, ERK-KTR	10	Int_7	single	RAF709	0 µM	0.4257
B04	1	8	1_B04_8_2	6	3T3 oF, ERK-KTR	10	Int_7	single	RAF709	0 µM	0.6134
B04	1	8	1_B04_8_4	6	3T3 oF, ERK-KTR	10	Int_7	single	RAF709	0 µM	0.6497
B04	1	9	1_B04_9_1	6	3T3 oF, ERK-KTR	10	Int_7	single	RAF709	0 µM	0.5648
B04	1	9	1_B04_9_2	6	3T3 oF, ERK-KTR	10	Int_7	single	RAF709	0 µM	0.3830
B04	1	9	1_B04_9_4	6	3T3 oF, ERK-KTR	10	Int_7	single	RAF709	0 µM	0.5925
B04	1	9	1_B04_9_5	6	3T3 oF, ERK-KTR	10	Int_7	single	RAF709	0 µM	0.5614
B04	1	9	1_B04_9_6	6	3T3 oF, ERK-KTR	10	Int_7	single	RAF709	0 µM	0.5080
B04	1	9	1_B04_9_8	6	3T3 oF, ERK-KTR	10	Int_7	single	RAF709	0 µM	0.5055
B04	1	9	1_B04_9_9	6	3T3 oF, ERK-KTR	10	Int_7	single	RAF709	0 µM	0.7910
B04	1	9	1_B04_9_10	6	3T3 oF, ERK-KTR	10	Int_7	single	RAF709	0 µM	0.8616
B04	1	9	1_B04_9_11	6	3T3 oF, ERK-KTR	10	Int_7	single	RAF709	0 µM	0.7275
B04	1	9	1_B04_9_12	6	3T3 oF, ERK-KTR	10	Int_7	single	RAF709	0 µM	0.8872
B04	1	9	1_B04_9_14	6	3T3 oF, ERK-KTR	10	Int_7	single	RAF709	0 µM	0.5653
B04	1	9	1_B04_9_15	6	3T3 oF, ERK-KTR	10	Int_7	single	RAF709	0 µM	0.7388
B04	1	9	1_B04_9_16	6	3T3 oF, ERK-KTR	10	Int_7	single	RAF709	0 µM	0.4118
B04	1	9	1_B04_9_17	6	3T3 oF, ERK-KTR	10	Int_7	single	RAF709	0 µM	0.4713
B04	1	9	1_B04_9_18	6	3T3 oF, ERK-KTR	10	Int_7	single	RAF709	0 µM	0.7765
B04	1	9	1_B04_9_19	6	3T3 oF, ERK-KTR	10	Int_7	single	RAF709	0 µM	0.3526
B04	1	9	1_B04_9_20	6	3T3 oF, ERK-KTR	10	Int_7	single	RAF709	0 µM	0.8882
B04	1	9	1_B04_9_21	6	3T3 oF, ERK-KTR	10	Int_7	single	RAF709	0 µM	0.7484
B04	1	9	1_B04_9_22	6	3T3 oF, ERK-KTR	10	Int_7	single	RAF709	0 µM	0.6130
B04	1	9	1_B04_9_23	6	3T3 oF, ERK-KTR	10	Int_7	single	RAF709	0 µM	0.5604
B04	1	9	1_B04_9_25	6	3T3 oF, ERK-KTR	10	Int_7	single	RAF709	0 µM	0.9557
B04	1	9	1_B04_9_27	6	3T3 oF, ERK-KTR	10	Int_7	single	RAF709	0 µM	0.4844
B04	1	10	1_B04_10_1	6	3T3 oF, ERK-KTR	10	Int_7	single	RAF709	0 µM	0.9994
B04	1	10	1_B04_10_3	6	3T3 oF, ERK-KTR	10	Int_7	single	RAF709	0 µM	0.4233
B04	1	10	1_B04_10_4	6	3T3 oF, ERK-KTR	10	Int_7	single	RAF709	0 µM	0.4889
B04	1	10	1_B04_10_5	6	3T3 oF, ERK-KTR	10	Int_7	single	RAF709	0 µM	0.5612
B04	1	10	1_B04_10_6	6	3T3 oF, ERK-KTR	10	Int_7	single	RAF709	0 µM	0.5583
B04	1	10	1_B04_10_8	6	3T3 oF, ERK-KTR	10	Int_7	single	RAF709	0 µM	0.4741
B04	1	10	1_B04_10_10	6	3T3 oF, ERK-KTR	10	Int_7	single	RAF709	0 µM	0.7949
B04	1	10	1_B04_10_13	6	3T3 oF, ERK-KTR	10	Int_7	single	RAF709	0 µM	0.5775
B04	1	10	1_B04_10_14	6	3T3 oF, ERK-KTR	10	Int_7	single	RAF709	0 µM	0.6757
B05	1	1	1_B05_1_1	8	3T3 oF, ERK-KTR	10	Int_7	single	RAF709	0 µM	0.4190
B05	1	1	1_B05_1_2	8	3T3 oF, ERK-KTR	10	Int_7	single	RAF709	0 µM	0.4090
B05	1	1	1_B05_1_3	8	3T3 oF, ERK-KTR	10	Int_7	single	RAF709	0 µM	0.4171
B05	1	1	1_B05_1_4	8	3T3 oF, ERK-KTR	10	Int_7	single	RAF709	0 µM	0.5902
B05	1	1	1_B05_1_5	8	3T3 oF, ERK-KTR	10	Int_7	single	RAF709	0 µM	0.3431
B05	1	1	1_B05_1_6	8	3T3 oF, ERK-KTR	10	Int_7	single	RAF709	0 µM	0.5201
B05	1	1	1_B05_1_8	8	3T3 oF, ERK-KTR	10	Int_7	single	RAF709	0 µM	0.5810
B05	1	1	1_B05_1_9	8	3T3 oF, ERK-KTR	10	Int_7	single	RAF709	0 µM	0.5866
B05	1	1	1_B05_1_10	8	3T3 oF, ERK-KTR	10	Int_7	single	RAF709	0 µM	0.6924
B05	1	1	1_B05_1_11	8	3T3 oF, ERK-KTR	10	Int_7	single	RAF709	0 µM	0.8467
B05	1	2	1_B05_2_1	8	3T3 oF, ERK-KTR	10	Int_7	single	RAF709	0 µM	0.7051
B05	1	2	1_B05_2_2	8	3T3 oF, ERK-KTR	10	Int_7	single	RAF709	0 µM	0.5338
B05	1	2	1_B05_2_3	8	3T3 oF, ERK-KTR	10	Int_7	single	RAF709	0 µM	0.6551
B05	1	2	1_B05_2_4	8	3T3 oF, ERK-KTR	10	Int_7	single	RAF709	0 µM	0.4971
B05	1	2	1_B05_2_5	8	3T3 oF, ERK-KTR	10	Int_7	single	RAF709	0 µM	0.6403
B05	1	2	1_B05_2_6	8	3T3 oF, ERK-KTR	10	Int_7	single	RAF709	0 µM	0.6141
B05	1	2	1_B05_2_7	8	3T3 oF, ERK-KTR	10	Int_7	single	RAF709	0 µM	0.4388
B05	1	2	1_B05_2_9	8	3T3 oF, ERK-KTR	10	Int_7	single	RAF709	0 µM	0.8611
B05	1	2	1_B05_2_10	8	3T3 oF, ERK-KTR	10	Int_7	single	RAF709	0 µM	0.6010
B05	1	2	1_B05_2_11	8	3T3 oF, ERK-KTR	10	Int_7	single	RAF709	0 µM	0.7570
B05	1	2	1_B05_2_12	8	3T3 oF, ERK-KTR	10	Int_7	single	RAF709	0 µM	0.5447
B05	1	2	1_B05_2_13	8	3T3 oF, ERK-KTR	10	Int_7	single	RAF709	0 µM	0.6329
B05	1	2	1_B05_2_14	8	3T3 oF, ERK-KTR	10	Int_7	single	RAF709	0 µM	0.6333
B05	1	3	1_B05_3_1	8	3T3 oF, ERK-KTR	10	Int_7	single	RAF709	0 µM	0.5716
B05	1	3	1_B05_3_2	8	3T3 oF, ERK-KTR	10	Int_7	single	RAF709	0 µM	0.5924
B05	1	4	1_B05_4_2	8	3T3 oF, ERK-KTR	10	Int_7	single	RAF709	0 µM	0.5786
B05	1	4	1_B05_4_3	8	3T3 oF, ERK-KTR	10	Int_7	single	RAF709	0 µM	0.2858
B05	1	4	1_B05_4_4	8	3T3 oF, ERK-KTR	10	Int_7	single	RAF709	0 µM	0.2872
B05	1	4	1_B05_4_5	8	3T3 oF, ERK-KTR	10	Int_7	single	RAF709	0 µM	0.4672
B05	1	4	1_B05_4_6	8	3T3 oF, ERK-KTR	10	Int_7	single	RAF709	0 µM	0.6354
B05	1	4	1_B05_4_7	8	3T3 oF, ERK-KTR	10	Int_7	single	RAF709	0 µM	0.6111
B05	1	4	1_B05_4_8	8	3T3 oF, ERK-KTR	10	Int_7	single	RAF709	0 µM	0.6579
B05	1	4	1_B05_4_9	8	3T3 oF, ERK-KTR	10	Int_7	single	RAF709	0 µM	0.8074
B05	1	4	1_B05_4_10	8	3T3 oF, ERK-KTR	10	Int_7	single	RAF709	0 µM	0.6615
B05	1	4	1_B05_4_11	8	3T3 oF, ERK-KTR	10	Int_7	single	RAF709	0 µM	0.5619
B05	1	4	1_B05_4_12	8	3T3 oF, ERK-KTR	10	Int_7	single	RAF709	0 µM	0.7224
B05	1	4	1_B05_4_13	8	3T3 oF, ERK-KTR	10	Int_7	single	RAF709	0 µM	0.6692
B05	1	4	1_B05_4_14	8	3T3 oF, ERK-KTR	10	Int_7	single	RAF709	0 µM	0.7370
B05	1	4	1_B05_4_15	8	3T3 oF, ERK-KTR	10	Int_7	single	RAF709	0 µM	0.9868
B05	1	4	1_B05_4_16	8	3T3 oF, ERK-KTR	10	Int_7	single	RAF709	0 µM	0.5642
B05	1	4	1_B05_4_17	8	3T3 oF, ERK-KTR	10	Int_7	single	RAF709	0 µM	0.8459
B05	1	4	1_B05_4_18	8	3T3 oF, ERK-KTR	10	Int_7	single	RAF709	0 µM	0.5947
B05	1	4	1_B05_4_19	8	3T3 oF, ERK-KTR	10	Int_7	single	RAF709	0 µM	0.8517
B05	1	4	1_B05_4_20	8	3T3 oF, ERK-KTR	10	Int_7	single	RAF709	0 µM	0.5111
B05	1	4	1_B05_4_21	8	3T3 oF, ERK-KTR	10	Int_7	single	RAF709	0 µM	0.8009
B05	1	4	1_B05_4_22	8	3T3 oF, ERK-KTR	10	Int_7	single	RAF709	0 µM	0.6391
B05	1	4	1_B05_4_23	8	3T3 oF, ERK-KTR	10	Int_7	single	RAF709	0 µM	0.7644
B05	1	4	1_B05_4_24	8	3T3 oF, ERK-KTR	10	Int_7	single	RAF709	0 µM	0.7690
B05	1	4	1_B05_4_26	8	3T3 oF, ERK-KTR	10	Int_7	single	RAF709	0 µM	0.7697
B05	1	4	1_B05_4_27	8	3T3 oF, ERK-KTR	10	Int_7	single	RAF709	0 µM	0.5650
B05	1	4	1_B05_4_28	8	3T3 oF, ERK-KTR	10	Int_7	single	RAF709	0 µM	0.5851
B05	1	4	1_B05_4_31	8	3T3 oF, ERK-KTR	10	Int_7	single	RAF709	0 µM	0.4080
B05	1	4	1_B05_4_33	8	3T3 oF, ERK-KTR	10	Int_7	single	RAF709	0 µM	0.5735
B05	1	4	1_B05_4_34	8	3T3 oF, ERK-KTR	10	Int_7	single	RAF709	0 µM	0.5458
B05	1	5	1_B05_5_1	8	3T3 oF, ERK-KTR	10	Int_7	single	RAF709	0 µM	0.4124
B05	1	5	1_B05_5_2	8	3T3 oF, ERK-KTR	10	Int_7	single	RAF709	0 µM	0.7882
B05	1	5	1_B05_5_3	8	3T3 oF, ERK-KTR	10	Int_7	single	RAF709	0 µM	0.9300
B05	1	5	1_B05_5_4	8	3T3 oF, ERK-KTR	10	Int_7	single	RAF709	0 µM	0.5305
B05	1	5	1_B05_5_5	8	3T3 oF, ERK-KTR	10	Int_7	single	RAF709	0 µM	0.4850
B05	1	5	1_B05_5_6	8	3T3 oF, ERK-KTR	10	Int_7	single	RAF709	0 µM	0.5166
B05	1	5	1_B05_5_7	8	3T3 oF, ERK-KTR	10	Int_7	single	RAF709	0 µM	0.5069
B05	1	5	1_B05_5_8	8	3T3 oF, ERK-KTR	10	Int_7	single	RAF709	0 µM	0.4942
B05	1	5	1_B05_5_9	8	3T3 oF, ERK-KTR	10	Int_7	single	RAF709	0 µM	0.5893
B05	1	5	1_B05_5_10	8	3T3 oF, ERK-KTR	10	Int_7	single	RAF709	0 µM	0.5801
B05	1	5	1_B05_5_11	8	3T3 oF, ERK-KTR	10	Int_7	single	RAF709	0 µM	0.5479
B05	1	5	1_B05_5_12	8	3T3 oF, ERK-KTR	10	Int_7	single	RAF709	0 µM	0.8724
B05	1	5	1_B05_5_13	8	3T3 oF, ERK-KTR	10	Int_7	single	RAF709	0 µM	0.6378
B05	1	5	1_B05_5_14	8	3T3 oF, ERK-KTR	10	Int_7	single	RAF709	0 µM	0.5322
B05	1	5	1_B05_5_15	8	3T3 oF, ERK-KTR	10	Int_7	single	RAF709	0 µM	0.6004
B05	1	5	1_B05_5_16	8	3T3 oF, ERK-KTR	10	Int_7	single	RAF709	0 µM	0.6692
B05	1	5	1_B05_5_17	8	3T3 oF, ERK-KTR	10	Int_7	single	RAF709	0 µM	0.6069
B05	1	5	1_B05_5_18	8	3T3 oF, ERK-KTR	10	Int_7	single	RAF709	0 µM	0.4517
B05	1	5	1_B05_5_19	8	3T3 oF, ERK-KTR	10	Int_7	single	RAF709	0 µM	0.4617
B05	1	5	1_B05_5_20	8	3T3 oF, ERK-KTR	10	Int_7	single	RAF709	0 µM	0.4485
B05	1	5	1_B05_5_21	8	3T3 oF, ERK-KTR	10	Int_7	single	RAF709	0 µM	0.5317
B05	1	5	1_B05_5_22	8	3T3 oF, ERK-KTR	10	Int_7	single	RAF709	0 µM	0.4128
B05	1	5	1_B05_5_23	8	3T3 oF, ERK-KTR	10	Int_7	single	RAF709	0 µM	0.6954
B05	1	5	1_B05_5_24	8	3T3 oF, ERK-KTR	10	Int_7	single	RAF709	0 µM	0.3126
B05	1	5	1_B05_5_25	8	3T3 oF, ERK-KTR	10	Int_7	single	RAF709	0 µM	0.6329
B05	1	5	1_B05_5_27	8	3T3 oF, ERK-KTR	10	Int_7	single	RAF709	0 µM	0.3258
B05	1	5	1_B05_5_28	8	3T3 oF, ERK-KTR	10	Int_7	single	RAF709	0 µM	0.3124
B05	1	5	1_B05_5_29	8	3T3 oF, ERK-KTR	10	Int_7	single	RAF709	0 µM	0.5460
B05	1	6	1_B05_6_1	8	3T3 oF, ERK-KTR	10	Int_7	single	RAF709	0 µM	0.3357
B05	1	6	1_B05_6_2	8	3T3 oF, ERK-KTR	10	Int_7	single	RAF709	0 µM	0.5906
B05	1	6	1_B05_6_3	8	3T3 oF, ERK-KTR	10	Int_7	single	RAF709	0 µM	0.4972
B05	1	6	1_B05_6_4	8	3T3 oF, ERK-KTR	10	Int_7	single	RAF709	0 µM	0.8903
B05	1	6	1_B05_6_5	8	3T3 oF, ERK-KTR	10	Int_7	single	RAF709	0 µM	0.3329
B05	1	6	1_B05_6_6	8	3T3 oF, ERK-KTR	10	Int_7	single	RAF709	0 µM	0.3098
B05	1	6	1_B05_6_7	8	3T3 oF, ERK-KTR	10	Int_7	single	RAF709	0 µM	0.5767
B05	1	6	1_B05_6_8	8	3T3 oF, ERK-KTR	10	Int_7	single	RAF709	0 µM	0.5816
B05	1	6	1_B05_6_9	8	3T3 oF, ERK-KTR	10	Int_7	single	RAF709	0 µM	0.7207
B05	1	6	1_B05_6_10	8	3T3 oF, ERK-KTR	10	Int_7	single	RAF709	0 µM	0.3880
B05	1	6	1_B05_6_11	8	3T3 oF, ERK-KTR	10	Int_7	single	RAF709	0 µM	0.7750
B05	1	6	1_B05_6_12	8	3T3 oF, ERK-KTR	10	Int_7	single	RAF709	0 µM	0.3438
B05	1	6	1_B05_6_13	8	3T3 oF, ERK-KTR	10	Int_7	single	RAF709	0 µM	0.5498
B05	1	6	1_B05_6_14	8	3T3 oF, ERK-KTR	10	Int_7	single	RAF709	0 µM	0.6391
B05	1	6	1_B05_6_15	8	3T3 oF, ERK-KTR	10	Int_7	single	RAF709	0 µM	0.2888
B05	1	6	1_B05_6_16	8	3T3 oF, ERK-KTR	10	Int_7	single	RAF709	0 µM	0.5691
B05	1	6	1_B05_6_17	8	3T3 oF, ERK-KTR	10	Int_7	single	RAF709	0 µM	0.6224
B05	1	6	1_B05_6_18	8	3T3 oF, ERK-KTR	10	Int_7	single	RAF709	0 µM	0.7604
B05	1	6	1_B05_6_19	8	3T3 oF, ERK-KTR	10	Int_7	single	RAF709	0 µM	0.5930
B05	1	6	1_B05_6_20	8	3T3 oF, ERK-KTR	10	Int_7	single	RAF709	0 µM	0.7037
B05	1	6	1_B05_6_21	8	3T3 oF, ERK-KTR	10	Int_7	single	RAF709	0 µM	0.6106
B05	1	6	1_B05_6_22	8	3T3 oF, ERK-KTR	10	Int_7	single	RAF709	0 µM	0.7894
B05	1	6	1_B05_6_23	8	3T3 oF, ERK-KTR	10	Int_7	single	RAF709	0 µM	0.7404
B05	1	6	1_B05_6_24	8	3T3 oF, ERK-KTR	10	Int_7	single	RAF709	0 µM	0.5251
B05	1	6	1_B05_6_26	8	3T3 oF, ERK-KTR	10	Int_7	single	RAF709	0 µM	0.9262
B05	1	6	1_B05_6_27	8	3T3 oF, ERK-KTR	10	Int_7	single	RAF709	0 µM	0.7597
B05	1	6	1_B05_6_28	8	3T3 oF, ERK-KTR	10	Int_7	single	RAF709	0 µM	0.5792
B05	1	6	1_B05_6_29	8	3T3 oF, ERK-KTR	10	Int_7	single	RAF709	0 µM	0.7888
B05	1	7	1_B05_7_2	8	3T3 oF, ERK-KTR	10	Int_7	single	RAF709	0 µM	0.6518
B05	1	7	1_B05_7_3	8	3T3 oF, ERK-KTR	10	Int_7	single	RAF709	0 µM	0.6470
B05	1	7	1_B05_7_4	8	3T3 oF, ERK-KTR	10	Int_7	single	RAF709	0 µM	0.5698
B05	1	7	1_B05_7_5	8	3T3 oF, ERK-KTR	10	Int_7	single	RAF709	0 µM	0.4526
B05	1	7	1_B05_7_7	8	3T3 oF, ERK-KTR	10	Int_7	single	RAF709	0 µM	0.6818
B05	1	7	1_B05_7_8	8	3T3 oF, ERK-KTR	10	Int_7	single	RAF709	0 µM	0.6779
B05	1	7	1_B05_7_9	8	3T3 oF, ERK-KTR	10	Int_7	single	RAF709	0 µM	0.8267
B05	1	8	1_B05_8_1	8	3T3 oF, ERK-KTR	10	Int_7	single	RAF709	0 µM	0.7521
B05	1	8	1_B05_8_2	8	3T3 oF, ERK-KTR	10	Int_7	single	RAF709	0 µM	0.7883
B05	1	8	1_B05_8_3	8	3T3 oF, ERK-KTR	10	Int_7	single	RAF709	0 µM	0.3900
B05	1	8	1_B05_8_4	8	3T3 oF, ERK-KTR	10	Int_7	single	RAF709	0 µM	0.8263
B05	1	8	1_B05_8_5	8	3T3 oF, ERK-KTR	10	Int_7	single	RAF709	0 µM	0.3913
B05	1	8	1_B05_8_6	8	3T3 oF, ERK-KTR	10	Int_7	single	RAF709	0 µM	0.6543
B05	1	8	1_B05_8_8	8	3T3 oF, ERK-KTR	10	Int_7	single	RAF709	0 µM	0.6295
B05	1	8	1_B05_8_9	8	3T3 oF, ERK-KTR	10	Int_7	single	RAF709	0 µM	0.6312
B05	1	8	1_B05_8_11	8	3T3 oF, ERK-KTR	10	Int_7	single	RAF709	0 µM	0.3256
B05	1	8	1_B05_8_12	8	3T3 oF, ERK-KTR	10	Int_7	single	RAF709	0 µM	0.4119
B05	1	8	1_B05_8_13	8	3T3 oF, ERK-KTR	10	Int_7	single	RAF709	0 µM	0.7923
B05	1	8	1_B05_8_15	8	3T3 oF, ERK-KTR	10	Int_7	single	RAF709	0 µM	0.5422
B05	1	8	1_B05_8_17	8	3T3 oF, ERK-KTR	10	Int_7	single	RAF709	0 µM	0.5618
B05	1	8	1_B05_8_19	8	3T3 oF, ERK-KTR	10	Int_7	single	RAF709	0 µM	0.4459
B05	1	8	1_B05_8_20	8	3T3 oF, ERK-KTR	10	Int_7	single	RAF709	0 µM	0.3232
B05	1	8	1_B05_8_21	8	3T3 oF, ERK-KTR	10	Int_7	single	RAF709	0 µM	0.4357
B05	1	8	1_B05_8_22	8	3T3 oF, ERK-KTR	10	Int_7	single	RAF709	0 µM	0.8470
B05	1	8	1_B05_8_23	8	3T3 oF, ERK-KTR	10	Int_7	single	RAF709	0 µM	0.6077
B05	1	8	1_B05_8_25	8	3T3 oF, ERK-KTR	10	Int_7	single	RAF709	0 µM	0.5711
B05	1	8	1_B05_8_26	8	3T3 oF, ERK-KTR	10	Int_7	single	RAF709	0 µM	0.4602
B05	1	8	1_B05_8_27	8	3T3 oF, ERK-KTR	10	Int_7	single	RAF709	0 µM	0.7385
B05	1	8	1_B05_8_28	8	3T3 oF, ERK-KTR	10	Int_7	single	RAF709	0 µM	0.7852
B05	1	8	1_B05_8_29	8	3T3 oF, ERK-KTR	10	Int_7	single	RAF709	0 µM	0.8590
B05	1	8	1_B05_8_31	8	3T3 oF, ERK-KTR	10	Int_7	single	RAF709	0 µM	0.7826
B05	1	9	1_B05_9_1	8	3T3 oF, ERK-KTR	10	Int_7	single	RAF709	0 µM	0.7593
B05	1	9	1_B05_9_2	8	3T3 oF, ERK-KTR	10	Int_7	single	RAF709	0 µM	0.7103
B05	1	9	1_B05_9_3	8	3T3 oF, ERK-KTR	10	Int_7	single	RAF709	0 µM	0.5808
B05	1	9	1_B05_9_4	8	3T3 oF, ERK-KTR	10	Int_7	single	RAF709	0 µM	0.7168
B05	1	9	1_B05_9_5	8	3T3 oF, ERK-KTR	10	Int_7	single	RAF709	0 µM	0.6568
B05	1	9	1_B05_9_6	8	3T3 oF, ERK-KTR	10	Int_7	single	RAF709	0 µM	0.8577
B05	1	9	1_B05_9_7	8	3T3 oF, ERK-KTR	10	Int_7	single	RAF709	0 µM	0.6283
B05	1	9	1_B05_9_8	8	3T3 oF, ERK-KTR	10	Int_7	single	RAF709	0 µM	0.7337
B05	1	9	1_B05_9_9	8	3T3 oF, ERK-KTR	10	Int_7	single	RAF709	0 µM	0.8045
B05	1	9	1_B05_9_10	8	3T3 oF, ERK-KTR	10	Int_7	single	RAF709	0 µM	0.5956
B05	1	9	1_B05_9_11	8	3T3 oF, ERK-KTR	10	Int_7	single	RAF709	0 µM	0.7527
B05	1	9	1_B05_9_14	8	3T3 oF, ERK-KTR	10	Int_7	single	RAF709	0 µM	0.6839
B05	1	9	1_B05_9_15	8	3T3 oF, ERK-KTR	10	Int_7	single	RAF709	0 µM	0.5504
B05	1	9	1_B05_9_19	8	3T3 oF, ERK-KTR	10	Int_7	single	RAF709	0 µM	0.3559
B05	1	9	1_B05_9_20	8	3T3 oF, ERK-KTR	10	Int_7	single	RAF709	0 µM	0.6050
B05	1	9	1_B05_9_21	8	3T3 oF, ERK-KTR	10	Int_7	single	RAF709	0 µM	0.5549
B05	1	9	1_B05_9_22	8	3T3 oF, ERK-KTR	10	Int_7	single	RAF709	0 µM	0.5674
B05	1	9	1_B05_9_23	8	3T3 oF, ERK-KTR	10	Int_7	single	RAF709	0 µM	0.6363
B05	1	9	1_B05_9_24	8	3T3 oF, ERK-KTR	10	Int_7	single	RAF709	0 µM	0.5889
B05	1	9	1_B05_9_25	8	3T3 oF, ERK-KTR	10	Int_7	single	RAF709	0 µM	0.6045
B05	1	9	1_B05_9_26	8	3T3 oF, ERK-KTR	10	Int_7	single	RAF709	0 µM	1.0116
B05	1	10	1_B05_10_1	8	3T3 oF, ERK-KTR	10	Int_7	single	RAF709	0 µM	0.8393
B05	1	10	1_B05_10_2	8	3T3 oF, ERK-KTR	10	Int_7	single	RAF709	0 µM	0.6337
B05	1	10	1_B05_10_3	8	3T3 oF, ERK-KTR	10	Int_7	single	RAF709	0 µM	0.5865
B05	1	10	1_B05_10_4	8	3T3 oF, ERK-KTR	10	Int_7	single	RAF709	0 µM	0.9251
B05	1	10	1_B05_10_5	8	3T3 oF, ERK-KTR	10	Int_7	single	RAF709	0 µM	1.0079
B05	1	10	1_B05_10_6	8	3T3 oF, ERK-KTR	10	Int_7	single	RAF709	0 µM	0.9068
B05	1	10	1_B05_10_7	8	3T3 oF, ERK-KTR	10	Int_7	single	RAF709	0 µM	0.8331
B05	1	10	1_B05_10_8	8	3T3 oF, ERK-KTR	10	Int_7	single	RAF709	0 µM	0.4740
B05	1	10	1_B05_10_10	8	3T3 oF, ERK-KTR	10	Int_7	single	RAF709	0 µM	0.5419
B05	1	10	1_B05_10_11	8	3T3 oF, ERK-KTR	10	Int_7	single	RAF709	0 µM	0.4389
B05	1	10	1_B05_10_12	8	3T3 oF, ERK-KTR	10	Int_7	single	RAF709	0 µM	0.5739
B05	1	10	1_B05_10_13	8	3T3 oF, ERK-KTR	10	Int_7	single	RAF709	0 µM	0.5832
B05	1	10	1_B05_10_14	8	3T3 oF, ERK-KTR	10	Int_7	single	RAF709	0 µM	0.5297
B05	1	10	1_B05_10_15	8	3T3 oF, ERK-KTR	10	Int_7	single	RAF709	0 µM	0.4758
B05	1	11	1_B05_11_1	8	3T3 oF, ERK-KTR	10	Int_7	single	RAF709	0 µM	0.8313
B06	1	0	1_B06_0_1	10	3T3 oF, ERK-KTR	10	Int_7	single	RAF709	0 µM	0.4351
B06	1	1	1_B06_1_1	10	3T3 oF, ERK-KTR	10	Int_7	single	RAF709	0 µM	0.6378
B06	1	1	1_B06_1_2	10	3T3 oF, ERK-KTR	10	Int_7	single	RAF709	0 µM	0.6187
B06	1	1	1_B06_1_3	10	3T3 oF, ERK-KTR	10	Int_7	single	RAF709	0 µM	0.5812
B06	1	1	1_B06_1_5	10	3T3 oF, ERK-KTR	10	Int_7	single	RAF709	0 µM	0.4798
B06	1	1	1_B06_1_7	10	3T3 oF, ERK-KTR	10	Int_7	single	RAF709	0 µM	0.4020
B06	1	1	1_B06_1_8	10	3T3 oF, ERK-KTR	10	Int_7	single	RAF709	0 µM	0.5805
B06	1	1	1_B06_1_9	10	3T3 oF, ERK-KTR	10	Int_7	single	RAF709	0 µM	0.3291
B06	1	1	1_B06_1_12	10	3T3 oF, ERK-KTR	10	Int_7	single	RAF709	0 µM	0.6564
B06	1	1	1_B06_1_13	10	3T3 oF, ERK-KTR	10	Int_7	single	RAF709	0 µM	0.8281
B06	1	1	1_B06_1_14	10	3T3 oF, ERK-KTR	10	Int_7	single	RAF709	0 µM	0.7006
B06	1	1	1_B06_1_15	10	3T3 oF, ERK-KTR	10	Int_7	single	RAF709	0 µM	0.5968
B06	1	1	1_B06_1_16	10	3T3 oF, ERK-KTR	10	Int_7	single	RAF709	0 µM	0.6781
B06	1	2	1_B06_2_1	10	3T3 oF, ERK-KTR	10	Int_7	single	RAF709	0 µM	0.4893
B06	1	2	1_B06_2_2	10	3T3 oF, ERK-KTR	10	Int_7	single	RAF709	0 µM	0.6719
B06	1	2	1_B06_2_3	10	3T3 oF, ERK-KTR	10	Int_7	single	RAF709	0 µM	0.4637
B06	1	2	1_B06_2_4	10	3T3 oF, ERK-KTR	10	Int_7	single	RAF709	0 µM	0.6185
B06	1	2	1_B06_2_5	10	3T3 oF, ERK-KTR	10	Int_7	single	RAF709	0 µM	0.3777
B06	1	2	1_B06_2_6	10	3T3 oF, ERK-KTR	10	Int_7	single	RAF709	0 µM	0.2709
B06	1	2	1_B06_2_7	10	3T3 oF, ERK-KTR	10	Int_7	single	RAF709	0 µM	0.3761
B06	1	2	1_B06_2_8	10	3T3 oF, ERK-KTR	10	Int_7	single	RAF709	0 µM	0.5712
B06	1	2	1_B06_2_9	10	3T3 oF, ERK-KTR	10	Int_7	single	RAF709	0 µM	0.5793
B06	1	2	1_B06_2_10	10	3T3 oF, ERK-KTR	10	Int_7	single	RAF709	0 µM	0.6058
B06	1	2	1_B06_2_11	10	3T3 oF, ERK-KTR	10	Int_7	single	RAF709	0 µM	0.6778
B06	1	2	1_B06_2_12	10	3T3 oF, ERK-KTR	10	Int_7	single	RAF709	0 µM	0.7536
B06	1	2	1_B06_2_13	10	3T3 oF, ERK-KTR	10	Int_7	single	RAF709	0 µM	0.5969
B06	1	2	1_B06_2_14	10	3T3 oF, ERK-KTR	10	Int_7	single	RAF709	0 µM	0.6538
B06	1	2	1_B06_2_15	10	3T3 oF, ERK-KTR	10	Int_7	single	RAF709	0 µM	0.7042
B06	1	2	1_B06_2_16	10	3T3 oF, ERK-KTR	10	Int_7	single	RAF709	0 µM	0.3240
B06	1	2	1_B06_2_17	10	3T3 oF, ERK-KTR	10	Int_7	single	RAF709	0 µM	0.3823
B06	1	2	1_B06_2_18	10	3T3 oF, ERK-KTR	10	Int_7	single	RAF709	0 µM	0.6913
B06	1	2	1_B06_2_19	10	3T3 oF, ERK-KTR	10	Int_7	single	RAF709	0 µM	0.5194
B06	1	2	1_B06_2_20	10	3T3 oF, ERK-KTR	10	Int_7	single	RAF709	0 µM	0.5597
B06	1	3	1_B06_3_1	10	3T3 oF, ERK-KTR	10	Int_7	single	RAF709	0 µM	0.5033
B06	1	3	1_B06_3_2	10	3T3 oF, ERK-KTR	10	Int_7	single	RAF709	0 µM	0.6108
B06	1	4	1_B06_4_1	10	3T3 oF, ERK-KTR	10	Int_7	single	RAF709	0 µM	0.4975
B06	1	4	1_B06_4_2	10	3T3 oF, ERK-KTR	10	Int_7	single	RAF709	0 µM	0.6705
B06	1	4	1_B06_4_3	10	3T3 oF, ERK-KTR	10	Int_7	single	RAF709	0 µM	0.5820
B06	1	4	1_B06_4_4	10	3T3 oF, ERK-KTR	10	Int_7	single	RAF709	0 µM	0.3303
B06	1	4	1_B06_4_5	10	3T3 oF, ERK-KTR	10	Int_7	single	RAF709	0 µM	0.7759
B06	1	4	1_B06_4_6	10	3T3 oF, ERK-KTR	10	Int_7	single	RAF709	0 µM	0.5359
B06	1	4	1_B06_4_7	10	3T3 oF, ERK-KTR	10	Int_7	single	RAF709	0 µM	0.3817
B06	1	4	1_B06_4_8	10	3T3 oF, ERK-KTR	10	Int_7	single	RAF709	0 µM	0.5494
B06	1	4	1_B06_4_9	10	3T3 oF, ERK-KTR	10	Int_7	single	RAF709	0 µM	0.4116
B06	1	4	1_B06_4_10	10	3T3 oF, ERK-KTR	10	Int_7	single	RAF709	0 µM	0.6020
B06	1	4	1_B06_4_11	10	3T3 oF, ERK-KTR	10	Int_7	single	RAF709	0 µM	0.5920
B06	1	4	1_B06_4_12	10	3T3 oF, ERK-KTR	10	Int_7	single	RAF709	0 µM	0.3980
B06	1	4	1_B06_4_13	10	3T3 oF, ERK-KTR	10	Int_7	single	RAF709	0 µM	0.6411
B06	1	4	1_B06_4_14	10	3T3 oF, ERK-KTR	10	Int_7	single	RAF709	0 µM	0.6062
B06	1	4	1_B06_4_15	10	3T3 oF, ERK-KTR	10	Int_7	single	RAF709	0 µM	0.5976
B06	1	4	1_B06_4_16	10	3T3 oF, ERK-KTR	10	Int_7	single	RAF709	0 µM	0.8752
B06	1	4	1_B06_4_17	10	3T3 oF, ERK-KTR	10	Int_7	single	RAF709	0 µM	0.6502
B06	1	4	1_B06_4_18	10	3T3 oF, ERK-KTR	10	Int_7	single	RAF709	0 µM	0.5865
B06	1	4	1_B06_4_19	10	3T3 oF, ERK-KTR	10	Int_7	single	RAF709	0 µM	0.5665
B06	1	4	1_B06_4_20	10	3T3 oF, ERK-KTR	10	Int_7	single	RAF709	0 µM	0.5952
B06	1	4	1_B06_4_21	10	3T3 oF, ERK-KTR	10	Int_7	single	RAF709	0 µM	0.6087
B06	1	4	1_B06_4_22	10	3T3 oF, ERK-KTR	10	Int_7	single	RAF709	0 µM	0.5951
B06	1	4	1_B06_4_24	10	3T3 oF, ERK-KTR	10	Int_7	single	RAF709	0 µM	0.5879
B06	1	4	1_B06_4_25	10	3T3 oF, ERK-KTR	10	Int_7	single	RAF709	0 µM	0.5334
B06	1	4	1_B06_4_26	10	3T3 oF, ERK-KTR	10	Int_7	single	RAF709	0 µM	0.6275
B06	1	4	1_B06_4_27	10	3T3 oF, ERK-KTR	10	Int_7	single	RAF709	0 µM	0.5148
B06	1	4	1_B06_4_28	10	3T3 oF, ERK-KTR	10	Int_7	single	RAF709	0 µM	0.5700
B06	1	4	1_B06_4_29	10	3T3 oF, ERK-KTR	10	Int_7	single	RAF709	0 µM	0.6873
B06	1	4	1_B06_4_30	10	3T3 oF, ERK-KTR	10	Int_7	single	RAF709	0 µM	0.5573
B06	1	4	1_B06_4_31	10	3T3 oF, ERK-KTR	10	Int_7	single	RAF709	0 µM	0.5567
B06	1	4	1_B06_4_32	10	3T3 oF, ERK-KTR	10	Int_7	single	RAF709	0 µM	0.4724
B06	1	4	1_B06_4_33	10	3T3 oF, ERK-KTR	10	Int_7	single	RAF709	0 µM	0.8418
B06	1	4	1_B06_4_34	10	3T3 oF, ERK-KTR	10	Int_7	single	RAF709	0 µM	0.6420
B06	1	4	1_B06_4_35	10	3T3 oF, ERK-KTR	10	Int_7	single	RAF709	0 µM	0.8752
B06	1	5	1_B06_5_1	10	3T3 oF, ERK-KTR	10	Int_7	single	RAF709	0 µM	0.4450
B06	1	5	1_B06_5_2	10	3T3 oF, ERK-KTR	10	Int_7	single	RAF709	0 µM	0.3740
B06	1	5	1_B06_5_3	10	3T3 oF, ERK-KTR	10	Int_7	single	RAF709	0 µM	0.5666
B06	1	5	1_B06_5_4	10	3T3 oF, ERK-KTR	10	Int_7	single	RAF709	0 µM	0.5277
B06	1	5	1_B06_5_5	10	3T3 oF, ERK-KTR	10	Int_7	single	RAF709	0 µM	0.8311
B06	1	5	1_B06_5_6	10	3T3 oF, ERK-KTR	10	Int_7	single	RAF709	0 µM	0.4071
B06	1	5	1_B06_5_7	10	3T3 oF, ERK-KTR	10	Int_7	single	RAF709	0 µM	0.6757
B06	1	5	1_B06_5_8	10	3T3 oF, ERK-KTR	10	Int_7	single	RAF709	0 µM	0.3897
B06	1	5	1_B06_5_9	10	3T3 oF, ERK-KTR	10	Int_7	single	RAF709	0 µM	0.6437
B06	1	5	1_B06_5_10	10	3T3 oF, ERK-KTR	10	Int_7	single	RAF709	0 µM	0.4484
B06	1	5	1_B06_5_11	10	3T3 oF, ERK-KTR	10	Int_7	single	RAF709	0 µM	0.6783
B06	1	5	1_B06_5_12	10	3T3 oF, ERK-KTR	10	Int_7	single	RAF709	0 µM	0.5113
B06	1	5	1_B06_5_13	10	3T3 oF, ERK-KTR	10	Int_7	single	RAF709	0 µM	0.5929
B06	1	5	1_B06_5_14	10	3T3 oF, ERK-KTR	10	Int_7	single	RAF709	0 µM	0.5612
B06	1	5	1_B06_5_15	10	3T3 oF, ERK-KTR	10	Int_7	single	RAF709	0 µM	0.7312
B06	1	5	1_B06_5_16	10	3T3 oF, ERK-KTR	10	Int_7	single	RAF709	0 µM	0.5160
B06	1	5	1_B06_5_17	10	3T3 oF, ERK-KTR	10	Int_7	single	RAF709	0 µM	0.4924
B06	1	5	1_B06_5_18	10	3T3 oF, ERK-KTR	10	Int_7	single	RAF709	0 µM	0.5602
B06	1	5	1_B06_5_19	10	3T3 oF, ERK-KTR	10	Int_7	single	RAF709	0 µM	0.5505
B06	1	5	1_B06_5_20	10	3T3 oF, ERK-KTR	10	Int_7	single	RAF709	0 µM	0.4154
B06	1	5	1_B06_5_21	10	3T3 oF, ERK-KTR	10	Int_7	single	RAF709	0 µM	0.4436
B06	1	5	1_B06_5_22	10	3T3 oF, ERK-KTR	10	Int_7	single	RAF709	0 µM	0.4656
B06	1	5	1_B06_5_23	10	3T3 oF, ERK-KTR	10	Int_7	single	RAF709	0 µM	0.4151
B06	1	5	1_B06_5_24	10	3T3 oF, ERK-KTR	10	Int_7	single	RAF709	0 µM	0.6205
B06	1	5	1_B06_5_26	10	3T3 oF, ERK-KTR	10	Int_7	single	RAF709	0 µM	0.6025
B06	1	6	1_B06_6_1	10	3T3 oF, ERK-KTR	10	Int_7	single	RAF709	0 µM	0.5098
B06	1	6	1_B06_6_2	10	3T3 oF, ERK-KTR	10	Int_7	single	RAF709	0 µM	0.7016
B06	1	6	1_B06_6_3	10	3T3 oF, ERK-KTR	10	Int_7	single	RAF709	0 µM	0.8275
B06	1	6	1_B06_6_4	10	3T3 oF, ERK-KTR	10	Int_7	single	RAF709	0 µM	0.5885
B06	1	6	1_B06_6_5	10	3T3 oF, ERK-KTR	10	Int_7	single	RAF709	0 µM	0.7862
B06	1	6	1_B06_6_6	10	3T3 oF, ERK-KTR	10	Int_7	single	RAF709	0 µM	0.5806
B06	1	6	1_B06_6_7	10	3T3 oF, ERK-KTR	10	Int_7	single	RAF709	0 µM	0.5169
B06	1	6	1_B06_6_8	10	3T3 oF, ERK-KTR	10	Int_7	single	RAF709	0 µM	0.3638
B06	1	6	1_B06_6_9	10	3T3 oF, ERK-KTR	10	Int_7	single	RAF709	0 µM	0.6350
B06	1	6	1_B06_6_10	10	3T3 oF, ERK-KTR	10	Int_7	single	RAF709	0 µM	0.6240
B06	1	6	1_B06_6_11	10	3T3 oF, ERK-KTR	10	Int_7	single	RAF709	0 µM	0.7592
B06	1	6	1_B06_6_12	10	3T3 oF, ERK-KTR	10	Int_7	single	RAF709	0 µM	0.7539
B06	1	6	1_B06_6_13	10	3T3 oF, ERK-KTR	10	Int_7	single	RAF709	0 µM	0.8782
B06	1	6	1_B06_6_14	10	3T3 oF, ERK-KTR	10	Int_7	single	RAF709	0 µM	0.6814
B06	1	6	1_B06_6_15	10	3T3 oF, ERK-KTR	10	Int_7	single	RAF709	0 µM	0.5909
B06	1	6	1_B06_6_16	10	3T3 oF, ERK-KTR	10	Int_7	single	RAF709	0 µM	0.7220
B06	1	6	1_B06_6_17	10	3T3 oF, ERK-KTR	10	Int_7	single	RAF709	0 µM	0.6721
B06	1	6	1_B06_6_18	10	3T3 oF, ERK-KTR	10	Int_7	single	RAF709	0 µM	0.7428
B06	1	6	1_B06_6_19	10	3T3 oF, ERK-KTR	10	Int_7	single	RAF709	0 µM	0.6076
B06	1	6	1_B06_6_21	10	3T3 oF, ERK-KTR	10	Int_7	single	RAF709	0 µM	0.4584
B06	1	6	1_B06_6_22	10	3T3 oF, ERK-KTR	10	Int_7	single	RAF709	0 µM	0.7839
B06	1	6	1_B06_6_23	10	3T3 oF, ERK-KTR	10	Int_7	single	RAF709	0 µM	0.3470
B06	1	6	1_B06_6_24	10	3T3 oF, ERK-KTR	10	Int_7	single	RAF709	0 µM	0.3553
B06	1	6	1_B06_6_25	10	3T3 oF, ERK-KTR	10	Int_7	single	RAF709	0 µM	0.5748
B06	1	6	1_B06_6_26	10	3T3 oF, ERK-KTR	10	Int_7	single	RAF709	0 µM	0.5133
B06	1	6	1_B06_6_27	10	3T3 oF, ERK-KTR	10	Int_7	single	RAF709	0 µM	0.3458
B06	1	6	1_B06_6_28	10	3T3 oF, ERK-KTR	10	Int_7	single	RAF709	0 µM	0.5532
B06	1	6	1_B06_6_29	10	3T3 oF, ERK-KTR	10	Int_7	single	RAF709	0 µM	0.4160
B06	1	6	1_B06_6_30	10	3T3 oF, ERK-KTR	10	Int_7	single	RAF709	0 µM	0.5634
B06	1	6	1_B06_6_31	10	3T3 oF, ERK-KTR	10	Int_7	single	RAF709	0 µM	0.7299
B06	1	6	1_B06_6_32	10	3T3 oF, ERK-KTR	10	Int_7	single	RAF709	0 µM	0.6567
B06	1	6	1_B06_6_34	10	3T3 oF, ERK-KTR	10	Int_7	single	RAF709	0 µM	0.6005
B06	1	6	1_B06_6_36	10	3T3 oF, ERK-KTR	10	Int_7	single	RAF709	0 µM	0.5026
B06	1	6	1_B06_6_37	10	3T3 oF, ERK-KTR	10	Int_7	single	RAF709	0 µM	0.8800
B06	1	6	1_B06_6_38	10	3T3 oF, ERK-KTR	10	Int_7	single	RAF709	0 µM	0.4587
B06	1	7	1_B06_7_1	10	3T3 oF, ERK-KTR	10	Int_7	single	RAF709	0 µM	0.4873
B06	1	7	1_B06_7_2	10	3T3 oF, ERK-KTR	10	Int_7	single	RAF709	0 µM	0.4901
B06	1	7	1_B06_7_3	10	3T3 oF, ERK-KTR	10	Int_7	single	RAF709	0 µM	0.6728
B06	1	7	1_B06_7_4	10	3T3 oF, ERK-KTR	10	Int_7	single	RAF709	0 µM	0.4301
B06	1	7	1_B06_7_5	10	3T3 oF, ERK-KTR	10	Int_7	single	RAF709	0 µM	0.7387
B06	1	7	1_B06_7_6	10	3T3 oF, ERK-KTR	10	Int_7	single	RAF709	0 µM	0.5916
B06	1	7	1_B06_7_7	10	3T3 oF, ERK-KTR	10	Int_7	single	RAF709	0 µM	0.4842
B06	1	7	1_B06_7_8	10	3T3 oF, ERK-KTR	10	Int_7	single	RAF709	0 µM	0.7469
B06	1	8	1_B06_8_1	10	3T3 oF, ERK-KTR	10	Int_7	single	RAF709	0 µM	0.5118
B06	1	8	1_B06_8_2	10	3T3 oF, ERK-KTR	10	Int_7	single	RAF709	0 µM	0.6927
B06	1	9	1_B06_9_1	10	3T3 oF, ERK-KTR	10	Int_7	single	RAF709	0 µM	0.3398
B06	1	9	1_B06_9_2	10	3T3 oF, ERK-KTR	10	Int_7	single	RAF709	0 µM	0.5825
B06	1	9	1_B06_9_3	10	3T3 oF, ERK-KTR	10	Int_7	single	RAF709	0 µM	0.6683
B06	1	9	1_B06_9_4	10	3T3 oF, ERK-KTR	10	Int_7	single	RAF709	0 µM	0.5110
B06	1	9	1_B06_9_7	10	3T3 oF, ERK-KTR	10	Int_7	single	RAF709	0 µM	0.5063
B06	1	9	1_B06_9_9	10	3T3 oF, ERK-KTR	10	Int_7	single	RAF709	0 µM	0.5331
B06	1	9	1_B06_9_10	10	3T3 oF, ERK-KTR	10	Int_7	single	RAF709	0 µM	0.5281
B06	1	9	1_B06_9_11	10	3T3 oF, ERK-KTR	10	Int_7	single	RAF709	0 µM	0.5554
B06	1	9	1_B06_9_12	10	3T3 oF, ERK-KTR	10	Int_7	single	RAF709	0 µM	0.6023
B06	1	9	1_B06_9_13	10	3T3 oF, ERK-KTR	10	Int_7	single	RAF709	0 µM	0.5969
B06	1	9	1_B06_9_14	10	3T3 oF, ERK-KTR	10	Int_7	single	RAF709	0 µM	0.5239
B06	1	9	1_B06_9_15	10	3T3 oF, ERK-KTR	10	Int_7	single	RAF709	0 µM	0.5971
B06	1	9	1_B06_9_16	10	3T3 oF, ERK-KTR	10	Int_7	single	RAF709	0 µM	0.5969
B06	1	9	1_B06_9_17	10	3T3 oF, ERK-KTR	10	Int_7	single	RAF709	0 µM	0.6217
B06	1	9	1_B06_9_18	10	3T3 oF, ERK-KTR	10	Int_7	single	RAF709	0 µM	0.6660
B06	1	9	1_B06_9_20	10	3T3 oF, ERK-KTR	10	Int_7	single	RAF709	0 µM	0.4882
B06	1	9	1_B06_9_21	10	3T3 oF, ERK-KTR	10	Int_7	single	RAF709	0 µM	0.6995
B06	1	9	1_B06_9_24	10	3T3 oF, ERK-KTR	10	Int_7	single	RAF709	0 µM	0.4421
B06	1	10	1_B06_10_2	10	3T3 oF, ERK-KTR	10	Int_7	single	RAF709	0 µM	0.6077
B06	1	10	1_B06_10_3	10	3T3 oF, ERK-KTR	10	Int_7	single	RAF709	0 µM	0.5449
B06	1	10	1_B06_10_4	10	3T3 oF, ERK-KTR	10	Int_7	single	RAF709	0 µM	0.5295
B06	1	10	1_B06_10_5	10	3T3 oF, ERK-KTR	10	Int_7	single	RAF709	0 µM	0.7006
B06	1	10	1_B06_10_6	10	3T3 oF, ERK-KTR	10	Int_7	single	RAF709	0 µM	0.5727
B06	1	10	1_B06_10_7	10	3T3 oF, ERK-KTR	10	Int_7	single	RAF709	0 µM	0.4729
B06	1	10	1_B06_10_8	10	3T3 oF, ERK-KTR	10	Int_7	single	RAF709	0 µM	0.7143
B06	1	10	1_B06_10_9	10	3T3 oF, ERK-KTR	10	Int_7	single	RAF709	0 µM	0.6570
B06	1	10	1_B06_10_10	10	3T3 oF, ERK-KTR	10	Int_7	single	RAF709	0 µM	0.6081
B06	1	10	1_B06_10_11	10	3T3 oF, ERK-KTR	10	Int_7	single	RAF709	0 µM	0.7949
B06	1	10	1_B06_10_12	10	3T3 oF, ERK-KTR	10	Int_7	single	RAF709	0 µM	0.5145
B06	1	10	1_B06_10_13	10	3T3 oF, ERK-KTR	10	Int_7	single	RAF709	0 µM	0.4971
B06	1	10	1_B06_10_14	10	3T3 oF, ERK-KTR	10	Int_7	single	RAF709	0 µM	0.4074
B06	1	10	1_B06_10_15	10	3T3 oF, ERK-KTR	10	Int_7	single	RAF709	0 µM	0.6136
B06	1	10	1_B06_10_16	10	3T3 oF, ERK-KTR	10	Int_7	single	RAF709	0 µM	0.3965
B06	1	10	1_B06_10_17	10	3T3 oF, ERK-KTR	10	Int_7	single	RAF709	0 µM	0.6811
B06	1	10	1_B06_10_19	10	3T3 oF, ERK-KTR	10	Int_7	single	RAF709	0 µM	0.6914
B07	1	0	1_B07_0_1	12	3T3 oF, ERK-KTR	10	Int_7	single	RAF709	0 µM	0.7056
B07	1	0	1_B07_0_2	12	3T3 oF, ERK-KTR	10	Int_7	single	RAF709	0 µM	0.5686
B07	1	0	1_B07_0_3	12	3T3 oF, ERK-KTR	10	Int_7	single	RAF709	0 µM	0.6070
B07	1	0	1_B07_0_4	12	3T3 oF, ERK-KTR	10	Int_7	single	RAF709	0 µM	0.4115
B07	1	1	1_B07_1_1	12	3T3 oF, ERK-KTR	10	Int_7	single	RAF709	0 µM	0.5614
B07	1	1	1_B07_1_2	12	3T3 oF, ERK-KTR	10	Int_7	single	RAF709	0 µM	0.6072
B07	1	1	1_B07_1_3	12	3T3 oF, ERK-KTR	10	Int_7	single	RAF709	0 µM	0.6174
B07	1	1	1_B07_1_4	12	3T3 oF, ERK-KTR	10	Int_7	single	RAF709	0 µM	0.6281
B07	1	1	1_B07_1_5	12	3T3 oF, ERK-KTR	10	Int_7	single	RAF709	0 µM	0.5678
B07	1	1	1_B07_1_6	12	3T3 oF, ERK-KTR	10	Int_7	single	RAF709	0 µM	0.4461
B07	1	1	1_B07_1_8	12	3T3 oF, ERK-KTR	10	Int_7	single	RAF709	0 µM	0.3933
B07	1	1	1_B07_1_9	12	3T3 oF, ERK-KTR	10	Int_7	single	RAF709	0 µM	0.3535
B07	1	1	1_B07_1_10	12	3T3 oF, ERK-KTR	10	Int_7	single	RAF709	0 µM	0.4012
B07	1	1	1_B07_1_11	12	3T3 oF, ERK-KTR	10	Int_7	single	RAF709	0 µM	0.6279
B07	1	1	1_B07_1_12	12	3T3 oF, ERK-KTR	10	Int_7	single	RAF709	0 µM	0.4902
B07	1	1	1_B07_1_13	12	3T3 oF, ERK-KTR	10	Int_7	single	RAF709	0 µM	0.5986
B07	1	1	1_B07_1_14	12	3T3 oF, ERK-KTR	10	Int_7	single	RAF709	0 µM	0.5404
B07	1	1	1_B07_1_15	12	3T3 oF, ERK-KTR	10	Int_7	single	RAF709	0 µM	0.5334
B07	1	2	1_B07_2_1	12	3T3 oF, ERK-KTR	10	Int_7	single	RAF709	0 µM	0.4587
B07	1	2	1_B07_2_2	12	3T3 oF, ERK-KTR	10	Int_7	single	RAF709	0 µM	0.5453
B07	1	2	1_B07_2_3	12	3T3 oF, ERK-KTR	10	Int_7	single	RAF709	0 µM	0.6598
B07	1	2	1_B07_2_5	12	3T3 oF, ERK-KTR	10	Int_7	single	RAF709	0 µM	0.6182
B07	1	2	1_B07_2_6	12	3T3 oF, ERK-KTR	10	Int_7	single	RAF709	0 µM	0.4299
B07	1	2	1_B07_2_7	12	3T3 oF, ERK-KTR	10	Int_7	single	RAF709	0 µM	0.6090
B07	1	2	1_B07_2_8	12	3T3 oF, ERK-KTR	10	Int_7	single	RAF709	0 µM	0.4611
B07	1	2	1_B07_2_9	12	3T3 oF, ERK-KTR	10	Int_7	single	RAF709	0 µM	0.8139
B07	1	2	1_B07_2_10	12	3T3 oF, ERK-KTR	10	Int_7	single	RAF709	0 µM	0.5604
B07	1	2	1_B07_2_11	12	3T3 oF, ERK-KTR	10	Int_7	single	RAF709	0 µM	0.5279
B07	1	2	1_B07_2_12	12	3T3 oF, ERK-KTR	10	Int_7	single	RAF709	0 µM	0.5256
B07	1	2	1_B07_2_13	12	3T3 oF, ERK-KTR	10	Int_7	single	RAF709	0 µM	0.6535
B07	1	2	1_B07_2_14	12	3T3 oF, ERK-KTR	10	Int_7	single	RAF709	0 µM	0.6988
B07	1	2	1_B07_2_15	12	3T3 oF, ERK-KTR	10	Int_7	single	RAF709	0 µM	0.6772
B07	1	2	1_B07_2_16	12	3T3 oF, ERK-KTR	10	Int_7	single	RAF709	0 µM	0.4691
B07	1	2	1_B07_2_17	12	3T3 oF, ERK-KTR	10	Int_7	single	RAF709	0 µM	0.3683
B07	1	4	1_B07_4_1	12	3T3 oF, ERK-KTR	10	Int_7	single	RAF709	0 µM	0.5225
B07	1	4	1_B07_4_2	12	3T3 oF, ERK-KTR	10	Int_7	single	RAF709	0 µM	0.5727
B07	1	4	1_B07_4_3	12	3T3 oF, ERK-KTR	10	Int_7	single	RAF709	0 µM	0.7518
B07	1	4	1_B07_4_4	12	3T3 oF, ERK-KTR	10	Int_7	single	RAF709	0 µM	0.6984
B07	1	4	1_B07_4_5	12	3T3 oF, ERK-KTR	10	Int_7	single	RAF709	0 µM	0.4190
B07	1	4	1_B07_4_6	12	3T3 oF, ERK-KTR	10	Int_7	single	RAF709	0 µM	0.4589
B07	1	4	1_B07_4_7	12	3T3 oF, ERK-KTR	10	Int_7	single	RAF709	0 µM	0.3906
B07	1	4	1_B07_4_8	12	3T3 oF, ERK-KTR	10	Int_7	single	RAF709	0 µM	0.3793
B07	1	4	1_B07_4_9	12	3T3 oF, ERK-KTR	10	Int_7	single	RAF709	0 µM	0.4266
B07	1	4	1_B07_4_10	12	3T3 oF, ERK-KTR	10	Int_7	single	RAF709	0 µM	0.5535
B07	1	4	1_B07_4_11	12	3T3 oF, ERK-KTR	10	Int_7	single	RAF709	0 µM	0.4027
B07	1	4	1_B07_4_12	12	3T3 oF, ERK-KTR	10	Int_7	single	RAF709	0 µM	0.4404
B07	1	4	1_B07_4_13	12	3T3 oF, ERK-KTR	10	Int_7	single	RAF709	0 µM	0.5089
B07	1	4	1_B07_4_16	12	3T3 oF, ERK-KTR	10	Int_7	single	RAF709	0 µM	0.4370
B07	1	4	1_B07_4_17	12	3T3 oF, ERK-KTR	10	Int_7	single	RAF709	0 µM	0.4440
B07	1	4	1_B07_4_18	12	3T3 oF, ERK-KTR	10	Int_7	single	RAF709	0 µM	0.5236
B07	1	4	1_B07_4_19	12	3T3 oF, ERK-KTR	10	Int_7	single	RAF709	0 µM	0.5821
B07	1	4	1_B07_4_20	12	3T3 oF, ERK-KTR	10	Int_7	single	RAF709	0 µM	0.6112
B07	1	4	1_B07_4_21	12	3T3 oF, ERK-KTR	10	Int_7	single	RAF709	0 µM	0.5859
B07	1	4	1_B07_4_22	12	3T3 oF, ERK-KTR	10	Int_7	single	RAF709	0 µM	0.4610
B07	1	4	1_B07_4_23	12	3T3 oF, ERK-KTR	10	Int_7	single	RAF709	0 µM	0.6034
B07	1	5	1_B07_5_1	12	3T3 oF, ERK-KTR	10	Int_7	single	RAF709	0 µM	0.5163
B07	1	5	1_B07_5_2	12	3T3 oF, ERK-KTR	10	Int_7	single	RAF709	0 µM	0.5075
B07	1	5	1_B07_5_3	12	3T3 oF, ERK-KTR	10	Int_7	single	RAF709	0 µM	0.3277
B07	1	5	1_B07_5_4	12	3T3 oF, ERK-KTR	10	Int_7	single	RAF709	0 µM	0.5985
B07	1	5	1_B07_5_5	12	3T3 oF, ERK-KTR	10	Int_7	single	RAF709	0 µM	0.5273
B07	1	5	1_B07_5_6	12	3T3 oF, ERK-KTR	10	Int_7	single	RAF709	0 µM	0.5172
B07	1	5	1_B07_5_7	12	3T3 oF, ERK-KTR	10	Int_7	single	RAF709	0 µM	0.5709
B07	1	5	1_B07_5_8	12	3T3 oF, ERK-KTR	10	Int_7	single	RAF709	0 µM	0.8038
B07	1	5	1_B07_5_9	12	3T3 oF, ERK-KTR	10	Int_7	single	RAF709	0 µM	0.5880
B07	1	5	1_B07_5_10	12	3T3 oF, ERK-KTR	10	Int_7	single	RAF709	0 µM	0.6916
B07	1	5	1_B07_5_11	12	3T3 oF, ERK-KTR	10	Int_7	single	RAF709	0 µM	0.3163
B07	1	5	1_B07_5_13	12	3T3 oF, ERK-KTR	10	Int_7	single	RAF709	0 µM	0.4984
B07	1	5	1_B07_5_14	12	3T3 oF, ERK-KTR	10	Int_7	single	RAF709	0 µM	0.2660
B07	1	5	1_B07_5_15	12	3T3 oF, ERK-KTR	10	Int_7	single	RAF709	0 µM	0.6941
B07	1	5	1_B07_5_16	12	3T3 oF, ERK-KTR	10	Int_7	single	RAF709	0 µM	0.6111
B07	1	5	1_B07_5_17	12	3T3 oF, ERK-KTR	10	Int_7	single	RAF709	0 µM	0.2404
B07	1	5	1_B07_5_18	12	3T3 oF, ERK-KTR	10	Int_7	single	RAF709	0 µM	0.4128
B07	1	5	1_B07_5_19	12	3T3 oF, ERK-KTR	10	Int_7	single	RAF709	0 µM	0.5503
B07	1	5	1_B07_5_20	12	3T3 oF, ERK-KTR	10	Int_7	single	RAF709	0 µM	0.5656
B07	1	5	1_B07_5_21	12	3T3 oF, ERK-KTR	10	Int_7	single	RAF709	0 µM	0.4653
B07	1	5	1_B07_5_22	12	3T3 oF, ERK-KTR	10	Int_7	single	RAF709	0 µM	0.5202
B07	1	5	1_B07_5_23	12	3T3 oF, ERK-KTR	10	Int_7	single	RAF709	0 µM	0.6045
B07	1	5	1_B07_5_25	12	3T3 oF, ERK-KTR	10	Int_7	single	RAF709	0 µM	0.5254
B07	1	5	1_B07_5_26	12	3T3 oF, ERK-KTR	10	Int_7	single	RAF709	0 µM	0.4551
B07	1	5	1_B07_5_27	12	3T3 oF, ERK-KTR	10	Int_7	single	RAF709	0 µM	0.6098
B07	1	5	1_B07_5_28	12	3T3 oF, ERK-KTR	10	Int_7	single	RAF709	0 µM	0.4652
B07	1	5	1_B07_5_29	12	3T3 oF, ERK-KTR	10	Int_7	single	RAF709	0 µM	0.6460
B07	1	5	1_B07_5_30	12	3T3 oF, ERK-KTR	10	Int_7	single	RAF709	0 µM	0.6278
B07	1	5	1_B07_5_31	12	3T3 oF, ERK-KTR	10	Int_7	single	RAF709	0 µM	0.5377
B07	1	5	1_B07_5_32	12	3T3 oF, ERK-KTR	10	Int_7	single	RAF709	0 µM	0.4494
B07	1	5	1_B07_5_33	12	3T3 oF, ERK-KTR	10	Int_7	single	RAF709	0 µM	0.5119
B07	1	5	1_B07_5_34	12	3T3 oF, ERK-KTR	10	Int_7	single	RAF709	0 µM	0.6947
B07	1	5	1_B07_5_35	12	3T3 oF, ERK-KTR	10	Int_7	single	RAF709	0 µM	0.5009
B07	1	5	1_B07_5_36	12	3T3 oF, ERK-KTR	10	Int_7	single	RAF709	0 µM	0.4661
B07	1	5	1_B07_5_37	12	3T3 oF, ERK-KTR	10	Int_7	single	RAF709	0 µM	0.5223
B07	1	5	1_B07_5_38	12	3T3 oF, ERK-KTR	10	Int_7	single	RAF709	0 µM	0.5071
B07	1	5	1_B07_5_39	12	3T3 oF, ERK-KTR	10	Int_7	single	RAF709	0 µM	0.4224
B07	1	6	1_B07_6_1	12	3T3 oF, ERK-KTR	10	Int_7	single	RAF709	0 µM	0.4806
B07	1	6	1_B07_6_2	12	3T3 oF, ERK-KTR	10	Int_7	single	RAF709	0 µM	0.5320
B07	1	6	1_B07_6_3	12	3T3 oF, ERK-KTR	10	Int_7	single	RAF709	0 µM	0.5051
B07	1	6	1_B07_6_4	12	3T3 oF, ERK-KTR	10	Int_7	single	RAF709	0 µM	0.5689
B07	1	6	1_B07_6_6	12	3T3 oF, ERK-KTR	10	Int_7	single	RAF709	0 µM	0.4449
B07	1	6	1_B07_6_7	12	3T3 oF, ERK-KTR	10	Int_7	single	RAF709	0 µM	0.6486
B07	1	6	1_B07_6_8	12	3T3 oF, ERK-KTR	10	Int_7	single	RAF709	0 µM	0.4214
B07	1	6	1_B07_6_9	12	3T3 oF, ERK-KTR	10	Int_7	single	RAF709	0 µM	0.4616
B07	1	6	1_B07_6_10	12	3T3 oF, ERK-KTR	10	Int_7	single	RAF709	0 µM	0.4568
B07	1	6	1_B07_6_11	12	3T3 oF, ERK-KTR	10	Int_7	single	RAF709	0 µM	0.4650
B07	1	6	1_B07_6_13	12	3T3 oF, ERK-KTR	10	Int_7	single	RAF709	0 µM	0.4542
B07	1	6	1_B07_6_14	12	3T3 oF, ERK-KTR	10	Int_7	single	RAF709	0 µM	0.5433
B07	1	6	1_B07_6_15	12	3T3 oF, ERK-KTR	10	Int_7	single	RAF709	0 µM	0.5284
B07	1	6	1_B07_6_16	12	3T3 oF, ERK-KTR	10	Int_7	single	RAF709	0 µM	0.5494
B07	1	6	1_B07_6_17	12	3T3 oF, ERK-KTR	10	Int_7	single	RAF709	0 µM	0.4928
B07	1	6	1_B07_6_18	12	3T3 oF, ERK-KTR	10	Int_7	single	RAF709	0 µM	0.4699
B07	1	6	1_B07_6_19	12	3T3 oF, ERK-KTR	10	Int_7	single	RAF709	0 µM	0.5871
B07	1	6	1_B07_6_20	12	3T3 oF, ERK-KTR	10	Int_7	single	RAF709	0 µM	0.4874
B07	1	6	1_B07_6_21	12	3T3 oF, ERK-KTR	10	Int_7	single	RAF709	0 µM	0.5201
B07	1	6	1_B07_6_22	12	3T3 oF, ERK-KTR	10	Int_7	single	RAF709	0 µM	0.5657
B07	1	6	1_B07_6_23	12	3T3 oF, ERK-KTR	10	Int_7	single	RAF709	0 µM	0.4386
B07	1	6	1_B07_6_24	12	3T3 oF, ERK-KTR	10	Int_7	single	RAF709	0 µM	0.9109
B07	1	6	1_B07_6_25	12	3T3 oF, ERK-KTR	10	Int_7	single	RAF709	0 µM	0.4287
B07	1	6	1_B07_6_26	12	3T3 oF, ERK-KTR	10	Int_7	single	RAF709	0 µM	0.5737
B07	1	6	1_B07_6_27	12	3T3 oF, ERK-KTR	10	Int_7	single	RAF709	0 µM	0.5448
B07	1	6	1_B07_6_28	12	3T3 oF, ERK-KTR	10	Int_7	single	RAF709	0 µM	0.4750
B07	1	6	1_B07_6_30	12	3T3 oF, ERK-KTR	10	Int_7	single	RAF709	0 µM	0.6356
B07	1	6	1_B07_6_31	12	3T3 oF, ERK-KTR	10	Int_7	single	RAF709	0 µM	0.6351
B07	1	6	1_B07_6_32	12	3T3 oF, ERK-KTR	10	Int_7	single	RAF709	0 µM	0.6509
B07	1	6	1_B07_6_33	12	3T3 oF, ERK-KTR	10	Int_7	single	RAF709	0 µM	0.5748
B07	1	7	1_B07_7_1	12	3T3 oF, ERK-KTR	10	Int_7	single	RAF709	0 µM	0.6138
B07	1	7	1_B07_7_2	12	3T3 oF, ERK-KTR	10	Int_7	single	RAF709	0 µM	0.6424
B07	1	7	1_B07_7_3	12	3T3 oF, ERK-KTR	10	Int_7	single	RAF709	0 µM	0.5396
B07	1	7	1_B07_7_4	12	3T3 oF, ERK-KTR	10	Int_7	single	RAF709	0 µM	0.5009
B07	1	7	1_B07_7_5	12	3T3 oF, ERK-KTR	10	Int_7	single	RAF709	0 µM	0.6755
B07	1	7	1_B07_7_6	12	3T3 oF, ERK-KTR	10	Int_7	single	RAF709	0 µM	0.6331
B07	1	7	1_B07_7_7	12	3T3 oF, ERK-KTR	10	Int_7	single	RAF709	0 µM	0.3762
B07	1	7	1_B07_7_8	12	3T3 oF, ERK-KTR	10	Int_7	single	RAF709	0 µM	0.5851
B07	1	7	1_B07_7_9	12	3T3 oF, ERK-KTR	10	Int_7	single	RAF709	0 µM	0.4505
B07	1	7	1_B07_7_10	12	3T3 oF, ERK-KTR	10	Int_7	single	RAF709	0 µM	0.5104
B07	1	7	1_B07_7_11	12	3T3 oF, ERK-KTR	10	Int_7	single	RAF709	0 µM	0.5337
B07	1	7	1_B07_7_12	12	3T3 oF, ERK-KTR	10	Int_7	single	RAF709	0 µM	0.5826
B07	1	7	1_B07_7_13	12	3T3 oF, ERK-KTR	10	Int_7	single	RAF709	0 µM	0.6320
B07	1	7	1_B07_7_14	12	3T3 oF, ERK-KTR	10	Int_7	single	RAF709	0 µM	0.5466
B07	1	7	1_B07_7_15	12	3T3 oF, ERK-KTR	10	Int_7	single	RAF709	0 µM	0.5252
B07	1	7	1_B07_7_16	12	3T3 oF, ERK-KTR	10	Int_7	single	RAF709	0 µM	0.6069
B07	1	7	1_B07_7_17	12	3T3 oF, ERK-KTR	10	Int_7	single	RAF709	0 µM	0.6956
B07	1	8	1_B07_8_1	12	3T3 oF, ERK-KTR	10	Int_7	single	RAF709	0 µM	0.5179
B07	1	8	1_B07_8_2	12	3T3 oF, ERK-KTR	10	Int_7	single	RAF709	0 µM	0.4607
B07	1	8	1_B07_8_3	12	3T3 oF, ERK-KTR	10	Int_7	single	RAF709	0 µM	0.5771
B07	1	8	1_B07_8_4	12	3T3 oF, ERK-KTR	10	Int_7	single	RAF709	0 µM	0.5430
B07	1	8	1_B07_8_5	12	3T3 oF, ERK-KTR	10	Int_7	single	RAF709	0 µM	0.5732
B07	1	8	1_B07_8_6	12	3T3 oF, ERK-KTR	10	Int_7	single	RAF709	0 µM	0.5348
B07	1	9	1_B07_9_1	12	3T3 oF, ERK-KTR	10	Int_7	single	RAF709	0 µM	0.6594
B07	1	9	1_B07_9_2	12	3T3 oF, ERK-KTR	10	Int_7	single	RAF709	0 µM	0.5769
B07	1	9	1_B07_9_3	12	3T3 oF, ERK-KTR	10	Int_7	single	RAF709	0 µM	0.5712
B07	1	9	1_B07_9_5	12	3T3 oF, ERK-KTR	10	Int_7	single	RAF709	0 µM	0.6391
B07	1	9	1_B07_9_7	12	3T3 oF, ERK-KTR	10	Int_7	single	RAF709	0 µM	0.4372
B07	1	9	1_B07_9_8	12	3T3 oF, ERK-KTR	10	Int_7	single	RAF709	0 µM	0.5128
B07	1	9	1_B07_9_9	12	3T3 oF, ERK-KTR	10	Int_7	single	RAF709	0 µM	0.6387
B07	1	9	1_B07_9_10	12	3T3 oF, ERK-KTR	10	Int_7	single	RAF709	0 µM	0.4192
B07	1	9	1_B07_9_11	12	3T3 oF, ERK-KTR	10	Int_7	single	RAF709	0 µM	0.3516
B07	1	9	1_B07_9_12	12	3T3 oF, ERK-KTR	10	Int_7	single	RAF709	0 µM	0.3735
B07	1	9	1_B07_9_13	12	3T3 oF, ERK-KTR	10	Int_7	single	RAF709	0 µM	0.5323
B07	1	9	1_B07_9_14	12	3T3 oF, ERK-KTR	10	Int_7	single	RAF709	0 µM	0.5073
B07	1	9	1_B07_9_16	12	3T3 oF, ERK-KTR	10	Int_7	single	RAF709	0 µM	0.4904
B07	1	9	1_B07_9_17	12	3T3 oF, ERK-KTR	10	Int_7	single	RAF709	0 µM	0.4497
B07	1	9	1_B07_9_18	12	3T3 oF, ERK-KTR	10	Int_7	single	RAF709	0 µM	0.5758
B07	1	9	1_B07_9_19	12	3T3 oF, ERK-KTR	10	Int_7	single	RAF709	0 µM	0.3510
B07	1	9	1_B07_9_20	12	3T3 oF, ERK-KTR	10	Int_7	single	RAF709	0 µM	0.5817
B07	1	9	1_B07_9_21	12	3T3 oF, ERK-KTR	10	Int_7	single	RAF709	0 µM	0.3989
B07	1	9	1_B07_9_22	12	3T3 oF, ERK-KTR	10	Int_7	single	RAF709	0 µM	0.3149
B07	1	9	1_B07_9_23	12	3T3 oF, ERK-KTR	10	Int_7	single	RAF709	0 µM	0.6629
B07	1	9	1_B07_9_24	12	3T3 oF, ERK-KTR	10	Int_7	single	RAF709	0 µM	0.3286
B07	1	9	1_B07_9_25	12	3T3 oF, ERK-KTR	10	Int_7	single	RAF709	0 µM	0.5824
B07	1	9	1_B07_9_26	12	3T3 oF, ERK-KTR	10	Int_7	single	RAF709	0 µM	0.3900
B07	1	9	1_B07_9_27	12	3T3 oF, ERK-KTR	10	Int_7	single	RAF709	0 µM	0.5412
B07	1	9	1_B07_9_28	12	3T3 oF, ERK-KTR	10	Int_7	single	RAF709	0 µM	0.3982
B07	1	9	1_B07_9_30	12	3T3 oF, ERK-KTR	10	Int_7	single	RAF709	0 µM	0.5644
B07	1	9	1_B07_9_31	12	3T3 oF, ERK-KTR	10	Int_7	single	RAF709	0 µM	0.4258
B07	1	10	1_B07_10_1	12	3T3 oF, ERK-KTR	10	Int_7	single	RAF709	0 µM	0.6324
B07	1	10	1_B07_10_2	12	3T3 oF, ERK-KTR	10	Int_7	single	RAF709	0 µM	0.7570
B07	1	10	1_B07_10_3	12	3T3 oF, ERK-KTR	10	Int_7	single	RAF709	0 µM	0.3396
B07	1	10	1_B07_10_4	12	3T3 oF, ERK-KTR	10	Int_7	single	RAF709	0 µM	0.6679
B07	1	10	1_B07_10_5	12	3T3 oF, ERK-KTR	10	Int_7	single	RAF709	0 µM	0.6008
B07	1	10	1_B07_10_6	12	3T3 oF, ERK-KTR	10	Int_7	single	RAF709	0 µM	0.5422
B07	1	10	1_B07_10_7	12	3T3 oF, ERK-KTR	10	Int_7	single	RAF709	0 µM	0.5724
B07	1	10	1_B07_10_8	12	3T3 oF, ERK-KTR	10	Int_7	single	RAF709	0 µM	0.4399
B07	1	10	1_B07_10_9	12	3T3 oF, ERK-KTR	10	Int_7	single	RAF709	0 µM	0.4217
B07	1	10	1_B07_10_10	12	3T3 oF, ERK-KTR	10	Int_7	single	RAF709	0 µM	0.5381
B07	1	10	1_B07_10_11	12	3T3 oF, ERK-KTR	10	Int_7	single	RAF709	0 µM	0.5591
B07	1	10	1_B07_10_12	12	3T3 oF, ERK-KTR	10	Int_7	single	RAF709	0 µM	0.4508
B07	1	10	1_B07_10_13	12	3T3 oF, ERK-KTR	10	Int_7	single	RAF709	0 µM	0.5925
B07	1	10	1_B07_10_14	12	3T3 oF, ERK-KTR	10	Int_7	single	RAF709	0 µM	0.5589
B07	1	10	1_B07_10_15	12	3T3 oF, ERK-KTR	10	Int_7	single	RAF709	0 µM	0.6955
B07	1	10	1_B07_10_16	12	3T3 oF, ERK-KTR	10	Int_7	single	RAF709	0 µM	0.5390
B07	1	10	1_B07_10_17	12	3T3 oF, ERK-KTR	10	Int_7	single	RAF709	0 µM	0.6054
B07	1	10	1_B07_10_18	12	3T3 oF, ERK-KTR	10	Int_7	single	RAF709	0 µM	0.4920
B07	1	10	1_B07_10_20	12	3T3 oF, ERK-KTR	10	Int_7	single	RAF709	0 µM	0.3798
B07	1	11	1_B07_11_1	12	3T3 oF, ERK-KTR	10	Int_7	single	RAF709	0 µM	0.6715
B07	1	11	1_B07_11_2	12	3T3 oF, ERK-KTR	10	Int_7	single	RAF709	0 µM	0.4220
B07	1	11	1_B07_11_5	12	3T3 oF, ERK-KTR	10	Int_7	single	RAF709	0 µM	0.3632
B07	1	11	1_B07_11_6	12	3T3 oF, ERK-KTR	10	Int_7	single	RAF709	0 µM	0.5075
B07	1	11	1_B07_11_7	12	3T3 oF, ERK-KTR	10	Int_7	single	RAF709	0 µM	0.7306
B07	1	11	1_B07_11_8	12	3T3 oF, ERK-KTR	10	Int_7	single	RAF709	0 µM	0.5896
B07	1	11	1_B07_11_9	12	3T3 oF, ERK-KTR	10	Int_7	single	RAF709	0 µM	0.5326
B07	1	11	1_B07_11_10	12	3T3 oF, ERK-KTR	10	Int_7	single	RAF709	0 µM	0.5578
B07	1	11	1_B07_11_11	12	3T3 oF, ERK-KTR	10	Int_7	single	RAF709	0 µM	0.4945
B07	1	11	1_B07_11_12	12	3T3 oF, ERK-KTR	10	Int_7	single	RAF709	0 µM	0.5794
B07	1	11	1_B07_11_13	12	3T3 oF, ERK-KTR	10	Int_7	single	RAF709	0 µM	0.5100
B07	1	11	1_B07_11_14	12	3T3 oF, ERK-KTR	10	Int_7	single	RAF709	0 µM	0.5935
B07	1	11	1_B07_11_15	12	3T3 oF, ERK-KTR	10	Int_7	single	RAF709	0 µM	0.5863
B07	1	11	1_B07_11_16	12	3T3 oF, ERK-KTR	10	Int_7	single	RAF709	0 µM	0.4587
B07	1	11	1_B07_11_17	12	3T3 oF, ERK-KTR	10	Int_7	single	RAF709	0 µM	0.4386
B07	1	11	1_B07_11_18	12	3T3 oF, ERK-KTR	10	Int_7	single	RAF709	0 µM	0.7359
B07	1	11	1_B07_11_19	12	3T3 oF, ERK-KTR	10	Int_7	single	RAF709	0 µM	0.4801
B07	1	11	1_B07_11_20	12	3T3 oF, ERK-KTR	10	Int_7	single	RAF709	0 µM	0.8307
B07	1	11	1_B07_11_21	12	3T3 oF, ERK-KTR	10	Int_7	single	RAF709	0 µM	0.5412
B07	1	11	1_B07_11_22	12	3T3 oF, ERK-KTR	10	Int_7	single	RAF709	0 µM	0.8626
B07	1	11	1_B07_11_23	12	3T3 oF, ERK-KTR	10	Int_7	single	RAF709	0 µM	0.4946
B07	1	11	1_B07_11_24	12	3T3 oF, ERK-KTR	10	Int_7	single	RAF709	0 µM	0.4780
B08	1	0	1_B08_0_1	14	3T3 oF, ERK-KTR	10	Int_7	single	RAF709	0 µM	0.6230
B08	1	1	1_B08_1_1	14	3T3 oF, ERK-KTR	10	Int_7	single	RAF709	0 µM	0.4051
B08	1	1	1_B08_1_2	14	3T3 oF, ERK-KTR	10	Int_7	single	RAF709	0 µM	0.5677
B08	1	1	1_B08_1_3	14	3T3 oF, ERK-KTR	10	Int_7	single	RAF709	0 µM	0.5132
B08	1	1	1_B08_1_4	14	3T3 oF, ERK-KTR	10	Int_7	single	RAF709	0 µM	0.5893
B08	1	1	1_B08_1_5	14	3T3 oF, ERK-KTR	10	Int_7	single	RAF709	0 µM	0.3035
B08	1	1	1_B08_1_6	14	3T3 oF, ERK-KTR	10	Int_7	single	RAF709	0 µM	0.5389
B08	1	1	1_B08_1_7	14	3T3 oF, ERK-KTR	10	Int_7	single	RAF709	0 µM	0.6433
B08	1	1	1_B08_1_8	14	3T3 oF, ERK-KTR	10	Int_7	single	RAF709	0 µM	0.5184
B08	1	1	1_B08_1_9	14	3T3 oF, ERK-KTR	10	Int_7	single	RAF709	0 µM	0.5145
B08	1	1	1_B08_1_10	14	3T3 oF, ERK-KTR	10	Int_7	single	RAF709	0 µM	0.4283
B08	1	1	1_B08_1_11	14	3T3 oF, ERK-KTR	10	Int_7	single	RAF709	0 µM	0.6193
B08	1	1	1_B08_1_12	14	3T3 oF, ERK-KTR	10	Int_7	single	RAF709	0 µM	0.5168
B08	1	1	1_B08_1_13	14	3T3 oF, ERK-KTR	10	Int_7	single	RAF709	0 µM	0.4283
B08	1	1	1_B08_1_14	14	3T3 oF, ERK-KTR	10	Int_7	single	RAF709	0 µM	0.2972
B08	1	1	1_B08_1_17	14	3T3 oF, ERK-KTR	10	Int_7	single	RAF709	0 µM	0.6990
B08	1	1	1_B08_1_18	14	3T3 oF, ERK-KTR	10	Int_7	single	RAF709	0 µM	0.4541
B08	1	1	1_B08_1_23	14	3T3 oF, ERK-KTR	10	Int_7	single	RAF709	0 µM	0.6572
B08	1	2	1_B08_2_1	14	3T3 oF, ERK-KTR	10	Int_7	single	RAF709	0 µM	0.6000
B08	1	2	1_B08_2_2	14	3T3 oF, ERK-KTR	10	Int_7	single	RAF709	0 µM	0.5297
B08	1	2	1_B08_2_3	14	3T3 oF, ERK-KTR	10	Int_7	single	RAF709	0 µM	0.4383
B08	1	2	1_B08_2_4	14	3T3 oF, ERK-KTR	10	Int_7	single	RAF709	0 µM	0.6156
B08	1	2	1_B08_2_5	14	3T3 oF, ERK-KTR	10	Int_7	single	RAF709	0 µM	0.4213
B08	1	2	1_B08_2_7	14	3T3 oF, ERK-KTR	10	Int_7	single	RAF709	0 µM	0.3941
B08	1	2	1_B08_2_8	14	3T3 oF, ERK-KTR	10	Int_7	single	RAF709	0 µM	0.4876
B08	1	2	1_B08_2_9	14	3T3 oF, ERK-KTR	10	Int_7	single	RAF709	0 µM	0.5437
B08	1	2	1_B08_2_10	14	3T3 oF, ERK-KTR	10	Int_7	single	RAF709	0 µM	0.3978
B08	1	2	1_B08_2_11	14	3T3 oF, ERK-KTR	10	Int_7	single	RAF709	0 µM	0.6732
B08	1	2	1_B08_2_12	14	3T3 oF, ERK-KTR	10	Int_7	single	RAF709	0 µM	0.5016
B08	1	4	1_B08_4_1	14	3T3 oF, ERK-KTR	10	Int_7	single	RAF709	0 µM	0.5983
B08	1	4	1_B08_4_2	14	3T3 oF, ERK-KTR	10	Int_7	single	RAF709	0 µM	0.4749
B08	1	4	1_B08_4_3	14	3T3 oF, ERK-KTR	10	Int_7	single	RAF709	0 µM	0.4038
B08	1	4	1_B08_4_4	14	3T3 oF, ERK-KTR	10	Int_7	single	RAF709	0 µM	0.5171
B08	1	4	1_B08_4_5	14	3T3 oF, ERK-KTR	10	Int_7	single	RAF709	0 µM	0.4254
B08	1	4	1_B08_4_6	14	3T3 oF, ERK-KTR	10	Int_7	single	RAF709	0 µM	0.6161
B08	1	4	1_B08_4_7	14	3T3 oF, ERK-KTR	10	Int_7	single	RAF709	0 µM	0.3790
B08	1	4	1_B08_4_8	14	3T3 oF, ERK-KTR	10	Int_7	single	RAF709	0 µM	0.6224
B08	1	4	1_B08_4_9	14	3T3 oF, ERK-KTR	10	Int_7	single	RAF709	0 µM	0.4288
B08	1	4	1_B08_4_10	14	3T3 oF, ERK-KTR	10	Int_7	single	RAF709	0 µM	0.6398
B08	1	4	1_B08_4_11	14	3T3 oF, ERK-KTR	10	Int_7	single	RAF709	0 µM	0.6047
B08	1	4	1_B08_4_12	14	3T3 oF, ERK-KTR	10	Int_7	single	RAF709	0 µM	0.4711
B08	1	4	1_B08_4_13	14	3T3 oF, ERK-KTR	10	Int_7	single	RAF709	0 µM	0.3038
B08	1	4	1_B08_4_14	14	3T3 oF, ERK-KTR	10	Int_7	single	RAF709	0 µM	0.5226
B08	1	4	1_B08_4_15	14	3T3 oF, ERK-KTR	10	Int_7	single	RAF709	0 µM	0.6146
B08	1	4	1_B08_4_16	14	3T3 oF, ERK-KTR	10	Int_7	single	RAF709	0 µM	0.5565
B08	1	4	1_B08_4_17	14	3T3 oF, ERK-KTR	10	Int_7	single	RAF709	0 µM	0.4520
B08	1	4	1_B08_4_18	14	3T3 oF, ERK-KTR	10	Int_7	single	RAF709	0 µM	0.4085
B08	1	4	1_B08_4_19	14	3T3 oF, ERK-KTR	10	Int_7	single	RAF709	0 µM	0.4047
B08	1	4	1_B08_4_20	14	3T3 oF, ERK-KTR	10	Int_7	single	RAF709	0 µM	0.4469
B08	1	4	1_B08_4_21	14	3T3 oF, ERK-KTR	10	Int_7	single	RAF709	0 µM	0.1473
B08	1	4	1_B08_4_22	14	3T3 oF, ERK-KTR	10	Int_7	single	RAF709	0 µM	0.3804
B08	1	4	1_B08_4_23	14	3T3 oF, ERK-KTR	10	Int_7	single	RAF709	0 µM	0.4754
B08	1	4	1_B08_4_24	14	3T3 oF, ERK-KTR	10	Int_7	single	RAF709	0 µM	0.6457
B08	1	4	1_B08_4_25	14	3T3 oF, ERK-KTR	10	Int_7	single	RAF709	0 µM	0.4426
B08	1	4	1_B08_4_26	14	3T3 oF, ERK-KTR	10	Int_7	single	RAF709	0 µM	0.5476
B08	1	4	1_B08_4_27	14	3T3 oF, ERK-KTR	10	Int_7	single	RAF709	0 µM	0.3522
B08	1	4	1_B08_4_28	14	3T3 oF, ERK-KTR	10	Int_7	single	RAF709	0 µM	0.2931
B08	1	4	1_B08_4_29	14	3T3 oF, ERK-KTR	10	Int_7	single	RAF709	0 µM	0.7247
B08	1	4	1_B08_4_30	14	3T3 oF, ERK-KTR	10	Int_7	single	RAF709	0 µM	0.4625
B08	1	4	1_B08_4_31	14	3T3 oF, ERK-KTR	10	Int_7	single	RAF709	0 µM	0.6003
B08	1	4	1_B08_4_32	14	3T3 oF, ERK-KTR	10	Int_7	single	RAF709	0 µM	0.4676
B08	1	5	1_B08_5_1	14	3T3 oF, ERK-KTR	10	Int_7	single	RAF709	0 µM	0.5091
B08	1	5	1_B08_5_2	14	3T3 oF, ERK-KTR	10	Int_7	single	RAF709	0 µM	0.6058
B08	1	5	1_B08_5_3	14	3T3 oF, ERK-KTR	10	Int_7	single	RAF709	0 µM	0.6239
B08	1	5	1_B08_5_4	14	3T3 oF, ERK-KTR	10	Int_7	single	RAF709	0 µM	0.4270
B08	1	5	1_B08_5_5	14	3T3 oF, ERK-KTR	10	Int_7	single	RAF709	0 µM	0.3931
B08	1	5	1_B08_5_6	14	3T3 oF, ERK-KTR	10	Int_7	single	RAF709	0 µM	0.6879
B08	1	5	1_B08_5_7	14	3T3 oF, ERK-KTR	10	Int_7	single	RAF709	0 µM	0.6270
B08	1	5	1_B08_5_8	14	3T3 oF, ERK-KTR	10	Int_7	single	RAF709	0 µM	0.5479
B08	1	5	1_B08_5_9	14	3T3 oF, ERK-KTR	10	Int_7	single	RAF709	0 µM	0.5848
B08	1	5	1_B08_5_10	14	3T3 oF, ERK-KTR	10	Int_7	single	RAF709	0 µM	0.4836
B08	1	5	1_B08_5_11	14	3T3 oF, ERK-KTR	10	Int_7	single	RAF709	0 µM	0.6174
B08	1	5	1_B08_5_12	14	3T3 oF, ERK-KTR	10	Int_7	single	RAF709	0 µM	0.4374
B08	1	5	1_B08_5_13	14	3T3 oF, ERK-KTR	10	Int_7	single	RAF709	0 µM	0.4557
B08	1	5	1_B08_5_15	14	3T3 oF, ERK-KTR	10	Int_7	single	RAF709	0 µM	0.6930
B08	1	5	1_B08_5_17	14	3T3 oF, ERK-KTR	10	Int_7	single	RAF709	0 µM	0.6533
B08	1	5	1_B08_5_18	14	3T3 oF, ERK-KTR	10	Int_7	single	RAF709	0 µM	0.7600
B08	1	5	1_B08_5_19	14	3T3 oF, ERK-KTR	10	Int_7	single	RAF709	0 µM	0.4323
B08	1	5	1_B08_5_20	14	3T3 oF, ERK-KTR	10	Int_7	single	RAF709	0 µM	0.4090
B08	1	5	1_B08_5_21	14	3T3 oF, ERK-KTR	10	Int_7	single	RAF709	0 µM	0.5672
B08	1	5	1_B08_5_22	14	3T3 oF, ERK-KTR	10	Int_7	single	RAF709	0 µM	0.4235
B08	1	5	1_B08_5_23	14	3T3 oF, ERK-KTR	10	Int_7	single	RAF709	0 µM	0.3167
B08	1	5	1_B08_5_24	14	3T3 oF, ERK-KTR	10	Int_7	single	RAF709	0 µM	0.3514
B08	1	5	1_B08_5_25	14	3T3 oF, ERK-KTR	10	Int_7	single	RAF709	0 µM	0.7906
B08	1	5	1_B08_5_26	14	3T3 oF, ERK-KTR	10	Int_7	single	RAF709	0 µM	0.5329
B08	1	5	1_B08_5_27	14	3T3 oF, ERK-KTR	10	Int_7	single	RAF709	0 µM	0.3774
B08	1	5	1_B08_5_28	14	3T3 oF, ERK-KTR	10	Int_7	single	RAF709	0 µM	0.7024
B08	1	5	1_B08_5_29	14	3T3 oF, ERK-KTR	10	Int_7	single	RAF709	0 µM	0.4323
B08	1	5	1_B08_5_30	14	3T3 oF, ERK-KTR	10	Int_7	single	RAF709	0 µM	0.4570
B08	1	5	1_B08_5_31	14	3T3 oF, ERK-KTR	10	Int_7	single	RAF709	0 µM	0.3790
B08	1	5	1_B08_5_33	14	3T3 oF, ERK-KTR	10	Int_7	single	RAF709	0 µM	0.7395
B08	1	5	1_B08_5_34	14	3T3 oF, ERK-KTR	10	Int_7	single	RAF709	0 µM	0.5709
B08	1	5	1_B08_5_35	14	3T3 oF, ERK-KTR	10	Int_7	single	RAF709	0 µM	0.3354
B08	1	5	1_B08_5_36	14	3T3 oF, ERK-KTR	10	Int_7	single	RAF709	0 µM	0.4186
B08	1	5	1_B08_5_37	14	3T3 oF, ERK-KTR	10	Int_7	single	RAF709	0 µM	0.4248
B08	1	5	1_B08_5_38	14	3T3 oF, ERK-KTR	10	Int_7	single	RAF709	0 µM	0.4599
B08	1	5	1_B08_5_39	14	3T3 oF, ERK-KTR	10	Int_7	single	RAF709	0 µM	0.4296
B08	1	5	1_B08_5_40	14	3T3 oF, ERK-KTR	10	Int_7	single	RAF709	0 µM	0.4849
B08	1	5	1_B08_5_41	14	3T3 oF, ERK-KTR	10	Int_7	single	RAF709	0 µM	0.4553
B08	1	5	1_B08_5_42	14	3T3 oF, ERK-KTR	10	Int_7	single	RAF709	0 µM	0.4174
B08	1	6	1_B08_6_1	14	3T3 oF, ERK-KTR	10	Int_7	single	RAF709	0 µM	0.8541
B08	1	6	1_B08_6_2	14	3T3 oF, ERK-KTR	10	Int_7	single	RAF709	0 µM	0.5193
B08	1	6	1_B08_6_3	14	3T3 oF, ERK-KTR	10	Int_7	single	RAF709	0 µM	0.6759
B08	1	6	1_B08_6_4	14	3T3 oF, ERK-KTR	10	Int_7	single	RAF709	0 µM	0.4762
B08	1	6	1_B08_6_5	14	3T3 oF, ERK-KTR	10	Int_7	single	RAF709	0 µM	0.4164
B08	1	6	1_B08_6_6	14	3T3 oF, ERK-KTR	10	Int_7	single	RAF709	0 µM	0.6456
B08	1	6	1_B08_6_7	14	3T3 oF, ERK-KTR	10	Int_7	single	RAF709	0 µM	0.6785
B08	1	6	1_B08_6_8	14	3T3 oF, ERK-KTR	10	Int_7	single	RAF709	0 µM	0.3613
B08	1	6	1_B08_6_9	14	3T3 oF, ERK-KTR	10	Int_7	single	RAF709	0 µM	0.7045
B08	1	6	1_B08_6_11	14	3T3 oF, ERK-KTR	10	Int_7	single	RAF709	0 µM	0.4999
B08	1	6	1_B08_6_12	14	3T3 oF, ERK-KTR	10	Int_7	single	RAF709	0 µM	0.5789
B08	1	6	1_B08_6_14	14	3T3 oF, ERK-KTR	10	Int_7	single	RAF709	0 µM	0.5802
B08	1	6	1_B08_6_15	14	3T3 oF, ERK-KTR	10	Int_7	single	RAF709	0 µM	0.4692
B08	1	6	1_B08_6_16	14	3T3 oF, ERK-KTR	10	Int_7	single	RAF709	0 µM	0.5881
B08	1	6	1_B08_6_17	14	3T3 oF, ERK-KTR	10	Int_7	single	RAF709	0 µM	0.5548
B08	1	6	1_B08_6_18	14	3T3 oF, ERK-KTR	10	Int_7	single	RAF709	0 µM	0.6790
B08	1	6	1_B08_6_19	14	3T3 oF, ERK-KTR	10	Int_7	single	RAF709	0 µM	0.5018
B08	1	6	1_B08_6_20	14	3T3 oF, ERK-KTR	10	Int_7	single	RAF709	0 µM	0.4541
B08	1	6	1_B08_6_21	14	3T3 oF, ERK-KTR	10	Int_7	single	RAF709	0 µM	0.5071
B08	1	6	1_B08_6_22	14	3T3 oF, ERK-KTR	10	Int_7	single	RAF709	0 µM	0.6636
B08	1	6	1_B08_6_23	14	3T3 oF, ERK-KTR	10	Int_7	single	RAF709	0 µM	0.6213
B08	1	6	1_B08_6_24	14	3T3 oF, ERK-KTR	10	Int_7	single	RAF709	0 µM	0.4094
B08	1	6	1_B08_6_25	14	3T3 oF, ERK-KTR	10	Int_7	single	RAF709	0 µM	0.4308
B08	1	6	1_B08_6_26	14	3T3 oF, ERK-KTR	10	Int_7	single	RAF709	0 µM	0.4000
B08	1	6	1_B08_6_27	14	3T3 oF, ERK-KTR	10	Int_7	single	RAF709	0 µM	0.5494
B08	1	6	1_B08_6_28	14	3T3 oF, ERK-KTR	10	Int_7	single	RAF709	0 µM	0.6041
B08	1	6	1_B08_6_29	14	3T3 oF, ERK-KTR	10	Int_7	single	RAF709	0 µM	0.5013
B08	1	6	1_B08_6_30	14	3T3 oF, ERK-KTR	10	Int_7	single	RAF709	0 µM	0.5201
B08	1	6	1_B08_6_31	14	3T3 oF, ERK-KTR	10	Int_7	single	RAF709	0 µM	0.4825
B08	1	6	1_B08_6_32	14	3T3 oF, ERK-KTR	10	Int_7	single	RAF709	0 µM	0.5875
B08	1	6	1_B08_6_33	14	3T3 oF, ERK-KTR	10	Int_7	single	RAF709	0 µM	0.4629
B08	1	6	1_B08_6_34	14	3T3 oF, ERK-KTR	10	Int_7	single	RAF709	0 µM	0.5106
B08	1	6	1_B08_6_35	14	3T3 oF, ERK-KTR	10	Int_7	single	RAF709	0 µM	0.6183
B08	1	6	1_B08_6_36	14	3T3 oF, ERK-KTR	10	Int_7	single	RAF709	0 µM	0.4787
B08	1	6	1_B08_6_37	14	3T3 oF, ERK-KTR	10	Int_7	single	RAF709	0 µM	0.3690
B08	1	6	1_B08_6_38	14	3T3 oF, ERK-KTR	10	Int_7	single	RAF709	0 µM	0.4595
B08	1	6	1_B08_6_39	14	3T3 oF, ERK-KTR	10	Int_7	single	RAF709	0 µM	0.4377
B08	1	6	1_B08_6_40	14	3T3 oF, ERK-KTR	10	Int_7	single	RAF709	0 µM	0.4181
B08	1	6	1_B08_6_41	14	3T3 oF, ERK-KTR	10	Int_7	single	RAF709	0 µM	0.5867
B08	1	6	1_B08_6_42	14	3T3 oF, ERK-KTR	10	Int_7	single	RAF709	0 µM	0.3889
B08	1	6	1_B08_6_43	14	3T3 oF, ERK-KTR	10	Int_7	single	RAF709	0 µM	0.5863
B08	1	6	1_B08_6_44	14	3T3 oF, ERK-KTR	10	Int_7	single	RAF709	0 µM	0.5522
B08	1	6	1_B08_6_46	14	3T3 oF, ERK-KTR	10	Int_7	single	RAF709	0 µM	0.5382
B08	1	6	1_B08_6_49	14	3T3 oF, ERK-KTR	10	Int_7	single	RAF709	0 µM	0.5991
B08	1	6	1_B08_6_50	14	3T3 oF, ERK-KTR	10	Int_7	single	RAF709	0 µM	0.5044
B08	1	6	1_B08_6_51	14	3T3 oF, ERK-KTR	10	Int_7	single	RAF709	0 µM	0.4433
B08	1	6	1_B08_6_52	14	3T3 oF, ERK-KTR	10	Int_7	single	RAF709	0 µM	0.5135
B08	1	6	1_B08_6_53	14	3T3 oF, ERK-KTR	10	Int_7	single	RAF709	0 µM	0.6299
B08	1	7	1_B08_7_3	14	3T3 oF, ERK-KTR	10	Int_7	single	RAF709	0 µM	0.3214
B08	1	7	1_B08_7_4	14	3T3 oF, ERK-KTR	10	Int_7	single	RAF709	0 µM	0.3855
B08	1	7	1_B08_7_5	14	3T3 oF, ERK-KTR	10	Int_7	single	RAF709	0 µM	0.5378
B08	1	7	1_B08_7_6	14	3T3 oF, ERK-KTR	10	Int_7	single	RAF709	0 µM	0.5340
B08	1	7	1_B08_7_7	14	3T3 oF, ERK-KTR	10	Int_7	single	RAF709	0 µM	0.3345
B08	1	7	1_B08_7_8	14	3T3 oF, ERK-KTR	10	Int_7	single	RAF709	0 µM	0.4481
B08	1	7	1_B08_7_9	14	3T3 oF, ERK-KTR	10	Int_7	single	RAF709	0 µM	0.4358
B08	1	7	1_B08_7_10	14	3T3 oF, ERK-KTR	10	Int_7	single	RAF709	0 µM	0.5336
B08	1	7	1_B08_7_11	14	3T3 oF, ERK-KTR	10	Int_7	single	RAF709	0 µM	0.5877
B08	1	7	1_B08_7_12	14	3T3 oF, ERK-KTR	10	Int_7	single	RAF709	0 µM	0.5859
B08	1	7	1_B08_7_13	14	3T3 oF, ERK-KTR	10	Int_7	single	RAF709	0 µM	0.4551
B08	1	7	1_B08_7_14	14	3T3 oF, ERK-KTR	10	Int_7	single	RAF709	0 µM	0.3510
B08	1	7	1_B08_7_15	14	3T3 oF, ERK-KTR	10	Int_7	single	RAF709	0 µM	0.5893
B08	1	7	1_B08_7_16	14	3T3 oF, ERK-KTR	10	Int_7	single	RAF709	0 µM	0.4080
B08	1	7	1_B08_7_17	14	3T3 oF, ERK-KTR	10	Int_7	single	RAF709	0 µM	0.3463
B08	1	7	1_B08_7_18	14	3T3 oF, ERK-KTR	10	Int_7	single	RAF709	0 µM	0.4522
B08	1	7	1_B08_7_19	14	3T3 oF, ERK-KTR	10	Int_7	single	RAF709	0 µM	0.5837
B08	1	9	1_B08_9_2	14	3T3 oF, ERK-KTR	10	Int_7	single	RAF709	0 µM	0.5524
B08	1	9	1_B08_9_3	14	3T3 oF, ERK-KTR	10	Int_7	single	RAF709	0 µM	0.6244
B08	1	9	1_B08_9_4	14	3T3 oF, ERK-KTR	10	Int_7	single	RAF709	0 µM	0.5075
B08	1	9	1_B08_9_5	14	3T3 oF, ERK-KTR	10	Int_7	single	RAF709	0 µM	0.5708
B08	1	9	1_B08_9_6	14	3T3 oF, ERK-KTR	10	Int_7	single	RAF709	0 µM	0.5819
B08	1	9	1_B08_9_7	14	3T3 oF, ERK-KTR	10	Int_7	single	RAF709	0 µM	0.6351
B08	1	9	1_B08_9_9	14	3T3 oF, ERK-KTR	10	Int_7	single	RAF709	0 µM	0.5777
B08	1	9	1_B08_9_10	14	3T3 oF, ERK-KTR	10	Int_7	single	RAF709	0 µM	0.3853
B08	1	9	1_B08_9_11	14	3T3 oF, ERK-KTR	10	Int_7	single	RAF709	0 µM	0.4153
B08	1	9	1_B08_9_12	14	3T3 oF, ERK-KTR	10	Int_7	single	RAF709	0 µM	0.5164
B08	1	9	1_B08_9_13	14	3T3 oF, ERK-KTR	10	Int_7	single	RAF709	0 µM	0.5107
B08	1	9	1_B08_9_14	14	3T3 oF, ERK-KTR	10	Int_7	single	RAF709	0 µM	0.5409
B08	1	9	1_B08_9_15	14	3T3 oF, ERK-KTR	10	Int_7	single	RAF709	0 µM	0.3539
B08	1	9	1_B08_9_16	14	3T3 oF, ERK-KTR	10	Int_7	single	RAF709	0 µM	0.4983
B08	1	9	1_B08_9_17	14	3T3 oF, ERK-KTR	10	Int_7	single	RAF709	0 µM	0.6447
B08	1	9	1_B08_9_18	14	3T3 oF, ERK-KTR	10	Int_7	single	RAF709	0 µM	0.6146
B08	1	9	1_B08_9_19	14	3T3 oF, ERK-KTR	10	Int_7	single	RAF709	0 µM	0.5976
B08	1	9	1_B08_9_20	14	3T3 oF, ERK-KTR	10	Int_7	single	RAF709	0 µM	0.5075
B08	1	9	1_B08_9_21	14	3T3 oF, ERK-KTR	10	Int_7	single	RAF709	0 µM	0.4381
B08	1	9	1_B08_9_22	14	3T3 oF, ERK-KTR	10	Int_7	single	RAF709	0 µM	0.5252
B08	1	9	1_B08_9_23	14	3T3 oF, ERK-KTR	10	Int_7	single	RAF709	0 µM	0.4300
B08	1	9	1_B08_9_24	14	3T3 oF, ERK-KTR	10	Int_7	single	RAF709	0 µM	0.4373
B08	1	10	1_B08_10_1	14	3T3 oF, ERK-KTR	10	Int_7	single	RAF709	0 µM	0.4465
B08	1	10	1_B08_10_2	14	3T3 oF, ERK-KTR	10	Int_7	single	RAF709	0 µM	0.5643
B08	1	10	1_B08_10_3	14	3T3 oF, ERK-KTR	10	Int_7	single	RAF709	0 µM	0.5106
B08	1	10	1_B08_10_5	14	3T3 oF, ERK-KTR	10	Int_7	single	RAF709	0 µM	0.5338
B08	1	10	1_B08_10_6	14	3T3 oF, ERK-KTR	10	Int_7	single	RAF709	0 µM	0.4275
B08	1	10	1_B08_10_7	14	3T3 oF, ERK-KTR	10	Int_7	single	RAF709	0 µM	0.4430
B08	1	10	1_B08_10_10	14	3T3 oF, ERK-KTR	10	Int_7	single	RAF709	0 µM	0.5326
B08	1	10	1_B08_10_11	14	3T3 oF, ERK-KTR	10	Int_7	single	RAF709	0 µM	0.3676
B08	1	10	1_B08_10_12	14	3T3 oF, ERK-KTR	10	Int_7	single	RAF709	0 µM	0.2862
B08	1	10	1_B08_10_13	14	3T3 oF, ERK-KTR	10	Int_7	single	RAF709	0 µM	0.6118
B08	1	10	1_B08_10_14	14	3T3 oF, ERK-KTR	10	Int_7	single	RAF709	0 µM	0.5428
B08	1	10	1_B08_10_15	14	3T3 oF, ERK-KTR	10	Int_7	single	RAF709	0 µM	0.6297
B08	1	10	1_B08_10_16	14	3T3 oF, ERK-KTR	10	Int_7	single	RAF709	0 µM	0.5410
B08	1	11	1_B08_11_1	14	3T3 oF, ERK-KTR	10	Int_7	single	RAF709	0 µM	0.5317
B08	1	11	1_B08_11_3	14	3T3 oF, ERK-KTR	10	Int_7	single	RAF709	0 µM	0.5586
B08	1	11	1_B08_11_4	14	3T3 oF, ERK-KTR	10	Int_7	single	RAF709	0 µM	0.6940
B08	1	11	1_B08_11_5	14	3T3 oF, ERK-KTR	10	Int_7	single	RAF709	0 µM	0.6646
B08	1	11	1_B08_11_6	14	3T3 oF, ERK-KTR	10	Int_7	single	RAF709	0 µM	0.4884
B08	1	11	1_B08_11_9	14	3T3 oF, ERK-KTR	10	Int_7	single	RAF709	0 µM	0.3961
B08	1	11	1_B08_11_10	14	3T3 oF, ERK-KTR	10	Int_7	single	RAF709	0 µM	0.5887
B08	1	11	1_B08_11_11	14	3T3 oF, ERK-KTR	10	Int_7	single	RAF709	0 µM	0.3436
B09	1	1	1_B09_1_1	16	3T3 oF, ERK-KTR	10	Int_7	single	RAF709	0 µM	0.5908
B09	1	1	1_B09_1_2	16	3T3 oF, ERK-KTR	10	Int_7	single	RAF709	0 µM	0.5923
B09	1	1	1_B09_1_3	16	3T3 oF, ERK-KTR	10	Int_7	single	RAF709	0 µM	0.5192
B09	1	1	1_B09_1_4	16	3T3 oF, ERK-KTR	10	Int_7	single	RAF709	0 µM	0.6451
B09	1	1	1_B09_1_5	16	3T3 oF, ERK-KTR	10	Int_7	single	RAF709	0 µM	0.3411
B09	1	1	1_B09_1_6	16	3T3 oF, ERK-KTR	10	Int_7	single	RAF709	0 µM	0.6647
B09	1	1	1_B09_1_7	16	3T3 oF, ERK-KTR	10	Int_7	single	RAF709	0 µM	0.5991
B09	1	2	1_B09_2_1	16	3T3 oF, ERK-KTR	10	Int_7	single	RAF709	0 µM	0.5513
B09	1	2	1_B09_2_2	16	3T3 oF, ERK-KTR	10	Int_7	single	RAF709	0 µM	0.5307
B09	1	2	1_B09_2_3	16	3T3 oF, ERK-KTR	10	Int_7	single	RAF709	0 µM	0.6327
B09	1	2	1_B09_2_4	16	3T3 oF, ERK-KTR	10	Int_7	single	RAF709	0 µM	0.5514
B09	1	2	1_B09_2_5	16	3T3 oF, ERK-KTR	10	Int_7	single	RAF709	0 µM	0.4598
B09	1	2	1_B09_2_6	16	3T3 oF, ERK-KTR	10	Int_7	single	RAF709	0 µM	0.5939
B09	1	2	1_B09_2_7	16	3T3 oF, ERK-KTR	10	Int_7	single	RAF709	0 µM	0.5212
B09	1	2	1_B09_2_8	16	3T3 oF, ERK-KTR	10	Int_7	single	RAF709	0 µM	0.3539
B09	1	3	1_B09_3_1	16	3T3 oF, ERK-KTR	10	Int_7	single	RAF709	0 µM	0.4991
B09	1	3	1_B09_3_2	16	3T3 oF, ERK-KTR	10	Int_7	single	RAF709	0 µM	0.5637
B09	1	4	1_B09_4_1	16	3T3 oF, ERK-KTR	10	Int_7	single	RAF709	0 µM	0.4604
B09	1	4	1_B09_4_2	16	3T3 oF, ERK-KTR	10	Int_7	single	RAF709	0 µM	0.5638
B09	1	4	1_B09_4_3	16	3T3 oF, ERK-KTR	10	Int_7	single	RAF709	0 µM	0.5522
B09	1	4	1_B09_4_7	16	3T3 oF, ERK-KTR	10	Int_7	single	RAF709	0 µM	0.6323
B09	1	4	1_B09_4_9	16	3T3 oF, ERK-KTR	10	Int_7	single	RAF709	0 µM	0.4919
B09	1	4	1_B09_4_10	16	3T3 oF, ERK-KTR	10	Int_7	single	RAF709	0 µM	0.6799
B09	1	4	1_B09_4_11	16	3T3 oF, ERK-KTR	10	Int_7	single	RAF709	0 µM	0.5494
B09	1	4	1_B09_4_12	16	3T3 oF, ERK-KTR	10	Int_7	single	RAF709	0 µM	0.6792
B09	1	4	1_B09_4_13	16	3T3 oF, ERK-KTR	10	Int_7	single	RAF709	0 µM	0.2950
B09	1	4	1_B09_4_14	16	3T3 oF, ERK-KTR	10	Int_7	single	RAF709	0 µM	0.5550
B09	1	4	1_B09_4_15	16	3T3 oF, ERK-KTR	10	Int_7	single	RAF709	0 µM	0.5662
B09	1	4	1_B09_4_16	16	3T3 oF, ERK-KTR	10	Int_7	single	RAF709	0 µM	0.5969
B09	1	4	1_B09_4_17	16	3T3 oF, ERK-KTR	10	Int_7	single	RAF709	0 µM	0.6022
B09	1	4	1_B09_4_18	16	3T3 oF, ERK-KTR	10	Int_7	single	RAF709	0 µM	0.3980
B09	1	4	1_B09_4_19	16	3T3 oF, ERK-KTR	10	Int_7	single	RAF709	0 µM	0.5841
B09	1	4	1_B09_4_20	16	3T3 oF, ERK-KTR	10	Int_7	single	RAF709	0 µM	0.3750
B09	1	4	1_B09_4_21	16	3T3 oF, ERK-KTR	10	Int_7	single	RAF709	0 µM	0.4862
B09	1	4	1_B09_4_22	16	3T3 oF, ERK-KTR	10	Int_7	single	RAF709	0 µM	0.3199
B09	1	4	1_B09_4_23	16	3T3 oF, ERK-KTR	10	Int_7	single	RAF709	0 µM	0.4787
B09	1	4	1_B09_4_24	16	3T3 oF, ERK-KTR	10	Int_7	single	RAF709	0 µM	0.4630
B09	1	4	1_B09_4_25	16	3T3 oF, ERK-KTR	10	Int_7	single	RAF709	0 µM	0.3605
B09	1	4	1_B09_4_26	16	3T3 oF, ERK-KTR	10	Int_7	single	RAF709	0 µM	0.4477
B09	1	4	1_B09_4_27	16	3T3 oF, ERK-KTR	10	Int_7	single	RAF709	0 µM	0.7296
B09	1	4	1_B09_4_28	16	3T3 oF, ERK-KTR	10	Int_7	single	RAF709	0 µM	0.3917
B09	1	4	1_B09_4_29	16	3T3 oF, ERK-KTR	10	Int_7	single	RAF709	0 µM	0.3571
B09	1	4	1_B09_4_30	16	3T3 oF, ERK-KTR	10	Int_7	single	RAF709	0 µM	0.4718
B09	1	4	1_B09_4_31	16	3T3 oF, ERK-KTR	10	Int_7	single	RAF709	0 µM	0.4347
B09	1	4	1_B09_4_32	16	3T3 oF, ERK-KTR	10	Int_7	single	RAF709	0 µM	0.4034
B09	1	4	1_B09_4_34	16	3T3 oF, ERK-KTR	10	Int_7	single	RAF709	0 µM	0.6909
B09	1	4	1_B09_4_35	16	3T3 oF, ERK-KTR	10	Int_7	single	RAF709	0 µM	0.5645
B09	1	4	1_B09_4_38	16	3T3 oF, ERK-KTR	10	Int_7	single	RAF709	0 µM	0.5298
B09	1	4	1_B09_4_39	16	3T3 oF, ERK-KTR	10	Int_7	single	RAF709	0 µM	0.5564
B09	1	5	1_B09_5_1	16	3T3 oF, ERK-KTR	10	Int_7	single	RAF709	0 µM	0.6526
B09	1	5	1_B09_5_2	16	3T3 oF, ERK-KTR	10	Int_7	single	RAF709	0 µM	0.5097
B09	1	5	1_B09_5_3	16	3T3 oF, ERK-KTR	10	Int_7	single	RAF709	0 µM	0.3490
B09	1	5	1_B09_5_4	16	3T3 oF, ERK-KTR	10	Int_7	single	RAF709	0 µM	0.4291
B09	1	5	1_B09_5_5	16	3T3 oF, ERK-KTR	10	Int_7	single	RAF709	0 µM	0.4936
B09	1	5	1_B09_5_6	16	3T3 oF, ERK-KTR	10	Int_7	single	RAF709	0 µM	0.5422
B09	1	5	1_B09_5_7	16	3T3 oF, ERK-KTR	10	Int_7	single	RAF709	0 µM	0.4374
B09	1	5	1_B09_5_8	16	3T3 oF, ERK-KTR	10	Int_7	single	RAF709	0 µM	0.7852
B09	1	5	1_B09_5_9	16	3T3 oF, ERK-KTR	10	Int_7	single	RAF709	0 µM	0.4998
B09	1	5	1_B09_5_10	16	3T3 oF, ERK-KTR	10	Int_7	single	RAF709	0 µM	0.4297
B09	1	5	1_B09_5_11	16	3T3 oF, ERK-KTR	10	Int_7	single	RAF709	0 µM	0.4290
B09	1	5	1_B09_5_12	16	3T3 oF, ERK-KTR	10	Int_7	single	RAF709	0 µM	0.5709
B09	1	5	1_B09_5_13	16	3T3 oF, ERK-KTR	10	Int_7	single	RAF709	0 µM	0.4765
B09	1	5	1_B09_5_14	16	3T3 oF, ERK-KTR	10	Int_7	single	RAF709	0 µM	0.6476
B09	1	5	1_B09_5_15	16	3T3 oF, ERK-KTR	10	Int_7	single	RAF709	0 µM	0.6479
B09	1	5	1_B09_5_16	16	3T3 oF, ERK-KTR	10	Int_7	single	RAF709	0 µM	0.6013
B09	1	5	1_B09_5_17	16	3T3 oF, ERK-KTR	10	Int_7	single	RAF709	0 µM	0.6076
B09	1	5	1_B09_5_19	16	3T3 oF, ERK-KTR	10	Int_7	single	RAF709	0 µM	1.0349
B09	1	5	1_B09_5_20	16	3T3 oF, ERK-KTR	10	Int_7	single	RAF709	0 µM	0.4386
B09	1	5	1_B09_5_21	16	3T3 oF, ERK-KTR	10	Int_7	single	RAF709	0 µM	0.6021
B09	1	5	1_B09_5_22	16	3T3 oF, ERK-KTR	10	Int_7	single	RAF709	0 µM	0.4714
B09	1	5	1_B09_5_23	16	3T3 oF, ERK-KTR	10	Int_7	single	RAF709	0 µM	0.4891
B09	1	5	1_B09_5_24	16	3T3 oF, ERK-KTR	10	Int_7	single	RAF709	0 µM	0.3991
B09	1	5	1_B09_5_25	16	3T3 oF, ERK-KTR	10	Int_7	single	RAF709	0 µM	0.6660
B09	1	5	1_B09_5_26	16	3T3 oF, ERK-KTR	10	Int_7	single	RAF709	0 µM	0.5600
B09	1	5	1_B09_5_27	16	3T3 oF, ERK-KTR	10	Int_7	single	RAF709	0 µM	0.3911
B09	1	5	1_B09_5_28	16	3T3 oF, ERK-KTR	10	Int_7	single	RAF709	0 µM	0.4192
B09	1	5	1_B09_5_29	16	3T3 oF, ERK-KTR	10	Int_7	single	RAF709	0 µM	0.5926
B09	1	6	1_B09_6_1	16	3T3 oF, ERK-KTR	10	Int_7	single	RAF709	0 µM	0.5103
B09	1	6	1_B09_6_2	16	3T3 oF, ERK-KTR	10	Int_7	single	RAF709	0 µM	0.4190
B09	1	6	1_B09_6_3	16	3T3 oF, ERK-KTR	10	Int_7	single	RAF709	0 µM	0.4849
B09	1	6	1_B09_6_4	16	3T3 oF, ERK-KTR	10	Int_7	single	RAF709	0 µM	0.3728
B09	1	6	1_B09_6_5	16	3T3 oF, ERK-KTR	10	Int_7	single	RAF709	0 µM	0.4285
B09	1	6	1_B09_6_6	16	3T3 oF, ERK-KTR	10	Int_7	single	RAF709	0 µM	0.5842
B09	1	6	1_B09_6_7	16	3T3 oF, ERK-KTR	10	Int_7	single	RAF709	0 µM	0.3917
B09	1	6	1_B09_6_8	16	3T3 oF, ERK-KTR	10	Int_7	single	RAF709	0 µM	0.6081
B09	1	6	1_B09_6_9	16	3T3 oF, ERK-KTR	10	Int_7	single	RAF709	0 µM	0.5018
B09	1	6	1_B09_6_10	16	3T3 oF, ERK-KTR	10	Int_7	single	RAF709	0 µM	0.5249
B09	1	6	1_B09_6_11	16	3T3 oF, ERK-KTR	10	Int_7	single	RAF709	0 µM	0.5821
B09	1	6	1_B09_6_13	16	3T3 oF, ERK-KTR	10	Int_7	single	RAF709	0 µM	0.7250
B09	1	6	1_B09_6_14	16	3T3 oF, ERK-KTR	10	Int_7	single	RAF709	0 µM	0.4080
B09	1	6	1_B09_6_16	16	3T3 oF, ERK-KTR	10	Int_7	single	RAF709	0 µM	0.5695
B09	1	6	1_B09_6_19	16	3T3 oF, ERK-KTR	10	Int_7	single	RAF709	0 µM	0.5778
B09	1	6	1_B09_6_20	16	3T3 oF, ERK-KTR	10	Int_7	single	RAF709	0 µM	0.5457
B09	1	6	1_B09_6_21	16	3T3 oF, ERK-KTR	10	Int_7	single	RAF709	0 µM	0.5670
B09	1	6	1_B09_6_22	16	3T3 oF, ERK-KTR	10	Int_7	single	RAF709	0 µM	0.6363
B09	1	6	1_B09_6_23	16	3T3 oF, ERK-KTR	10	Int_7	single	RAF709	0 µM	0.5921
B09	1	6	1_B09_6_24	16	3T3 oF, ERK-KTR	10	Int_7	single	RAF709	0 µM	0.5525
B09	1	6	1_B09_6_25	16	3T3 oF, ERK-KTR	10	Int_7	single	RAF709	0 µM	0.7620
B09	1	6	1_B09_6_27	16	3T3 oF, ERK-KTR	10	Int_7	single	RAF709	0 µM	0.6005
B09	1	6	1_B09_6_28	16	3T3 oF, ERK-KTR	10	Int_7	single	RAF709	0 µM	0.5312
B09	1	6	1_B09_6_29	16	3T3 oF, ERK-KTR	10	Int_7	single	RAF709	0 µM	0.7195
B09	1	7	1_B09_7_1	16	3T3 oF, ERK-KTR	10	Int_7	single	RAF709	0 µM	0.3997
B09	1	7	1_B09_7_2	16	3T3 oF, ERK-KTR	10	Int_7	single	RAF709	0 µM	0.5777
B09	1	7	1_B09_7_3	16	3T3 oF, ERK-KTR	10	Int_7	single	RAF709	0 µM	0.5464
B09	1	7	1_B09_7_7	16	3T3 oF, ERK-KTR	10	Int_7	single	RAF709	0 µM	0.4095
B09	1	7	1_B09_7_8	16	3T3 oF, ERK-KTR	10	Int_7	single	RAF709	0 µM	0.5546
B09	1	7	1_B09_7_9	16	3T3 oF, ERK-KTR	10	Int_7	single	RAF709	0 µM	0.4234
B09	1	7	1_B09_7_10	16	3T3 oF, ERK-KTR	10	Int_7	single	RAF709	0 µM	0.5042
B09	1	7	1_B09_7_11	16	3T3 oF, ERK-KTR	10	Int_7	single	RAF709	0 µM	0.5612
B09	1	7	1_B09_7_12	16	3T3 oF, ERK-KTR	10	Int_7	single	RAF709	0 µM	0.4971
B09	1	7	1_B09_7_13	16	3T3 oF, ERK-KTR	10	Int_7	single	RAF709	0 µM	0.3593
B09	1	7	1_B09_7_14	16	3T3 oF, ERK-KTR	10	Int_7	single	RAF709	0 µM	0.6054
B09	1	8	1_B09_8_1	16	3T3 oF, ERK-KTR	10	Int_7	single	RAF709	0 µM	0.4109
B09	1	8	1_B09_8_2	16	3T3 oF, ERK-KTR	10	Int_7	single	RAF709	0 µM	0.8194
B09	1	8	1_B09_8_5	16	3T3 oF, ERK-KTR	10	Int_7	single	RAF709	0 µM	0.3964
B09	1	8	1_B09_8_6	16	3T3 oF, ERK-KTR	10	Int_7	single	RAF709	0 µM	0.3738
B09	1	8	1_B09_8_9	16	3T3 oF, ERK-KTR	10	Int_7	single	RAF709	0 µM	0.4757
B09	1	8	1_B09_8_10	16	3T3 oF, ERK-KTR	10	Int_7	single	RAF709	0 µM	0.4710
B09	1	8	1_B09_8_11	16	3T3 oF, ERK-KTR	10	Int_7	single	RAF709	0 µM	0.4505
B09	1	8	1_B09_8_12	16	3T3 oF, ERK-KTR	10	Int_7	single	RAF709	0 µM	0.4378
B09	1	8	1_B09_8_13	16	3T3 oF, ERK-KTR	10	Int_7	single	RAF709	0 µM	0.4451
B09	1	8	1_B09_8_14	16	3T3 oF, ERK-KTR	10	Int_7	single	RAF709	0 µM	0.5932
B09	1	8	1_B09_8_15	16	3T3 oF, ERK-KTR	10	Int_7	single	RAF709	0 µM	0.6515
B09	1	8	1_B09_8_16	16	3T3 oF, ERK-KTR	10	Int_7	single	RAF709	0 µM	0.6360
B09	1	9	1_B09_9_1	16	3T3 oF, ERK-KTR	10	Int_7	single	RAF709	0 µM	0.6482
B09	1	9	1_B09_9_2	16	3T3 oF, ERK-KTR	10	Int_7	single	RAF709	0 µM	0.5373
B09	1	9	1_B09_9_3	16	3T3 oF, ERK-KTR	10	Int_7	single	RAF709	0 µM	0.7236
B09	1	9	1_B09_9_4	16	3T3 oF, ERK-KTR	10	Int_7	single	RAF709	0 µM	0.7244
B09	1	9	1_B09_9_9	16	3T3 oF, ERK-KTR	10	Int_7	single	RAF709	0 µM	0.4967
B09	1	9	1_B09_9_10	16	3T3 oF, ERK-KTR	10	Int_7	single	RAF709	0 µM	0.5464
B09	1	9	1_B09_9_11	16	3T3 oF, ERK-KTR	10	Int_7	single	RAF709	0 µM	0.5093
B09	1	9	1_B09_9_12	16	3T3 oF, ERK-KTR	10	Int_7	single	RAF709	0 µM	0.6320
B09	1	9	1_B09_9_13	16	3T3 oF, ERK-KTR	10	Int_7	single	RAF709	0 µM	0.5539
B09	1	9	1_B09_9_15	16	3T3 oF, ERK-KTR	10	Int_7	single	RAF709	0 µM	0.5145
B09	1	9	1_B09_9_17	16	3T3 oF, ERK-KTR	10	Int_7	single	RAF709	0 µM	0.5242
B09	1	9	1_B09_9_18	16	3T3 oF, ERK-KTR	10	Int_7	single	RAF709	0 µM	0.6244
B09	1	9	1_B09_9_19	16	3T3 oF, ERK-KTR	10	Int_7	single	RAF709	0 µM	0.5069
B09	1	9	1_B09_9_21	16	3T3 oF, ERK-KTR	10	Int_7	single	RAF709	0 µM	0.4952
B09	1	9	1_B09_9_22	16	3T3 oF, ERK-KTR	10	Int_7	single	RAF709	0 µM	0.7748
B09	1	9	1_B09_9_24	16	3T3 oF, ERK-KTR	10	Int_7	single	RAF709	0 µM	0.5844
B09	1	9	1_B09_9_25	16	3T3 oF, ERK-KTR	10	Int_7	single	RAF709	0 µM	0.4628
B09	1	9	1_B09_9_26	16	3T3 oF, ERK-KTR	10	Int_7	single	RAF709	0 µM	0.6522
B09	1	9	1_B09_9_28	16	3T3 oF, ERK-KTR	10	Int_7	single	RAF709	0 µM	0.4746
B09	1	9	1_B09_9_29	16	3T3 oF, ERK-KTR	10	Int_7	single	RAF709	0 µM	0.4899
B09	1	9	1_B09_9_31	16	3T3 oF, ERK-KTR	10	Int_7	single	RAF709	0 µM	0.6584
B09	1	9	1_B09_9_33	16	3T3 oF, ERK-KTR	10	Int_7	single	RAF709	0 µM	0.5537
B09	1	9	1_B09_9_34	16	3T3 oF, ERK-KTR	10	Int_7	single	RAF709	0 µM	0.5667
B09	1	9	1_B09_9_35	16	3T3 oF, ERK-KTR	10	Int_7	single	RAF709	0 µM	0.5956
B09	1	9	1_B09_9_36	16	3T3 oF, ERK-KTR	10	Int_7	single	RAF709	0 µM	0.4435
B09	1	9	1_B09_9_37	16	3T3 oF, ERK-KTR	10	Int_7	single	RAF709	0 µM	0.5508
B09	1	10	1_B09_10_2	16	3T3 oF, ERK-KTR	10	Int_7	single	RAF709	0 µM	0.5969
B09	1	10	1_B09_10_3	16	3T3 oF, ERK-KTR	10	Int_7	single	RAF709	0 µM	0.5576
B09	1	10	1_B09_10_4	16	3T3 oF, ERK-KTR	10	Int_7	single	RAF709	0 µM	0.5607
B09	1	10	1_B09_10_5	16	3T3 oF, ERK-KTR	10	Int_7	single	RAF709	0 µM	0.5156
B09	1	10	1_B09_10_6	16	3T3 oF, ERK-KTR	10	Int_7	single	RAF709	0 µM	0.5404
B09	1	10	1_B09_10_7	16	3T3 oF, ERK-KTR	10	Int_7	single	RAF709	0 µM	0.5485
B09	1	10	1_B09_10_8	16	3T3 oF, ERK-KTR	10	Int_7	single	RAF709	0 µM	0.4304
B09	1	10	1_B09_10_9	16	3T3 oF, ERK-KTR	10	Int_7	single	RAF709	0 µM	0.4683
B09	1	10	1_B09_10_10	16	3T3 oF, ERK-KTR	10	Int_7	single	RAF709	0 µM	0.4920
B09	1	10	1_B09_10_11	16	3T3 oF, ERK-KTR	10	Int_7	single	RAF709	0 µM	0.5163
B09	1	10	1_B09_10_12	16	3T3 oF, ERK-KTR	10	Int_7	single	RAF709	0 µM	0.5393
B09	1	10	1_B09_10_13	16	3T3 oF, ERK-KTR	10	Int_7	single	RAF709	0 µM	0.5792
B09	1	10	1_B09_10_15	16	3T3 oF, ERK-KTR	10	Int_7	single	RAF709	0 µM	0.4970
B09	1	10	1_B09_10_16	16	3T3 oF, ERK-KTR	10	Int_7	single	RAF709	0 µM	0.6933
B09	1	10	1_B09_10_17	16	3T3 oF, ERK-KTR	10	Int_7	single	RAF709	0 µM	0.4885
B09	1	10	1_B09_10_18	16	3T3 oF, ERK-KTR	10	Int_7	single	RAF709	0 µM	0.4892
B09	1	10	1_B09_10_19	16	3T3 oF, ERK-KTR	10	Int_7	single	RAF709	0 µM	0.5273
B09	1	10	1_B09_10_20	16	3T3 oF, ERK-KTR	10	Int_7	single	RAF709	0 µM	0.5594
B09	1	10	1_B09_10_22	16	3T3 oF, ERK-KTR	10	Int_7	single	RAF709	0 µM	0.5651
B09	1	10	1_B09_10_23	16	3T3 oF, ERK-KTR	10	Int_7	single	RAF709	0 µM	0.2967
B09	1	10	1_B09_10_24	16	3T3 oF, ERK-KTR	10	Int_7	single	RAF709	0 µM	0.5049
B09	1	10	1_B09_10_25	16	3T3 oF, ERK-KTR	10	Int_7	single	RAF709	0 µM	0.3772
B09	1	10	1_B09_10_26	16	3T3 oF, ERK-KTR	10	Int_7	single	RAF709	0 µM	0.5869
B09	1	10	1_B09_10_27	16	3T3 oF, ERK-KTR	10	Int_7	single	RAF709	0 µM	0.5604
B09	1	10	1_B09_10_28	16	3T3 oF, ERK-KTR	10	Int_7	single	RAF709	0 µM	0.6858
B09	1	10	1_B09_10_29	16	3T3 oF, ERK-KTR	10	Int_7	single	RAF709	0 µM	0.6476
B09	1	10	1_B09_10_30	16	3T3 oF, ERK-KTR	10	Int_7	single	RAF709	0 µM	0.4631
B09	1	10	1_B09_10_31	16	3T3 oF, ERK-KTR	10	Int_7	single	RAF709	0 µM	0.4978
B09	1	11	1_B09_11_1	16	3T3 oF, ERK-KTR	10	Int_7	single	RAF709	0 µM	0.5971
B10	1	1	1_B10_1_4	18	3T3 oF, ERK-KTR	10	Int_7	single	RAF709	0 µM	0.5711
B10	1	1	1_B10_1_5	18	3T3 oF, ERK-KTR	10	Int_7	single	RAF709	0 µM	0.5690
B10	1	1	1_B10_1_6	18	3T3 oF, ERK-KTR	10	Int_7	single	RAF709	0 µM	0.4696
B10	1	1	1_B10_1_7	18	3T3 oF, ERK-KTR	10	Int_7	single	RAF709	0 µM	0.4475
B10	1	1	1_B10_1_8	18	3T3 oF, ERK-KTR	10	Int_7	single	RAF709	0 µM	0.3592
B10	1	1	1_B10_1_9	18	3T3 oF, ERK-KTR	10	Int_7	single	RAF709	0 µM	0.4520
B10	1	1	1_B10_1_10	18	3T3 oF, ERK-KTR	10	Int_7	single	RAF709	0 µM	0.4675
B10	1	1	1_B10_1_11	18	3T3 oF, ERK-KTR	10	Int_7	single	RAF709	0 µM	0.3957
B10	1	1	1_B10_1_12	18	3T3 oF, ERK-KTR	10	Int_7	single	RAF709	0 µM	0.4617
B10	1	1	1_B10_1_13	18	3T3 oF, ERK-KTR	10	Int_7	single	RAF709	0 µM	0.4409
B10	1	1	1_B10_1_14	18	3T3 oF, ERK-KTR	10	Int_7	single	RAF709	0 µM	0.6124
B10	1	1	1_B10_1_15	18	3T3 oF, ERK-KTR	10	Int_7	single	RAF709	0 µM	0.5714
B10	1	1	1_B10_1_16	18	3T3 oF, ERK-KTR	10	Int_7	single	RAF709	0 µM	0.4023
B10	1	1	1_B10_1_17	18	3T3 oF, ERK-KTR	10	Int_7	single	RAF709	0 µM	0.5999
B10	1	1	1_B10_1_18	18	3T3 oF, ERK-KTR	10	Int_7	single	RAF709	0 µM	0.6701
B10	1	1	1_B10_1_19	18	3T3 oF, ERK-KTR	10	Int_7	single	RAF709	0 µM	0.3026
B10	1	1	1_B10_1_20	18	3T3 oF, ERK-KTR	10	Int_7	single	RAF709	0 µM	0.5642
B10	1	1	1_B10_1_21	18	3T3 oF, ERK-KTR	10	Int_7	single	RAF709	0 µM	0.4921
B10	1	1	1_B10_1_22	18	3T3 oF, ERK-KTR	10	Int_7	single	RAF709	0 µM	0.6271
B10	1	1	1_B10_1_23	18	3T3 oF, ERK-KTR	10	Int_7	single	RAF709	0 µM	0.6090
B10	1	2	1_B10_2_1	18	3T3 oF, ERK-KTR	10	Int_7	single	RAF709	0 µM	0.6691
B10	1	2	1_B10_2_2	18	3T3 oF, ERK-KTR	10	Int_7	single	RAF709	0 µM	0.5459
B10	1	2	1_B10_2_5	18	3T3 oF, ERK-KTR	10	Int_7	single	RAF709	0 µM	0.5442
B10	1	2	1_B10_2_6	18	3T3 oF, ERK-KTR	10	Int_7	single	RAF709	0 µM	0.4292
B10	1	2	1_B10_2_7	18	3T3 oF, ERK-KTR	10	Int_7	single	RAF709	0 µM	0.4110
B10	1	2	1_B10_2_9	18	3T3 oF, ERK-KTR	10	Int_7	single	RAF709	0 µM	0.3429
B10	1	2	1_B10_2_10	18	3T3 oF, ERK-KTR	10	Int_7	single	RAF709	0 µM	0.5579
B10	1	2	1_B10_2_11	18	3T3 oF, ERK-KTR	10	Int_7	single	RAF709	0 µM	0.5649
B10	1	2	1_B10_2_12	18	3T3 oF, ERK-KTR	10	Int_7	single	RAF709	0 µM	0.6235
B10	1	2	1_B10_2_13	18	3T3 oF, ERK-KTR	10	Int_7	single	RAF709	0 µM	0.3967
B10	1	2	1_B10_2_14	18	3T3 oF, ERK-KTR	10	Int_7	single	RAF709	0 µM	0.4701
B10	1	2	1_B10_2_15	18	3T3 oF, ERK-KTR	10	Int_7	single	RAF709	0 µM	0.4678
B10	1	2	1_B10_2_16	18	3T3 oF, ERK-KTR	10	Int_7	single	RAF709	0 µM	0.7165
B10	1	2	1_B10_2_17	18	3T3 oF, ERK-KTR	10	Int_7	single	RAF709	0 µM	0.3448
B10	1	2	1_B10_2_18	18	3T3 oF, ERK-KTR	10	Int_7	single	RAF709	0 µM	0.5071
B10	1	2	1_B10_2_19	18	3T3 oF, ERK-KTR	10	Int_7	single	RAF709	0 µM	0.4716
B10	1	2	1_B10_2_20	18	3T3 oF, ERK-KTR	10	Int_7	single	RAF709	0 µM	0.5849
B10	1	2	1_B10_2_21	18	3T3 oF, ERK-KTR	10	Int_7	single	RAF709	0 µM	0.3679
B10	1	2	1_B10_2_22	18	3T3 oF, ERK-KTR	10	Int_7	single	RAF709	0 µM	0.3547
B10	1	2	1_B10_2_23	18	3T3 oF, ERK-KTR	10	Int_7	single	RAF709	0 µM	0.3636
B10	1	2	1_B10_2_24	18	3T3 oF, ERK-KTR	10	Int_7	single	RAF709	0 µM	0.4338
B10	1	2	1_B10_2_25	18	3T3 oF, ERK-KTR	10	Int_7	single	RAF709	0 µM	0.4791
B10	1	2	1_B10_2_26	18	3T3 oF, ERK-KTR	10	Int_7	single	RAF709	0 µM	0.7611
B10	1	2	1_B10_2_27	18	3T3 oF, ERK-KTR	10	Int_7	single	RAF709	0 µM	0.6075
B10	1	2	1_B10_2_28	18	3T3 oF, ERK-KTR	10	Int_7	single	RAF709	0 µM	0.4227
B10	1	3	1_B10_3_1	18	3T3 oF, ERK-KTR	10	Int_7	single	RAF709	0 µM	0.3839
B10	1	3	1_B10_3_2	18	3T3 oF, ERK-KTR	10	Int_7	single	RAF709	0 µM	0.5950
B10	1	3	1_B10_3_3	18	3T3 oF, ERK-KTR	10	Int_7	single	RAF709	0 µM	0.5620
B10	1	3	1_B10_3_4	18	3T3 oF, ERK-KTR	10	Int_7	single	RAF709	0 µM	0.4797
B10	1	4	1_B10_4_1	18	3T3 oF, ERK-KTR	10	Int_7	single	RAF709	0 µM	0.6156
B10	1	4	1_B10_4_2	18	3T3 oF, ERK-KTR	10	Int_7	single	RAF709	0 µM	0.4384
B10	1	4	1_B10_4_3	18	3T3 oF, ERK-KTR	10	Int_7	single	RAF709	0 µM	0.6849
B10	1	4	1_B10_4_5	18	3T3 oF, ERK-KTR	10	Int_7	single	RAF709	0 µM	0.7470
B10	1	4	1_B10_4_6	18	3T3 oF, ERK-KTR	10	Int_7	single	RAF709	0 µM	0.6992
B10	1	4	1_B10_4_7	18	3T3 oF, ERK-KTR	10	Int_7	single	RAF709	0 µM	0.4582
B10	1	4	1_B10_4_8	18	3T3 oF, ERK-KTR	10	Int_7	single	RAF709	0 µM	0.5307
B10	1	4	1_B10_4_12	18	3T3 oF, ERK-KTR	10	Int_7	single	RAF709	0 µM	0.5515
B10	1	4	1_B10_4_13	18	3T3 oF, ERK-KTR	10	Int_7	single	RAF709	0 µM	0.6315
B10	1	4	1_B10_4_15	18	3T3 oF, ERK-KTR	10	Int_7	single	RAF709	0 µM	0.4190
B10	1	4	1_B10_4_16	18	3T3 oF, ERK-KTR	10	Int_7	single	RAF709	0 µM	0.4005
B10	1	4	1_B10_4_17	18	3T3 oF, ERK-KTR	10	Int_7	single	RAF709	0 µM	0.4519
B10	1	4	1_B10_4_18	18	3T3 oF, ERK-KTR	10	Int_7	single	RAF709	0 µM	0.5747
B10	1	4	1_B10_4_19	18	3T3 oF, ERK-KTR	10	Int_7	single	RAF709	0 µM	0.6090
B10	1	4	1_B10_4_20	18	3T3 oF, ERK-KTR	10	Int_7	single	RAF709	0 µM	0.4102
B10	1	4	1_B10_4_21	18	3T3 oF, ERK-KTR	10	Int_7	single	RAF709	0 µM	0.5836
B10	1	4	1_B10_4_22	18	3T3 oF, ERK-KTR	10	Int_7	single	RAF709	0 µM	0.3988
B10	1	4	1_B10_4_23	18	3T3 oF, ERK-KTR	10	Int_7	single	RAF709	0 µM	0.5832
B10	1	4	1_B10_4_24	18	3T3 oF, ERK-KTR	10	Int_7	single	RAF709	0 µM	0.6350
B10	1	4	1_B10_4_25	18	3T3 oF, ERK-KTR	10	Int_7	single	RAF709	0 µM	0.6806
B10	1	4	1_B10_4_26	18	3T3 oF, ERK-KTR	10	Int_7	single	RAF709	0 µM	0.2668
B10	1	4	1_B10_4_28	18	3T3 oF, ERK-KTR	10	Int_7	single	RAF709	0 µM	0.5713
B10	1	4	1_B10_4_29	18	3T3 oF, ERK-KTR	10	Int_7	single	RAF709	0 µM	0.5397
B10	1	4	1_B10_4_30	18	3T3 oF, ERK-KTR	10	Int_7	single	RAF709	0 µM	0.3686
B10	1	4	1_B10_4_31	18	3T3 oF, ERK-KTR	10	Int_7	single	RAF709	0 µM	0.4012
B10	1	4	1_B10_4_32	18	3T3 oF, ERK-KTR	10	Int_7	single	RAF709	0 µM	0.8075
B10	1	4	1_B10_4_33	18	3T3 oF, ERK-KTR	10	Int_7	single	RAF709	0 µM	0.5746
B10	1	4	1_B10_4_34	18	3T3 oF, ERK-KTR	10	Int_7	single	RAF709	0 µM	0.3553
B10	1	4	1_B10_4_35	18	3T3 oF, ERK-KTR	10	Int_7	single	RAF709	0 µM	0.6279
B10	1	4	1_B10_4_36	18	3T3 oF, ERK-KTR	10	Int_7	single	RAF709	0 µM	0.4714
B10	1	4	1_B10_4_37	18	3T3 oF, ERK-KTR	10	Int_7	single	RAF709	0 µM	0.4068
B10	1	4	1_B10_4_38	18	3T3 oF, ERK-KTR	10	Int_7	single	RAF709	0 µM	0.4640
B10	1	4	1_B10_4_39	18	3T3 oF, ERK-KTR	10	Int_7	single	RAF709	0 µM	0.5520
B10	1	4	1_B10_4_40	18	3T3 oF, ERK-KTR	10	Int_7	single	RAF709	0 µM	0.6561
B10	1	4	1_B10_4_41	18	3T3 oF, ERK-KTR	10	Int_7	single	RAF709	0 µM	0.5895
B10	1	4	1_B10_4_42	18	3T3 oF, ERK-KTR	10	Int_7	single	RAF709	0 µM	0.6701
B10	1	4	1_B10_4_43	18	3T3 oF, ERK-KTR	10	Int_7	single	RAF709	0 µM	0.5973
B10	1	4	1_B10_4_44	18	3T3 oF, ERK-KTR	10	Int_7	single	RAF709	0 µM	0.5675
B10	1	4	1_B10_4_45	18	3T3 oF, ERK-KTR	10	Int_7	single	RAF709	0 µM	0.5538
B10	1	4	1_B10_4_48	18	3T3 oF, ERK-KTR	10	Int_7	single	RAF709	0 µM	0.5847
B10	1	4	1_B10_4_49	18	3T3 oF, ERK-KTR	10	Int_7	single	RAF709	0 µM	0.4134
B10	1	5	1_B10_5_1	18	3T3 oF, ERK-KTR	10	Int_7	single	RAF709	0 µM	0.3579
B10	1	5	1_B10_5_2	18	3T3 oF, ERK-KTR	10	Int_7	single	RAF709	0 µM	0.4128
B10	1	5	1_B10_5_3	18	3T3 oF, ERK-KTR	10	Int_7	single	RAF709	0 µM	0.4879
B10	1	5	1_B10_5_4	18	3T3 oF, ERK-KTR	10	Int_7	single	RAF709	0 µM	0.5636
B10	1	5	1_B10_5_5	18	3T3 oF, ERK-KTR	10	Int_7	single	RAF709	0 µM	0.6977
B10	1	5	1_B10_5_6	18	3T3 oF, ERK-KTR	10	Int_7	single	RAF709	0 µM	0.5101
B10	1	5	1_B10_5_7	18	3T3 oF, ERK-KTR	10	Int_7	single	RAF709	0 µM	0.3999
B10	1	5	1_B10_5_8	18	3T3 oF, ERK-KTR	10	Int_7	single	RAF709	0 µM	0.5344
B10	1	5	1_B10_5_9	18	3T3 oF, ERK-KTR	10	Int_7	single	RAF709	0 µM	0.5344
B10	1	5	1_B10_5_10	18	3T3 oF, ERK-KTR	10	Int_7	single	RAF709	0 µM	0.3958
B10	1	5	1_B10_5_11	18	3T3 oF, ERK-KTR	10	Int_7	single	RAF709	0 µM	0.5460
B10	1	5	1_B10_5_12	18	3T3 oF, ERK-KTR	10	Int_7	single	RAF709	0 µM	0.5617
B10	1	5	1_B10_5_13	18	3T3 oF, ERK-KTR	10	Int_7	single	RAF709	0 µM	0.2261
B10	1	5	1_B10_5_14	18	3T3 oF, ERK-KTR	10	Int_7	single	RAF709	0 µM	0.1839
B10	1	5	1_B10_5_15	18	3T3 oF, ERK-KTR	10	Int_7	single	RAF709	0 µM	0.5289
B10	1	5	1_B10_5_16	18	3T3 oF, ERK-KTR	10	Int_7	single	RAF709	0 µM	0.5427
B10	1	5	1_B10_5_17	18	3T3 oF, ERK-KTR	10	Int_7	single	RAF709	0 µM	0.5241
B10	1	5	1_B10_5_18	18	3T3 oF, ERK-KTR	10	Int_7	single	RAF709	0 µM	0.4611
B10	1	5	1_B10_5_19	18	3T3 oF, ERK-KTR	10	Int_7	single	RAF709	0 µM	0.5358
B10	1	5	1_B10_5_20	18	3T3 oF, ERK-KTR	10	Int_7	single	RAF709	0 µM	0.3872
B10	1	5	1_B10_5_21	18	3T3 oF, ERK-KTR	10	Int_7	single	RAF709	0 µM	0.3263
B10	1	5	1_B10_5_22	18	3T3 oF, ERK-KTR	10	Int_7	single	RAF709	0 µM	0.5513
B10	1	5	1_B10_5_23	18	3T3 oF, ERK-KTR	10	Int_7	single	RAF709	0 µM	0.4446
B10	1	5	1_B10_5_24	18	3T3 oF, ERK-KTR	10	Int_7	single	RAF709	0 µM	0.4348
B10	1	5	1_B10_5_25	18	3T3 oF, ERK-KTR	10	Int_7	single	RAF709	0 µM	0.5139
B10	1	6	1_B10_6_1	18	3T3 oF, ERK-KTR	10	Int_7	single	RAF709	0 µM	0.4525
B10	1	6	1_B10_6_2	18	3T3 oF, ERK-KTR	10	Int_7	single	RAF709	0 µM	0.4347
B10	1	6	1_B10_6_3	18	3T3 oF, ERK-KTR	10	Int_7	single	RAF709	0 µM	0.6217
B10	1	6	1_B10_6_4	18	3T3 oF, ERK-KTR	10	Int_7	single	RAF709	0 µM	0.4057
B10	1	6	1_B10_6_5	18	3T3 oF, ERK-KTR	10	Int_7	single	RAF709	0 µM	0.5706
B10	1	6	1_B10_6_6	18	3T3 oF, ERK-KTR	10	Int_7	single	RAF709	0 µM	0.5887
B10	1	6	1_B10_6_7	18	3T3 oF, ERK-KTR	10	Int_7	single	RAF709	0 µM	0.6920
B10	1	6	1_B10_6_9	18	3T3 oF, ERK-KTR	10	Int_7	single	RAF709	0 µM	0.5711
B10	1	6	1_B10_6_10	18	3T3 oF, ERK-KTR	10	Int_7	single	RAF709	0 µM	0.4288
B10	1	6	1_B10_6_11	18	3T3 oF, ERK-KTR	10	Int_7	single	RAF709	0 µM	0.3361
B10	1	6	1_B10_6_12	18	3T3 oF, ERK-KTR	10	Int_7	single	RAF709	0 µM	0.4774
B10	1	6	1_B10_6_14	18	3T3 oF, ERK-KTR	10	Int_7	single	RAF709	0 µM	0.5214
B10	1	6	1_B10_6_15	18	3T3 oF, ERK-KTR	10	Int_7	single	RAF709	0 µM	0.6315
B10	1	6	1_B10_6_16	18	3T3 oF, ERK-KTR	10	Int_7	single	RAF709	0 µM	0.4926
B10	1	6	1_B10_6_17	18	3T3 oF, ERK-KTR	10	Int_7	single	RAF709	0 µM	0.4773
B10	1	6	1_B10_6_18	18	3T3 oF, ERK-KTR	10	Int_7	single	RAF709	0 µM	0.5193
B10	1	6	1_B10_6_19	18	3T3 oF, ERK-KTR	10	Int_7	single	RAF709	0 µM	0.5938
B10	1	6	1_B10_6_20	18	3T3 oF, ERK-KTR	10	Int_7	single	RAF709	0 µM	0.6822
B10	1	6	1_B10_6_21	18	3T3 oF, ERK-KTR	10	Int_7	single	RAF709	0 µM	0.5204
B10	1	6	1_B10_6_22	18	3T3 oF, ERK-KTR	10	Int_7	single	RAF709	0 µM	0.4767
B10	1	6	1_B10_6_23	18	3T3 oF, ERK-KTR	10	Int_7	single	RAF709	0 µM	0.2960
B10	1	6	1_B10_6_24	18	3T3 oF, ERK-KTR	10	Int_7	single	RAF709	0 µM	0.5461
B10	1	6	1_B10_6_25	18	3T3 oF, ERK-KTR	10	Int_7	single	RAF709	0 µM	0.5042
B10	1	6	1_B10_6_26	18	3T3 oF, ERK-KTR	10	Int_7	single	RAF709	0 µM	0.3221
B10	1	6	1_B10_6_27	18	3T3 oF, ERK-KTR	10	Int_7	single	RAF709	0 µM	0.4456
B10	1	6	1_B10_6_28	18	3T3 oF, ERK-KTR	10	Int_7	single	RAF709	0 µM	0.4391
B10	1	6	1_B10_6_29	18	3T3 oF, ERK-KTR	10	Int_7	single	RAF709	0 µM	0.3928
B10	1	6	1_B10_6_33	18	3T3 oF, ERK-KTR	10	Int_7	single	RAF709	0 µM	0.6926
B10	1	6	1_B10_6_34	18	3T3 oF, ERK-KTR	10	Int_7	single	RAF709	0 µM	0.4708
B10	1	6	1_B10_6_35	18	3T3 oF, ERK-KTR	10	Int_7	single	RAF709	0 µM	0.3411
B10	1	6	1_B10_6_36	18	3T3 oF, ERK-KTR	10	Int_7	single	RAF709	0 µM	0.5771
B10	1	6	1_B10_6_37	18	3T3 oF, ERK-KTR	10	Int_7	single	RAF709	0 µM	0.3910
B10	1	6	1_B10_6_38	18	3T3 oF, ERK-KTR	10	Int_7	single	RAF709	0 µM	0.5964
B10	1	6	1_B10_6_39	18	3T3 oF, ERK-KTR	10	Int_7	single	RAF709	0 µM	0.5848
B10	1	6	1_B10_6_40	18	3T3 oF, ERK-KTR	10	Int_7	single	RAF709	0 µM	0.5595
B10	1	7	1_B10_7_1	18	3T3 oF, ERK-KTR	10	Int_7	single	RAF709	0 µM	0.4091
B10	1	7	1_B10_7_2	18	3T3 oF, ERK-KTR	10	Int_7	single	RAF709	0 µM	0.5698
B10	1	7	1_B10_7_3	18	3T3 oF, ERK-KTR	10	Int_7	single	RAF709	0 µM	0.3498
B10	1	7	1_B10_7_4	18	3T3 oF, ERK-KTR	10	Int_7	single	RAF709	0 µM	0.4648
B10	1	7	1_B10_7_5	18	3T3 oF, ERK-KTR	10	Int_7	single	RAF709	0 µM	0.4901
B10	1	7	1_B10_7_6	18	3T3 oF, ERK-KTR	10	Int_7	single	RAF709	0 µM	0.5635
B10	1	7	1_B10_7_7	18	3T3 oF, ERK-KTR	10	Int_7	single	RAF709	0 µM	0.6653
B10	1	7	1_B10_7_8	18	3T3 oF, ERK-KTR	10	Int_7	single	RAF709	0 µM	0.4776
B10	1	7	1_B10_7_9	18	3T3 oF, ERK-KTR	10	Int_7	single	RAF709	0 µM	0.6077
B10	1	7	1_B10_7_10	18	3T3 oF, ERK-KTR	10	Int_7	single	RAF709	0 µM	0.3426
B10	1	7	1_B10_7_11	18	3T3 oF, ERK-KTR	10	Int_7	single	RAF709	0 µM	0.5555
B10	1	7	1_B10_7_12	18	3T3 oF, ERK-KTR	10	Int_7	single	RAF709	0 µM	0.5617
B10	1	7	1_B10_7_13	18	3T3 oF, ERK-KTR	10	Int_7	single	RAF709	0 µM	0.5506
B10	1	7	1_B10_7_14	18	3T3 oF, ERK-KTR	10	Int_7	single	RAF709	0 µM	0.5776
B10	1	7	1_B10_7_15	18	3T3 oF, ERK-KTR	10	Int_7	single	RAF709	0 µM	0.3549
B10	1	7	1_B10_7_16	18	3T3 oF, ERK-KTR	10	Int_7	single	RAF709	0 µM	0.3876
B10	1	7	1_B10_7_17	18	3T3 oF, ERK-KTR	10	Int_7	single	RAF709	0 µM	0.2880
B10	1	7	1_B10_7_19	18	3T3 oF, ERK-KTR	10	Int_7	single	RAF709	0 µM	0.4788
B10	1	7	1_B10_7_20	18	3T3 oF, ERK-KTR	10	Int_7	single	RAF709	0 µM	0.4583
B10	1	7	1_B10_7_21	18	3T3 oF, ERK-KTR	10	Int_7	single	RAF709	0 µM	0.3628
B10	1	7	1_B10_7_22	18	3T3 oF, ERK-KTR	10	Int_7	single	RAF709	0 µM	0.5333
B10	1	7	1_B10_7_23	18	3T3 oF, ERK-KTR	10	Int_7	single	RAF709	0 µM	0.5114
B10	1	7	1_B10_7_24	18	3T3 oF, ERK-KTR	10	Int_7	single	RAF709	0 µM	0.5445
B10	1	7	1_B10_7_25	18	3T3 oF, ERK-KTR	10	Int_7	single	RAF709	0 µM	0.5636
B10	1	7	1_B10_7_26	18	3T3 oF, ERK-KTR	10	Int_7	single	RAF709	0 µM	0.6623
B10	1	8	1_B10_8_1	18	3T3 oF, ERK-KTR	10	Int_7	single	RAF709	0 µM	0.3957
B10	1	8	1_B10_8_2	18	3T3 oF, ERK-KTR	10	Int_7	single	RAF709	0 µM	0.4504
B10	1	8	1_B10_8_3	18	3T3 oF, ERK-KTR	10	Int_7	single	RAF709	0 µM	0.5094
B10	1	8	1_B10_8_4	18	3T3 oF, ERK-KTR	10	Int_7	single	RAF709	0 µM	0.4768
B10	1	8	1_B10_8_5	18	3T3 oF, ERK-KTR	10	Int_7	single	RAF709	0 µM	0.5438
B10	1	8	1_B10_8_6	18	3T3 oF, ERK-KTR	10	Int_7	single	RAF709	0 µM	0.7765
B10	1	8	1_B10_8_7	18	3T3 oF, ERK-KTR	10	Int_7	single	RAF709	0 µM	0.3137
B10	1	8	1_B10_8_8	18	3T3 oF, ERK-KTR	10	Int_7	single	RAF709	0 µM	0.4209
B10	1	8	1_B10_8_9	18	3T3 oF, ERK-KTR	10	Int_7	single	RAF709	0 µM	0.5733
B10	1	8	1_B10_8_10	18	3T3 oF, ERK-KTR	10	Int_7	single	RAF709	0 µM	0.3501
B10	1	8	1_B10_8_11	18	3T3 oF, ERK-KTR	10	Int_7	single	RAF709	0 µM	0.4566
B10	1	8	1_B10_8_12	18	3T3 oF, ERK-KTR	10	Int_7	single	RAF709	0 µM	0.4742
B10	1	8	1_B10_8_13	18	3T3 oF, ERK-KTR	10	Int_7	single	RAF709	0 µM	0.5849
B10	1	9	1_B10_9_1	18	3T3 oF, ERK-KTR	10	Int_7	single	RAF709	0 µM	0.4187
B10	1	9	1_B10_9_2	18	3T3 oF, ERK-KTR	10	Int_7	single	RAF709	0 µM	0.3840
B10	1	9	1_B10_9_4	18	3T3 oF, ERK-KTR	10	Int_7	single	RAF709	0 µM	0.6301
B10	1	9	1_B10_9_5	18	3T3 oF, ERK-KTR	10	Int_7	single	RAF709	0 µM	0.5401
B10	1	9	1_B10_9_6	18	3T3 oF, ERK-KTR	10	Int_7	single	RAF709	0 µM	0.4421
B10	1	9	1_B10_9_7	18	3T3 oF, ERK-KTR	10	Int_7	single	RAF709	0 µM	0.4247
B10	1	9	1_B10_9_8	18	3T3 oF, ERK-KTR	10	Int_7	single	RAF709	0 µM	0.6334
B10	1	9	1_B10_9_9	18	3T3 oF, ERK-KTR	10	Int_7	single	RAF709	0 µM	0.5370
B10	1	9	1_B10_9_11	18	3T3 oF, ERK-KTR	10	Int_7	single	RAF709	0 µM	0.4507
B10	1	9	1_B10_9_12	18	3T3 oF, ERK-KTR	10	Int_7	single	RAF709	0 µM	0.5592
B10	1	9	1_B10_9_13	18	3T3 oF, ERK-KTR	10	Int_7	single	RAF709	0 µM	0.5372
B10	1	9	1_B10_9_14	18	3T3 oF, ERK-KTR	10	Int_7	single	RAF709	0 µM	0.4895
B10	1	9	1_B10_9_15	18	3T3 oF, ERK-KTR	10	Int_7	single	RAF709	0 µM	0.2533
B10	1	9	1_B10_9_16	18	3T3 oF, ERK-KTR	10	Int_7	single	RAF709	0 µM	0.3809
B10	1	9	1_B10_9_17	18	3T3 oF, ERK-KTR	10	Int_7	single	RAF709	0 µM	0.5937
B10	1	9	1_B10_9_18	18	3T3 oF, ERK-KTR	10	Int_7	single	RAF709	0 µM	0.6536
B10	1	9	1_B10_9_19	18	3T3 oF, ERK-KTR	10	Int_7	single	RAF709	0 µM	0.4750
B10	1	9	1_B10_9_20	18	3T3 oF, ERK-KTR	10	Int_7	single	RAF709	0 µM	0.6371
B10	1	9	1_B10_9_21	18	3T3 oF, ERK-KTR	10	Int_7	single	RAF709	0 µM	0.4181
B10	1	9	1_B10_9_22	18	3T3 oF, ERK-KTR	10	Int_7	single	RAF709	0 µM	0.7113
B10	1	9	1_B10_9_23	18	3T3 oF, ERK-KTR	10	Int_7	single	RAF709	0 µM	0.6108
B10	1	9	1_B10_9_25	18	3T3 oF, ERK-KTR	10	Int_7	single	RAF709	0 µM	0.7480
B10	1	10	1_B10_10_1	18	3T3 oF, ERK-KTR	10	Int_7	single	RAF709	0 µM	0.3840
B10	1	10	1_B10_10_2	18	3T3 oF, ERK-KTR	10	Int_7	single	RAF709	0 µM	0.5067
B10	1	10	1_B10_10_3	18	3T3 oF, ERK-KTR	10	Int_7	single	RAF709	0 µM	0.6287
B10	1	10	1_B10_10_4	18	3T3 oF, ERK-KTR	10	Int_7	single	RAF709	0 µM	0.4913
B10	1	10	1_B10_10_5	18	3T3 oF, ERK-KTR	10	Int_7	single	RAF709	0 µM	0.3834
B10	1	10	1_B10_10_6	18	3T3 oF, ERK-KTR	10	Int_7	single	RAF709	0 µM	0.4643
B10	1	10	1_B10_10_7	18	3T3 oF, ERK-KTR	10	Int_7	single	RAF709	0 µM	0.4653
B10	1	10	1_B10_10_8	18	3T3 oF, ERK-KTR	10	Int_7	single	RAF709	0 µM	0.6882
B10	1	10	1_B10_10_9	18	3T3 oF, ERK-KTR	10	Int_7	single	RAF709	0 µM	0.4491
B10	1	10	1_B10_10_10	18	3T3 oF, ERK-KTR	10	Int_7	single	RAF709	0 µM	0.4096
B10	1	10	1_B10_10_11	18	3T3 oF, ERK-KTR	10	Int_7	single	RAF709	0 µM	0.7239
B10	1	10	1_B10_10_12	18	3T3 oF, ERK-KTR	10	Int_7	single	RAF709	0 µM	0.5469
B10	1	10	1_B10_10_13	18	3T3 oF, ERK-KTR	10	Int_7	single	RAF709	0 µM	0.5251
B10	1	10	1_B10_10_14	18	3T3 oF, ERK-KTR	10	Int_7	single	RAF709	0 µM	0.4842
B10	1	10	1_B10_10_15	18	3T3 oF, ERK-KTR	10	Int_7	single	RAF709	0 µM	0.3614
B10	1	10	1_B10_10_16	18	3T3 oF, ERK-KTR	10	Int_7	single	RAF709	0 µM	0.5519
B10	1	10	1_B10_10_17	18	3T3 oF, ERK-KTR	10	Int_7	single	RAF709	0 µM	0.6040
B10	1	10	1_B10_10_18	18	3T3 oF, ERK-KTR	10	Int_7	single	RAF709	0 µM	0.5945
B10	1	10	1_B10_10_19	18	3T3 oF, ERK-KTR	10	Int_7	single	RAF709	0 µM	0.4768
B10	1	10	1_B10_10_20	18	3T3 oF, ERK-KTR	10	Int_7	single	RAF709	0 µM	0.5421
B10	1	10	1_B10_10_21	18	3T3 oF, ERK-KTR	10	Int_7	single	RAF709	0 µM	0.4287
B10	1	10	1_B10_10_22	18	3T3 oF, ERK-KTR	10	Int_7	single	RAF709	0 µM	0.4871
B10	1	10	1_B10_10_23	18	3T3 oF, ERK-KTR	10	Int_7	single	RAF709	0 µM	0.4745
B10	1	10	1_B10_10_24	18	3T3 oF, ERK-KTR	10	Int_7	single	RAF709	0 µM	0.5934
B10	1	10	1_B10_10_25	18	3T3 oF, ERK-KTR	10	Int_7	single	RAF709	0 µM	0.4914
B10	1	11	1_B10_11_1	18	3T3 oF, ERK-KTR	10	Int_7	single	RAF709	0 µM	0.6616
B10	1	11	1_B10_11_2	18	3T3 oF, ERK-KTR	10	Int_7	single	RAF709	0 µM	0.4887
B10	1	11	1_B10_11_3	18	3T3 oF, ERK-KTR	10	Int_7	single	RAF709	0 µM	0.4415
B10	1	11	1_B10_11_4	18	3T3 oF, ERK-KTR	10	Int_7	single	RAF709	0 µM	0.4489
B10	1	11	1_B10_11_6	18	3T3 oF, ERK-KTR	10	Int_7	single	RAF709	0 µM	0.3878
B11	1	0	1_B11_0_1	20	3T3 oF, ERK-KTR	10	Int_7	single	RAF709	0 µM	0.6812
B11	1	0	1_B11_0_2	20	3T3 oF, ERK-KTR	10	Int_7	single	RAF709	0 µM	0.5079
B11	1	0	1_B11_0_3	20	3T3 oF, ERK-KTR	10	Int_7	single	RAF709	0 µM	0.2850
B11	1	0	1_B11_0_4	20	3T3 oF, ERK-KTR	10	Int_7	single	RAF709	0 µM	0.4992
B11	1	0	1_B11_0_5	20	3T3 oF, ERK-KTR	10	Int_7	single	RAF709	0 µM	0.6367
B11	1	1	1_B11_1_1	20	3T3 oF, ERK-KTR	10	Int_7	single	RAF709	0 µM	0.6553
B11	1	1	1_B11_1_2	20	3T3 oF, ERK-KTR	10	Int_7	single	RAF709	0 µM	0.6387
B11	1	1	1_B11_1_9	20	3T3 oF, ERK-KTR	10	Int_7	single	RAF709	0 µM	0.5006
B11	1	1	1_B11_1_10	20	3T3 oF, ERK-KTR	10	Int_7	single	RAF709	0 µM	0.4217
B11	1	1	1_B11_1_11	20	3T3 oF, ERK-KTR	10	Int_7	single	RAF709	0 µM	0.6032
B11	1	1	1_B11_1_12	20	3T3 oF, ERK-KTR	10	Int_7	single	RAF709	0 µM	0.6019
B11	1	1	1_B11_1_13	20	3T3 oF, ERK-KTR	10	Int_7	single	RAF709	0 µM	0.6310
B11	1	1	1_B11_1_14	20	3T3 oF, ERK-KTR	10	Int_7	single	RAF709	0 µM	0.5273
B11	1	1	1_B11_1_15	20	3T3 oF, ERK-KTR	10	Int_7	single	RAF709	0 µM	0.3517
B11	1	2	1_B11_2_2	20	3T3 oF, ERK-KTR	10	Int_7	single	RAF709	0 µM	0.4329
B11	1	2	1_B11_2_3	20	3T3 oF, ERK-KTR	10	Int_7	single	RAF709	0 µM	0.6061
B11	1	2	1_B11_2_4	20	3T3 oF, ERK-KTR	10	Int_7	single	RAF709	0 µM	0.5009
B11	1	2	1_B11_2_5	20	3T3 oF, ERK-KTR	10	Int_7	single	RAF709	0 µM	0.5974
B11	1	2	1_B11_2_6	20	3T3 oF, ERK-KTR	10	Int_7	single	RAF709	0 µM	0.4914
B11	1	2	1_B11_2_7	20	3T3 oF, ERK-KTR	10	Int_7	single	RAF709	0 µM	0.7510
B11	1	2	1_B11_2_8	20	3T3 oF, ERK-KTR	10	Int_7	single	RAF709	0 µM	0.4328
B11	1	2	1_B11_2_9	20	3T3 oF, ERK-KTR	10	Int_7	single	RAF709	0 µM	0.4954
B11	1	2	1_B11_2_10	20	3T3 oF, ERK-KTR	10	Int_7	single	RAF709	0 µM	0.4229
B11	1	2	1_B11_2_11	20	3T3 oF, ERK-KTR	10	Int_7	single	RAF709	0 µM	0.5828
B11	1	2	1_B11_2_12	20	3T3 oF, ERK-KTR	10	Int_7	single	RAF709	0 µM	0.3872
B11	1	2	1_B11_2_13	20	3T3 oF, ERK-KTR	10	Int_7	single	RAF709	0 µM	0.3751
B11	1	2	1_B11_2_14	20	3T3 oF, ERK-KTR	10	Int_7	single	RAF709	0 µM	0.3970
B11	1	2	1_B11_2_15	20	3T3 oF, ERK-KTR	10	Int_7	single	RAF709	0 µM	0.4849
B11	1	2	1_B11_2_16	20	3T3 oF, ERK-KTR	10	Int_7	single	RAF709	0 µM	0.3932
B11	1	2	1_B11_2_17	20	3T3 oF, ERK-KTR	10	Int_7	single	RAF709	0 µM	0.6342
B11	1	2	1_B11_2_18	20	3T3 oF, ERK-KTR	10	Int_7	single	RAF709	0 µM	0.4807
B11	1	2	1_B11_2_19	20	3T3 oF, ERK-KTR	10	Int_7	single	RAF709	0 µM	0.6813
B11	1	2	1_B11_2_20	20	3T3 oF, ERK-KTR	10	Int_7	single	RAF709	0 µM	0.5547
B11	1	2	1_B11_2_21	20	3T3 oF, ERK-KTR	10	Int_7	single	RAF709	0 µM	0.6020
B11	1	2	1_B11_2_23	20	3T3 oF, ERK-KTR	10	Int_7	single	RAF709	0 µM	0.4288
B11	1	2	1_B11_2_24	20	3T3 oF, ERK-KTR	10	Int_7	single	RAF709	0 µM	0.4734
B11	1	2	1_B11_2_25	20	3T3 oF, ERK-KTR	10	Int_7	single	RAF709	0 µM	0.6736
B11	1	2	1_B11_2_27	20	3T3 oF, ERK-KTR	10	Int_7	single	RAF709	0 µM	0.7352
B11	1	2	1_B11_2_28	20	3T3 oF, ERK-KTR	10	Int_7	single	RAF709	0 µM	0.6775
B11	1	3	1_B11_3_1	20	3T3 oF, ERK-KTR	10	Int_7	single	RAF709	0 µM	0.6644
B11	1	4	1_B11_4_1	20	3T3 oF, ERK-KTR	10	Int_7	single	RAF709	0 µM	0.7385
B11	1	4	1_B11_4_2	20	3T3 oF, ERK-KTR	10	Int_7	single	RAF709	0 µM	0.5075
B11	1	4	1_B11_4_3	20	3T3 oF, ERK-KTR	10	Int_7	single	RAF709	0 µM	0.5663
B11	1	4	1_B11_4_4	20	3T3 oF, ERK-KTR	10	Int_7	single	RAF709	0 µM	0.5413
B11	1	4	1_B11_4_5	20	3T3 oF, ERK-KTR	10	Int_7	single	RAF709	0 µM	0.4523
B11	1	4	1_B11_4_6	20	3T3 oF, ERK-KTR	10	Int_7	single	RAF709	0 µM	0.3478
B11	1	4	1_B11_4_7	20	3T3 oF, ERK-KTR	10	Int_7	single	RAF709	0 µM	0.3856
B11	1	4	1_B11_4_8	20	3T3 oF, ERK-KTR	10	Int_7	single	RAF709	0 µM	0.5017
B11	1	4	1_B11_4_9	20	3T3 oF, ERK-KTR	10	Int_7	single	RAF709	0 µM	0.5017
B11	1	4	1_B11_4_10	20	3T3 oF, ERK-KTR	10	Int_7	single	RAF709	0 µM	0.5957
B11	1	4	1_B11_4_11	20	3T3 oF, ERK-KTR	10	Int_7	single	RAF709	0 µM	0.6832
B11	1	4	1_B11_4_12	20	3T3 oF, ERK-KTR	10	Int_7	single	RAF709	0 µM	0.5726
B11	1	4	1_B11_4_13	20	3T3 oF, ERK-KTR	10	Int_7	single	RAF709	0 µM	0.4050
B11	1	4	1_B11_4_14	20	3T3 oF, ERK-KTR	10	Int_7	single	RAF709	0 µM	0.4459
B11	1	4	1_B11_4_15	20	3T3 oF, ERK-KTR	10	Int_7	single	RAF709	0 µM	0.4604
B11	1	4	1_B11_4_16	20	3T3 oF, ERK-KTR	10	Int_7	single	RAF709	0 µM	0.4840
B11	1	4	1_B11_4_17	20	3T3 oF, ERK-KTR	10	Int_7	single	RAF709	0 µM	0.5732
B11	1	4	1_B11_4_18	20	3T3 oF, ERK-KTR	10	Int_7	single	RAF709	0 µM	0.5272
B11	1	4	1_B11_4_19	20	3T3 oF, ERK-KTR	10	Int_7	single	RAF709	0 µM	0.4947
B11	1	4	1_B11_4_20	20	3T3 oF, ERK-KTR	10	Int_7	single	RAF709	0 µM	0.3852
B11	1	4	1_B11_4_21	20	3T3 oF, ERK-KTR	10	Int_7	single	RAF709	0 µM	0.5834
B11	1	4	1_B11_4_22	20	3T3 oF, ERK-KTR	10	Int_7	single	RAF709	0 µM	0.6163
B11	1	4	1_B11_4_23	20	3T3 oF, ERK-KTR	10	Int_7	single	RAF709	0 µM	0.3650
B11	1	4	1_B11_4_24	20	3T3 oF, ERK-KTR	10	Int_7	single	RAF709	0 µM	0.5309
B11	1	4	1_B11_4_25	20	3T3 oF, ERK-KTR	10	Int_7	single	RAF709	0 µM	0.5244
B11	1	4	1_B11_4_26	20	3T3 oF, ERK-KTR	10	Int_7	single	RAF709	0 µM	0.5344
B11	1	4	1_B11_4_28	20	3T3 oF, ERK-KTR	10	Int_7	single	RAF709	0 µM	0.6728
B11	1	4	1_B11_4_29	20	3T3 oF, ERK-KTR	10	Int_7	single	RAF709	0 µM	0.4924
B11	1	4	1_B11_4_30	20	3T3 oF, ERK-KTR	10	Int_7	single	RAF709	0 µM	0.3416
B11	1	4	1_B11_4_31	20	3T3 oF, ERK-KTR	10	Int_7	single	RAF709	0 µM	0.5603
B11	1	4	1_B11_4_32	20	3T3 oF, ERK-KTR	10	Int_7	single	RAF709	0 µM	0.5147
B11	1	4	1_B11_4_33	20	3T3 oF, ERK-KTR	10	Int_7	single	RAF709	0 µM	0.3681
B11	1	4	1_B11_4_36	20	3T3 oF, ERK-KTR	10	Int_7	single	RAF709	0 µM	0.4154
B11	1	4	1_B11_4_37	20	3T3 oF, ERK-KTR	10	Int_7	single	RAF709	0 µM	0.6224
B11	1	4	1_B11_4_38	20	3T3 oF, ERK-KTR	10	Int_7	single	RAF709	0 µM	0.3641
B11	1	4	1_B11_4_41	20	3T3 oF, ERK-KTR	10	Int_7	single	RAF709	0 µM	0.6092
B11	1	5	1_B11_5_1	20	3T3 oF, ERK-KTR	10	Int_7	single	RAF709	0 µM	0.6040
B11	1	5	1_B11_5_2	20	3T3 oF, ERK-KTR	10	Int_7	single	RAF709	0 µM	0.5225
B11	1	5	1_B11_5_3	20	3T3 oF, ERK-KTR	10	Int_7	single	RAF709	0 µM	0.6281
B11	1	5	1_B11_5_4	20	3T3 oF, ERK-KTR	10	Int_7	single	RAF709	0 µM	0.5256
B11	1	5	1_B11_5_5	20	3T3 oF, ERK-KTR	10	Int_7	single	RAF709	0 µM	0.5124
B11	1	5	1_B11_5_6	20	3T3 oF, ERK-KTR	10	Int_7	single	RAF709	0 µM	0.6598
B11	1	5	1_B11_5_7	20	3T3 oF, ERK-KTR	10	Int_7	single	RAF709	0 µM	0.6903
B11	1	5	1_B11_5_8	20	3T3 oF, ERK-KTR	10	Int_7	single	RAF709	0 µM	0.5163
B11	1	5	1_B11_5_9	20	3T3 oF, ERK-KTR	10	Int_7	single	RAF709	0 µM	0.6668
B11	1	5	1_B11_5_10	20	3T3 oF, ERK-KTR	10	Int_7	single	RAF709	0 µM	0.5353
B11	1	5	1_B11_5_11	20	3T3 oF, ERK-KTR	10	Int_7	single	RAF709	0 µM	0.4215
B11	1	5	1_B11_5_12	20	3T3 oF, ERK-KTR	10	Int_7	single	RAF709	0 µM	0.4702
B11	1	5	1_B11_5_13	20	3T3 oF, ERK-KTR	10	Int_7	single	RAF709	0 µM	0.5170
B11	1	5	1_B11_5_15	20	3T3 oF, ERK-KTR	10	Int_7	single	RAF709	0 µM	0.5604
B11	1	5	1_B11_5_16	20	3T3 oF, ERK-KTR	10	Int_7	single	RAF709	0 µM	0.5450
B11	1	5	1_B11_5_17	20	3T3 oF, ERK-KTR	10	Int_7	single	RAF709	0 µM	0.6487
B11	1	5	1_B11_5_18	20	3T3 oF, ERK-KTR	10	Int_7	single	RAF709	0 µM	0.6096
B11	1	5	1_B11_5_19	20	3T3 oF, ERK-KTR	10	Int_7	single	RAF709	0 µM	0.4416
B11	1	5	1_B11_5_20	20	3T3 oF, ERK-KTR	10	Int_7	single	RAF709	0 µM	0.5563
[truncated: 15,238 more rows]
