# Supplementary material for: LITOS: a versatile LED illumination tool for optogenetic stimulation
Source: Sci Rep. 2022 Jul 30;12:13139. doi: 10.1038/s41598-022-17312-x (PMC9338960; doi:10.1038/s41598-022-17312-x)
Supplement: Supplementary file 7 — Supplementary Information 7. [file 41598_2022_17312_MOESM7_ESM.csv]

time	sensor	temperature
-2.9986	Incubator	37.25
-2.9986	Negative	36.5
-2.9986	LITOS1	36.88
-2.9986	LITOS2	36.75
-2.9986	LITOS3	36.63
-2.9922	Incubator	37.25
-2.9922	Negative	36.5
-2.9922	LITOS1	36.88
-2.9922	LITOS2	36.75
-2.9922	LITOS3	36.63
-2.9860	Incubator	37.25
-2.9860	Negative	36.5
-2.9860	LITOS1	36.88
-2.9860	LITOS2	36.75
-2.9860	LITOS3	36.63
-2.9796	Incubator	37.25
-2.9796	Negative	36.5
-2.9796	LITOS1	36.88
-2.9796	LITOS2	36.75
-2.9796	LITOS3	36.63
-2.9734	Incubator	37.25
-2.9734	Negative	36.5
-2.9734	LITOS1	36.88
-2.9734	LITOS2	36.75
-2.9734	LITOS3	36.63
-2.9670	Incubator	37.25
-2.9670	Negative	36.5
-2.9670	LITOS1	36.88
-2.9670	LITOS2	36.75
-2.9670	LITOS3	36.63
-2.9606	Incubator	37.25
-2.9606	Negative	36.5
-2.9606	LITOS1	36.88
-2.9606	LITOS2	36.75
-2.9606	LITOS3	36.63
-2.9544	Incubator	37.25
-2.9544	Negative	36.5
-2.9544	LITOS1	36.94
-2.9544	LITOS2	36.75
-2.9544	LITOS3	36.63
-2.9480	Incubator	37.25
-2.9480	Negative	36.5
-2.9480	LITOS1	36.88
-2.9480	LITOS2	36.75
-2.9480	LITOS3	36.63
-2.9415	Incubator	37.25
-2.9415	Negative	36.5
-2.9415	LITOS1	36.94
-2.9415	LITOS2	36.75
-2.9415	LITOS3	36.63
-2.9354	Incubator	37.25
-2.9354	Negative	36.5
-2.9354	LITOS1	36.88
-2.9354	LITOS2	36.75
-2.9354	LITOS3	36.63
-2.9290	Incubator	37.25
-2.9290	Negative	36.5
-2.9290	LITOS1	36.94
-2.9290	LITOS2	36.75
-2.9290	LITOS3	36.63
-2.9228	Incubator	37.25
-2.9228	Negative	36.5
-2.9228	LITOS1	36.94
-2.9228	LITOS2	36.75
-2.9228	LITOS3	36.63
-2.9164	Incubator	37.25
-2.9164	Negative	36.5
-2.9164	LITOS1	36.94
-2.9164	LITOS2	36.75
-2.9164	LITOS3	36.63
-2.9099	Incubator	37.31
-2.9099	Negative	36.5
-2.9099	LITOS1	36.94
-2.9099	LITOS2	36.75
-2.9099	LITOS3	36.63
-2.9038	Incubator	37.25
-2.9038	Negative	36.5
-2.9038	LITOS1	36.88
-2.9038	LITOS2	36.75
-2.9038	LITOS3	36.63
-2.8973	Incubator	37.25
-2.8973	Negative	36.5
-2.8973	LITOS1	36.94
-2.8973	LITOS2	36.75
-2.8973	LITOS3	36.63
-2.8909	Incubator	37.25
-2.8909	Negative	36.5
-2.8909	LITOS1	36.88
-2.8909	LITOS2	36.75
-2.8909	LITOS3	36.63
-2.8848	Incubator	37.25
-2.8848	Negative	36.5
-2.8848	LITOS1	36.94
-2.8848	LITOS2	36.75
-2.8848	LITOS3	36.63
-2.8783	Incubator	37.25
-2.8783	Negative	36.5
-2.8783	LITOS1	36.94
-2.8783	LITOS2	36.75
-2.8783	LITOS3	36.63
-2.8719	Incubator	37.25
-2.8719	Negative	36.5
-2.8719	LITOS1	36.94
-2.8719	LITOS2	36.75
-2.8719	LITOS3	36.63
-2.8657	Incubator	37.25
-2.8657	Negative	36.5
-2.8657	LITOS1	36.94
-2.8657	LITOS2	36.75
-2.8657	LITOS3	36.63
-2.8593	Incubator	37.25
-2.8593	Negative	36.5
-2.8593	LITOS1	36.88
-2.8593	LITOS2	36.75
-2.8593	LITOS3	36.63
-2.8531	Incubator	37.25
-2.8531	Negative	36.5
-2.8531	LITOS1	36.88
-2.8531	LITOS2	36.75
-2.8531	LITOS3	36.63
-2.8467	Incubator	37.25
-2.8467	Negative	36.5
-2.8467	LITOS1	36.94
-2.8467	LITOS2	36.75
-2.8467	LITOS3	36.63
-2.8403	Incubator	37.25
-2.8403	Negative	36.5
-2.8403	LITOS1	36.88
-2.8403	LITOS2	36.75
-2.8403	LITOS3	36.63
-2.8341	Incubator	37.25
-2.8341	Negative	36.5
-2.8341	LITOS1	36.94
-2.8341	LITOS2	36.75
-2.8341	LITOS3	36.63
-2.8277	Incubator	37.25
-2.8277	Negative	36.5
-2.8277	LITOS1	36.94
-2.8277	LITOS2	36.75
-2.8277	LITOS3	36.63
-2.8213	Incubator	37.25
-2.8213	Negative	36.5
-2.8213	LITOS1	36.94
-2.8213	LITOS2	36.75
-2.8213	LITOS3	36.63
-2.8151	Incubator	37.25
-2.8151	Negative	36.5
-2.8151	LITOS1	36.94
-2.8151	LITOS2	36.75
-2.8151	LITOS3	36.63
-2.8087	Incubator	37.25
-2.8087	Negative	36.5
-2.8087	LITOS1	36.94
-2.8087	LITOS2	36.75
-2.8087	LITOS3	36.63
-2.8025	Incubator	37.25
-2.8025	Negative	36.5
-2.8025	LITOS1	36.88
-2.8025	LITOS2	36.75
-2.8025	LITOS3	36.63
-2.7961	Incubator	37.25
-2.7961	Negative	36.5
-2.7961	LITOS1	36.94
-2.7961	LITOS2	36.75
-2.7961	LITOS3	36.63
-2.7897	Incubator	37.25
-2.7897	Negative	36.5
-2.7897	LITOS1	36.94
-2.7897	LITOS2	36.75
-2.7897	LITOS3	36.63
-2.7835	Incubator	37.25
-2.7835	Negative	36.5
-2.7835	LITOS1	36.94
-2.7835	LITOS2	36.75
-2.7835	LITOS3	36.63
-2.7771	Incubator	37.25
-2.7771	Negative	36.5
-2.7771	LITOS1	36.94
-2.7771	LITOS2	36.75
-2.7771	LITOS3	36.63
-2.7706	Incubator	37.25
-2.7706	Negative	36.5
-2.7706	LITOS1	36.94
-2.7706	LITOS2	36.75
-2.7706	LITOS3	36.63
-2.7645	Incubator	37.25
-2.7645	Negative	36.5
-2.7645	LITOS1	36.94
-2.7645	LITOS2	36.75
-2.7645	LITOS3	36.63
-2.7580	Incubator	37.25
-2.7580	Negative	36.5
-2.7580	LITOS1	36.94
-2.7580	LITOS2	36.75
-2.7580	LITOS3	36.63
-2.7519	Incubator	37.25
-2.7519	Negative	36.5
-2.7519	LITOS1	36.88
-2.7519	LITOS2	36.75
-2.7519	LITOS3	36.63
-2.7455	Incubator	37.25
-2.7455	Negative	36.5
-2.7455	LITOS1	36.94
-2.7455	LITOS2	36.75
-2.7455	LITOS3	36.63
-2.7390	Incubator	37.25
-2.7390	Negative	36.5
-2.7390	LITOS1	36.94
-2.7390	LITOS2	36.75
-2.7390	LITOS3	36.63
-2.7329	Incubator	37.25
-2.7329	Negative	36.5
-2.7329	LITOS1	36.94
-2.7329	LITOS2	36.75
-2.7329	LITOS3	36.63
-2.7264	Incubator	37.25
-2.7264	Negative	36.5
-2.7264	LITOS1	36.94
-2.7264	LITOS2	36.75
-2.7264	LITOS3	36.63
-2.7200	Incubator	37.25
-2.7200	Negative	36.5
-2.7200	LITOS1	36.94
-2.7200	LITOS2	36.75
-2.7200	LITOS3	36.63
-2.7138	Incubator	37.25
-2.7138	Negative	36.5
-2.7138	LITOS1	36.94
-2.7138	LITOS2	36.75
-2.7138	LITOS3	36.63
-2.7074	Incubator	37.25
-2.7074	Negative	36.5
-2.7074	LITOS1	36.88
-2.7074	LITOS2	36.75
-2.7074	LITOS3	36.63
-2.7013	Incubator	37.25
-2.7013	Negative	36.5
-2.7013	LITOS1	36.94
-2.7013	LITOS2	36.75
-2.7013	LITOS3	36.63
-2.6948	Incubator	37.25
-2.6948	Negative	36.5
-2.6948	LITOS1	36.94
-2.6948	LITOS2	36.75
-2.6948	LITOS3	36.63
-2.6884	Incubator	37.25
-2.6884	Negative	36.5
-2.6884	LITOS1	36.88
-2.6884	LITOS2	36.75
-2.6884	LITOS3	36.63
-2.6822	Incubator	37.25
-2.6822	Negative	36.5
-2.6822	LITOS1	36.94
-2.6822	LITOS2	36.75
-2.6822	LITOS3	36.63
-2.6758	Incubator	37.25
-2.6758	Negative	36.5
-2.6758	LITOS1	36.94
-2.6758	LITOS2	36.75
-2.6758	LITOS3	36.63
-2.6694	Incubator	37.25
-2.6694	Negative	36.5
-2.6694	LITOS1	36.94
-2.6694	LITOS2	36.75
-2.6694	LITOS3	36.63
-2.6632	Incubator	37.25
-2.6632	Negative	36.5
-2.6632	LITOS1	36.88
-2.6632	LITOS2	36.75
-2.6632	LITOS3	36.63
-2.6568	Incubator	37.25
-2.6568	Negative	36.5
-2.6568	LITOS1	36.94
-2.6568	LITOS2	36.75
-2.6568	LITOS3	36.63
-2.6503	Incubator	37.25
-2.6503	Negative	36.5
-2.6503	LITOS1	36.88
-2.6503	LITOS2	36.75
-2.6503	LITOS3	36.63
-2.6442	Incubator	37.25
-2.6442	Negative	36.5
-2.6442	LITOS1	36.94
-2.6442	LITOS2	36.75
-2.6442	LITOS3	36.63
-2.6378	Incubator	37.25
-2.6378	Negative	36.5
-2.6378	LITOS1	36.94
-2.6378	LITOS2	36.75
-2.6378	LITOS3	36.63
-2.6316	Incubator	37.25
-2.6316	Negative	36.5
-2.6316	LITOS1	36.94
-2.6316	LITOS2	36.75
-2.6316	LITOS3	36.63
-2.6252	Incubator	37.25
-2.6252	Negative	36.5
-2.6252	LITOS1	36.88
-2.6252	LITOS2	36.75
-2.6252	LITOS3	36.63
-2.6187	Incubator	37.25
-2.6187	Negative	36.5
-2.6187	LITOS1	36.94
-2.6187	LITOS2	36.75
-2.6187	LITOS3	36.63
-2.6126	Incubator	37.25
-2.6126	Negative	36.5
-2.6126	LITOS1	36.94
-2.6126	LITOS2	36.75
-2.6126	LITOS3	36.63
-2.6062	Incubator	37.25
-2.6062	Negative	36.5
-2.6062	LITOS1	36.94
-2.6062	LITOS2	36.75
-2.6062	LITOS3	36.63
-2.5997	Incubator	37.25
-2.5997	Negative	36.5
-2.5997	LITOS1	36.94
-2.5997	LITOS2	36.75
-2.5997	LITOS3	36.63
-2.5936	Incubator	37.25
-2.5936	Negative	36.5
-2.5936	LITOS1	36.94
-2.5936	LITOS2	36.75
-2.5936	LITOS3	36.63
-2.5871	Incubator	37.25
-2.5871	Negative	36.5
-2.5871	LITOS1	36.88
-2.5871	LITOS2	36.75
-2.5871	LITOS3	36.63
-2.5807	Incubator	37.25
-2.5807	Negative	36.5
-2.5807	LITOS1	36.94
-2.5807	LITOS2	36.75
-2.5807	LITOS3	36.63
-2.5745	Incubator	37.25
-2.5745	Negative	36.5
-2.5745	LITOS1	36.88
-2.5745	LITOS2	36.75
-2.5745	LITOS3	36.63
-2.5681	Incubator	37.25
-2.5681	Negative	36.5
-2.5681	LITOS1	36.94
-2.5681	LITOS2	36.75
-2.5681	LITOS3	36.63
-2.5620	Incubator	37.25
-2.5620	Negative	36.5
-2.5620	LITOS1	36.94
-2.5620	LITOS2	36.75
-2.5620	LITOS3	36.63
-2.5555	Incubator	37.25
-2.5555	Negative	36.5
-2.5555	LITOS1	36.88
-2.5555	LITOS2	36.75
-2.5555	LITOS3	36.63
-2.5491	Incubator	37.25
-2.5491	Negative	36.5
-2.5491	LITOS1	36.88
-2.5491	LITOS2	36.75
-2.5491	LITOS3	36.63
-2.5429	Incubator	37.25
-2.5429	Negative	36.5
-2.5429	LITOS1	36.94
-2.5429	LITOS2	36.75
-2.5429	LITOS3	36.63
-2.5365	Incubator	37.25
-2.5365	Negative	36.5
-2.5365	LITOS1	36.94
-2.5365	LITOS2	36.75
-2.5365	LITOS3	36.63
-2.5301	Incubator	37.25
-2.5301	Negative	36.5
-2.5301	LITOS1	36.94
-2.5301	LITOS2	36.75
-2.5301	LITOS3	36.63
-2.5239	Incubator	37.25
-2.5239	Negative	36.5
-2.5239	LITOS1	36.94
-2.5239	LITOS2	36.75
-2.5239	LITOS3	36.63
-2.5175	Incubator	37.25
-2.5175	Negative	36.5
-2.5175	LITOS1	36.94
-2.5175	LITOS2	36.75
-2.5175	LITOS3	36.63
-2.5113	Incubator	37.25
-2.5113	Negative	36.5
-2.5113	LITOS1	36.94
-2.5113	LITOS2	36.75
-2.5113	LITOS3	36.63
-2.5049	Incubator	37.25
-2.5049	Negative	36.5
-2.5049	LITOS1	36.94
-2.5049	LITOS2	36.75
-2.5049	LITOS3	36.63
-2.4985	Incubator	37.25
-2.4985	Negative	36.5
-2.4985	LITOS1	36.94
-2.4985	LITOS2	36.75
-2.4985	LITOS3	36.63
-2.4923	Incubator	37.25
-2.4923	Negative	36.5
-2.4923	LITOS1	36.94
-2.4923	LITOS2	36.75
-2.4923	LITOS3	36.63
-2.4859	Incubator	37.25
-2.4859	Negative	36.5
-2.4859	LITOS1	36.94
-2.4859	LITOS2	36.75
-2.4859	LITOS3	36.63
-2.4794	Incubator	37.25
-2.4794	Negative	36.5
-2.4794	LITOS1	36.94
-2.4794	LITOS2	36.75
-2.4794	LITOS3	36.63
-2.4733	Incubator	37.25
-2.4733	Negative	36.5
-2.4733	LITOS1	36.94
-2.4733	LITOS2	36.75
-2.4733	LITOS3	36.63
-2.4669	Incubator	37.25
-2.4669	Negative	36.5
-2.4669	LITOS1	36.94
-2.4669	LITOS2	36.75
-2.4669	LITOS3	36.63
-2.4607	Incubator	37.25
-2.4607	Negative	36.5
-2.4607	LITOS1	36.94
-2.4607	LITOS2	36.75
-2.4607	LITOS3	36.63
-2.4543	Incubator	37.25
-2.4543	Negative	36.5
-2.4543	LITOS1	36.94
-2.4543	LITOS2	36.75
-2.4543	LITOS3	36.63
-2.4478	Incubator	37.25
-2.4478	Negative	36.5
-2.4478	LITOS1	36.94
-2.4478	LITOS2	36.75
-2.4478	LITOS3	36.63
-2.4417	Incubator	37.25
-2.4417	Negative	36.5
-2.4417	LITOS1	36.94
-2.4417	LITOS2	36.75
-2.4417	LITOS3	36.63
-2.4352	Incubator	37.25
-2.4352	Negative	36.56
-2.4352	LITOS1	36.94
-2.4352	LITOS2	36.75
-2.4352	LITOS3	36.63
-2.4288	Incubator	37.25
-2.4288	Negative	36.5
-2.4288	LITOS1	36.94
-2.4288	LITOS2	36.75
-2.4288	LITOS3	36.63
-2.4227	Incubator	37.25
-2.4227	Negative	36.5
-2.4227	LITOS1	36.94
-2.4227	LITOS2	36.75
-2.4227	LITOS3	36.63
-2.4162	Incubator	37.25
-2.4162	Negative	36.5
-2.4162	LITOS1	36.94
-2.4162	LITOS2	36.75
-2.4162	LITOS3	36.63
-2.4098	Incubator	37.25
-2.4098	Negative	36.5
-2.4098	LITOS1	36.94
-2.4098	LITOS2	36.75
-2.4098	LITOS3	36.63
-2.4034	Incubator	37.25
-2.4034	Negative	36.5
-2.4034	LITOS1	36.94
-2.4034	LITOS2	36.75
-2.4034	LITOS3	36.63
-2.3972	Incubator	37.25
-2.3972	Negative	36.5
-2.3972	LITOS1	36.94
-2.3972	LITOS2	36.75
-2.3972	LITOS3	36.63
-2.3908	Incubator	37.25
-2.3908	Negative	36.5
-2.3908	LITOS1	36.94
-2.3908	LITOS2	36.75
-2.3908	LITOS3	36.63
-2.3846	Incubator	37.25
-2.3846	Negative	36.56
-2.3846	LITOS1	36.94
-2.3846	LITOS2	36.75
-2.3846	LITOS3	36.63
-2.3782	Incubator	37.25
-2.3782	Negative	36.5
-2.3782	LITOS1	36.94
-2.3782	LITOS2	36.75
-2.3782	LITOS3	36.63
-2.3717	Incubator	37.25
-2.3717	Negative	36.5
-2.3717	LITOS1	36.88
-2.3717	LITOS2	36.75
-2.3717	LITOS3	36.63
-2.3656	Incubator	37.25
-2.3656	Negative	36.5
-2.3656	LITOS1	36.94
-2.3656	LITOS2	36.75
-2.3656	LITOS3	36.63
-2.3592	Incubator	37.25
-2.3592	Negative	36.5
-2.3592	LITOS1	36.94
-2.3592	LITOS2	36.75
-2.3592	LITOS3	36.63
-2.3527	Incubator	37.25
-2.3527	Negative	36.5
-2.3527	LITOS1	36.94
-2.3527	LITOS2	36.75
-2.3527	LITOS3	36.63
-2.3466	Incubator	37.25
-2.3466	Negative	36.5
-2.3466	LITOS1	36.94
-2.3466	LITOS2	36.75
-2.3466	LITOS3	36.63
-2.3401	Incubator	37.25
-2.3401	Negative	36.5
-2.3401	LITOS1	36.94
-2.3401	LITOS2	36.75
-2.3401	LITOS3	36.63
-2.3340	Incubator	37.25
-2.3340	Negative	36.5
-2.3340	LITOS1	36.94
-2.3340	LITOS2	36.75
-2.3340	LITOS3	36.63
-2.3276	Incubator	37.25
-2.3276	Negative	36.5
-2.3276	LITOS1	36.94
-2.3276	LITOS2	36.75
-2.3276	LITOS3	36.63
-2.3211	Incubator	37.25
-2.3211	Negative	36.5
-2.3211	LITOS1	36.94
-2.3211	LITOS2	36.75
-2.3211	LITOS3	36.63
-2.3150	Incubator	37.25
-2.3150	Negative	36.5
-2.3150	LITOS1	36.94
-2.3150	LITOS2	36.75
-2.3150	LITOS3	36.63
-2.3085	Incubator	37.25
-2.3085	Negative	36.5
-2.3085	LITOS1	36.94
-2.3085	LITOS2	36.75
-2.3085	LITOS3	36.63
-2.3021	Incubator	37.25
-2.3021	Negative	36.5
-2.3021	LITOS1	36.94
-2.3021	LITOS2	36.75
-2.3021	LITOS3	36.63
-2.2959	Incubator	37.25
-2.2959	Negative	36.5
-2.2959	LITOS1	36.94
-2.2959	LITOS2	36.75
-2.2959	LITOS3	36.63
-2.2895	Incubator	37.25
-2.2895	Negative	36.5
-2.2895	LITOS1	36.94
-2.2895	LITOS2	36.75
-2.2895	LITOS3	36.63
-2.2834	Incubator	37.25
-2.2834	Negative	36.5
-2.2834	LITOS1	36.94
-2.2834	LITOS2	36.75
-2.2834	LITOS3	36.63
-2.2769	Incubator	37.25
-2.2769	Negative	36.5
-2.2769	LITOS1	36.94
-2.2769	LITOS2	36.75
-2.2769	LITOS3	36.63
-2.2705	Incubator	37.25
-2.2705	Negative	36.5
-2.2705	LITOS1	36.94
-2.2705	LITOS2	36.75
-2.2705	LITOS3	36.63
-2.2643	Incubator	37.25
-2.2643	Negative	36.5
-2.2643	LITOS1	36.94
-2.2643	LITOS2	36.75
-2.2643	LITOS3	36.63
-2.2579	Incubator	37.25
-2.2579	Negative	36.5
-2.2579	LITOS1	36.94
-2.2579	LITOS2	36.75
-2.2579	LITOS3	36.63
-2.2515	Incubator	37.25
-2.2515	Negative	36.5
-2.2515	LITOS1	36.94
-2.2515	LITOS2	36.75
-2.2515	LITOS3	36.63
-2.2453	Incubator	37.25
-2.2453	Negative	36.5
-2.2453	LITOS1	36.94
-2.2453	LITOS2	36.75
-2.2453	LITOS3	36.63
-2.2389	Incubator	37.25
-2.2389	Negative	36.5
-2.2389	LITOS1	36.94
-2.2389	LITOS2	36.75
-2.2389	LITOS3	36.63
-2.2324	Incubator	37.25
-2.2324	Negative	36.5
-2.2324	LITOS1	36.94
-2.2324	LITOS2	36.75
-2.2324	LITOS3	36.63
-2.2263	Incubator	37.25
-2.2263	Negative	36.5
-2.2263	LITOS1	36.94
-2.2263	LITOS2	36.75
-2.2263	LITOS3	36.63
-2.2199	Incubator	37.25
-2.2199	Negative	36.5
-2.2199	LITOS1	36.94
-2.2199	LITOS2	36.75
-2.2199	LITOS3	36.63
-2.2137	Incubator	37.25
-2.2137	Negative	36.56
-2.2137	LITOS1	36.94
-2.2137	LITOS2	36.75
-2.2137	LITOS3	36.63
-2.2073	Incubator	37.25
-2.2073	Negative	36.5
-2.2073	LITOS1	36.94
-2.2073	LITOS2	36.75
-2.2073	LITOS3	36.63
-2.2008	Incubator	37.25
-2.2008	Negative	36.5
-2.2008	LITOS1	36.94
-2.2008	LITOS2	36.75
-2.2008	LITOS3	36.63
-2.1947	Incubator	37.25
-2.1947	Negative	36.56
-2.1947	LITOS1	36.94
-2.1947	LITOS2	36.75
-2.1947	LITOS3	36.63
-2.1883	Incubator	37.25
-2.1883	Negative	36.5
-2.1883	LITOS1	36.94
-2.1883	LITOS2	36.75
-2.1883	LITOS3	36.63
-2.1818	Incubator	37.25
-2.1818	Negative	36.5
-2.1818	LITOS1	36.94
-2.1818	LITOS2	36.75
-2.1818	LITOS3	36.63
-2.1757	Incubator	37.25
-2.1757	Negative	36.5
-2.1757	LITOS1	36.94
-2.1757	LITOS2	36.75
-2.1757	LITOS3	36.63
-2.1692	Incubator	37.25
-2.1692	Negative	36.5
-2.1692	LITOS1	36.94
-2.1692	LITOS2	36.75
-2.1692	LITOS3	36.63
-2.1631	Incubator	37.25
-2.1631	Negative	36.5
-2.1631	LITOS1	36.94
-2.1631	LITOS2	36.75
-2.1631	LITOS3	36.63
-2.1566	Incubator	37.25
-2.1566	Negative	36.5
-2.1566	LITOS1	36.94
-2.1566	LITOS2	36.75
-2.1566	LITOS3	36.63
-2.1502	Incubator	37.25
-2.1502	Negative	36.5
-2.1502	LITOS1	36.94
-2.1502	LITOS2	36.75
-2.1502	LITOS3	36.63
-2.1441	Incubator	37.25
-2.1441	Negative	36.5
-2.1441	LITOS1	36.94
-2.1441	LITOS2	36.75
-2.1441	LITOS3	36.63
-2.1376	Incubator	37.25
-2.1376	Negative	36.5
-2.1376	LITOS1	36.94
-2.1376	LITOS2	36.75
-2.1376	LITOS3	36.63
-2.1312	Incubator	37.25
-2.1312	Negative	36.5
-2.1312	LITOS1	36.94
-2.1312	LITOS2	36.75
-2.1312	LITOS3	36.63
-2.1250	Incubator	37.25
-2.1250	Negative	36.5
-2.1250	LITOS1	36.94
-2.1250	LITOS2	36.75
-2.1250	LITOS3	36.63
-2.1186	Incubator	37.25
-2.1186	Negative	36.5
-2.1186	LITOS1	36.94
-2.1186	LITOS2	36.75
-2.1186	LITOS3	36.63
-2.1124	Incubator	37.25
-2.1124	Negative	36.5
-2.1124	LITOS1	36.94
-2.1124	LITOS2	36.75
-2.1124	LITOS3	36.63
-2.1060	Incubator	37.25
-2.1060	Negative	36.56
-2.1060	LITOS1	36.94
-2.1060	LITOS2	36.75
-2.1060	LITOS3	36.63
-2.0996	Incubator	37.25
-2.0996	Negative	36.5
-2.0996	LITOS1	36.94
-2.0996	LITOS2	36.75
-2.0996	LITOS3	36.63
-2.0934	Incubator	37.25
-2.0934	Negative	36.5
-2.0934	LITOS1	36.94
-2.0934	LITOS2	36.75
-2.0934	LITOS3	36.63
-2.0870	Incubator	37.25
-2.0870	Negative	36.56
-2.0870	LITOS1	36.94
-2.0870	LITOS2	36.75
-2.0870	LITOS3	36.63
-2.0806	Incubator	37.25
-2.0806	Negative	36.5
-2.0806	LITOS1	36.94
-2.0806	LITOS2	36.75
-2.0806	LITOS3	36.63
-2.0744	Incubator	37.25
-2.0744	Negative	36.5
-2.0744	LITOS1	36.94
-2.0744	LITOS2	36.75
-2.0744	LITOS3	36.63
-2.0680	Incubator	37.25
-2.0680	Negative	36.56
-2.0680	LITOS1	36.94
-2.0680	LITOS2	36.75
-2.0680	LITOS3	36.63
-2.0618	Incubator	37.25
-2.0618	Negative	36.56
-2.0618	LITOS1	36.94
-2.0618	LITOS2	36.75
-2.0618	LITOS3	36.63
-2.0554	Incubator	37.25
-2.0554	Negative	36.5
-2.0554	LITOS1	36.94
-2.0554	LITOS2	36.75
-2.0554	LITOS3	36.63
-2.0490	Incubator	37.25
-2.0490	Negative	36.5
-2.0490	LITOS1	36.94
-2.0490	LITOS2	36.75
-2.0490	LITOS3	36.63
-2.0428	Incubator	37.25
-2.0428	Negative	36.5
-2.0428	LITOS1	36.94
-2.0428	LITOS2	36.75
-2.0428	LITOS3	36.63
-2.0364	Incubator	37.25
-2.0364	Negative	36.5
-2.0364	LITOS1	36.94
-2.0364	LITOS2	36.75
-2.0364	LITOS3	36.63
-2.0299	Incubator	37.25
-2.0299	Negative	36.5
-2.0299	LITOS1	36.94
-2.0299	LITOS2	36.75
-2.0299	LITOS3	36.63
-2.0238	Incubator	37.25
-2.0238	Negative	36.5
-2.0238	LITOS1	36.94
-2.0238	LITOS2	36.75
-2.0238	LITOS3	36.63
-2.0173	Incubator	37.25
-2.0173	Negative	36.5
-2.0173	LITOS1	36.94
-2.0173	LITOS2	36.75
-2.0173	LITOS3	36.63
-2.0109	Incubator	37.25
-2.0109	Negative	36.5
-2.0109	LITOS1	36.94
-2.0109	LITOS2	36.75
-2.0109	LITOS3	36.63
-2.0048	Incubator	37.25
-2.0048	Negative	36.56
-2.0048	LITOS1	36.94
-2.0048	LITOS2	36.75
-2.0048	LITOS3	36.63
-1.9983	Incubator	37.25
-1.9983	Negative	36.5
-1.9983	LITOS1	36.94
-1.9983	LITOS2	36.75
-1.9983	LITOS3	36.63
-1.9919	Incubator	37.25
-1.9919	Negative	36.5
-1.9919	LITOS1	36.94
-1.9919	LITOS2	36.75
-1.9919	LITOS3	36.63
-1.9857	Incubator	37.25
-1.9857	Negative	36.5
-1.9857	LITOS1	36.94
-1.9857	LITOS2	36.75
-1.9857	LITOS3	36.63
-1.9793	Incubator	37.25
-1.9793	Negative	36.5
-1.9793	LITOS1	36.94
-1.9793	LITOS2	36.75
-1.9793	LITOS3	36.63
-1.9729	Incubator	37.25
-1.9729	Negative	36.5
-1.9729	LITOS1	36.94
-1.9729	LITOS2	36.75
-1.9729	LITOS3	36.63
-1.9667	Incubator	37.25
-1.9667	Negative	36.5
-1.9667	LITOS1	36.94
-1.9667	LITOS2	36.75
-1.9667	LITOS3	36.63
-1.9603	Incubator	37.25
-1.9603	Negative	36.56
-1.9603	LITOS1	36.94
-1.9603	LITOS2	36.75
-1.9603	LITOS3	36.63
-1.9541	Incubator	37.25
-1.9541	Negative	36.5
-1.9541	LITOS1	36.94
-1.9541	LITOS2	36.75
-1.9541	LITOS3	36.63
-1.9477	Incubator	37.25
-1.9477	Negative	36.5
-1.9477	LITOS1	36.94
-1.9477	LITOS2	36.75
-1.9477	LITOS3	36.63
-1.9413	Incubator	37.25
-1.9413	Negative	36.5
-1.9413	LITOS1	36.94
-1.9413	LITOS2	36.75
-1.9413	LITOS3	36.63
-1.9351	Incubator	37.25
-1.9351	Negative	36.5
-1.9351	LITOS1	36.94
-1.9351	LITOS2	36.75
-1.9351	LITOS3	36.63
-1.9287	Incubator	37.25
-1.9287	Negative	36.56
-1.9287	LITOS1	36.94
-1.9287	LITOS2	36.75
-1.9287	LITOS3	36.63
-1.9222	Incubator	37.25
-1.9222	Negative	36.56
-1.9222	LITOS1	36.94
-1.9222	LITOS2	36.75
-1.9222	LITOS3	36.63
-1.9161	Incubator	37.25
-1.9161	Negative	36.5
-1.9161	LITOS1	36.94
-1.9161	LITOS2	36.75
-1.9161	LITOS3	36.63
-1.9097	Incubator	37.25
-1.9097	Negative	36.5
-1.9097	LITOS1	36.94
-1.9097	LITOS2	36.75
-1.9097	LITOS3	36.63
-1.9032	Incubator	37.25
-1.9032	Negative	36.5
-1.9032	LITOS1	36.94
-1.9032	LITOS2	36.75
-1.9032	LITOS3	36.63
-1.8971	Incubator	37.25
-1.8971	Negative	36.56
-1.8971	LITOS1	36.94
-1.8971	LITOS2	36.75
-1.8971	LITOS3	36.63
-1.8906	Incubator	37.25
-1.8906	Negative	36.5
-1.8906	LITOS1	36.94
-1.8906	LITOS2	36.75
-1.8906	LITOS3	36.63
-1.8845	Incubator	37.25
-1.8845	Negative	36.56
-1.8845	LITOS1	36.94
-1.8845	LITOS2	36.75
-1.8845	LITOS3	36.63
-1.8780	Incubator	37.25
-1.8780	Negative	36.56
-1.8780	LITOS1	36.94
-1.8780	LITOS2	36.75
-1.8780	LITOS3	36.63
-1.8716	Incubator	37.25
-1.8716	Negative	36.56
-1.8716	LITOS1	36.94
-1.8716	LITOS2	36.75
-1.8716	LITOS3	36.63
-1.8655	Incubator	37.25
-1.8655	Negative	36.5
-1.8655	LITOS1	36.94
-1.8655	LITOS2	36.75
-1.8655	LITOS3	36.63
-1.8590	Incubator	37.25
-1.8590	Negative	36.5
-1.8590	LITOS1	36.94
-1.8590	LITOS2	36.75
-1.8590	LITOS3	36.63
-1.8526	Incubator	37.25
-1.8526	Negative	36.56
-1.8526	LITOS1	36.94
-1.8526	LITOS2	36.75
-1.8526	LITOS3	36.63
-1.8464	Incubator	37.25
-1.8464	Negative	36.56
-1.8464	LITOS1	36.94
-1.8464	LITOS2	36.75
-1.8464	LITOS3	36.63
-1.8400	Incubator	37.25
-1.8400	Negative	36.56
-1.8400	LITOS1	36.94
-1.8400	LITOS2	36.75
-1.8400	LITOS3	36.63
-1.8338	Incubator	37.25
-1.8338	Negative	36.5
-1.8338	LITOS1	36.94
-1.8338	LITOS2	36.75
-1.8338	LITOS3	36.63
-1.8274	Incubator	37.25
-1.8274	Negative	36.56
-1.8274	LITOS1	36.94
-1.8274	LITOS2	36.75
-1.8274	LITOS3	36.63
-1.8210	Incubator	37.25
-1.8210	Negative	36.56
-1.8210	LITOS1	36.94
-1.8210	LITOS2	36.75
-1.8210	LITOS3	36.63
-1.8148	Incubator	37.25
-1.8148	Negative	36.56
-1.8148	LITOS1	36.94
-1.8148	LITOS2	36.75
-1.8148	LITOS3	36.63
-1.8084	Incubator	37.25
-1.8084	Negative	36.56
-1.8084	LITOS1	36.94
-1.8084	LITOS2	36.75
-1.8084	LITOS3	36.63
-1.8020	Incubator	37.25
-1.8020	Negative	36.56
-1.8020	LITOS1	36.94
-1.8020	LITOS2	36.75
-1.8020	LITOS3	36.63
-1.7958	Incubator	37.25
-1.7958	Negative	36.56
-1.7958	LITOS1	36.94
-1.7958	LITOS2	36.75
-1.7958	LITOS3	36.63
-1.7894	Incubator	37.25
-1.7894	Negative	36.56
-1.7894	LITOS1	36.94
-1.7894	LITOS2	36.75
-1.7894	LITOS3	36.63
-1.7832	Incubator	37.25
-1.7832	Negative	36.56
-1.7832	LITOS1	36.94
-1.7832	LITOS2	36.75
-1.7832	LITOS3	36.63
-1.7768	Incubator	37.25
-1.7768	Negative	36.56
-1.7768	LITOS1	36.94
-1.7768	LITOS2	36.75
-1.7768	LITOS3	36.63
-1.7703	Incubator	37.25
-1.7703	Negative	36.56
-1.7703	LITOS1	36.94
-1.7703	LITOS2	36.75
-1.7703	LITOS3	36.63
-1.7642	Incubator	37.25
-1.7642	Negative	36.56
-1.7642	LITOS1	36.94
-1.7642	LITOS2	36.75
-1.7642	LITOS3	36.63
-1.7578	Incubator	37.25
-1.7578	Negative	36.56
-1.7578	LITOS1	36.94
-1.7578	LITOS2	36.75
-1.7578	LITOS3	36.63
-1.7513	Incubator	37.25
-1.7513	Negative	36.56
-1.7513	LITOS1	36.94
-1.7513	LITOS2	36.75
-1.7513	LITOS3	36.63
-1.7452	Incubator	37.25
-1.7452	Negative	36.56
-1.7452	LITOS1	36.94
-1.7452	LITOS2	36.75
-1.7452	LITOS3	36.63
-1.7387	Incubator	37.25
-1.7387	Negative	36.56
-1.7387	LITOS1	36.94
-1.7387	LITOS2	36.75
-1.7387	LITOS3	36.63
-1.7326	Incubator	37.25
-1.7326	Negative	36.56
-1.7326	LITOS1	36.94
-1.7326	LITOS2	36.75
-1.7326	LITOS3	36.63
-1.7262	Incubator	37.25
-1.7262	Negative	36.5
-1.7262	LITOS1	36.94
-1.7262	LITOS2	36.75
-1.7262	LITOS3	36.63
-1.7197	Incubator	37.25
-1.7197	Negative	36.56
-1.7197	LITOS1	36.94
-1.7197	LITOS2	36.75
-1.7197	LITOS3	36.63
-1.7136	Incubator	37.25
-1.7136	Negative	36.56
-1.7136	LITOS1	36.94
-1.7136	LITOS2	36.75
-1.7136	LITOS3	36.63
-1.7071	Incubator	37.25
-1.7071	Negative	36.56
-1.7071	LITOS1	36.94
-1.7071	LITOS2	36.75
-1.7071	LITOS3	36.63
-1.7007	Incubator	37.25
-1.7007	Negative	36.56
-1.7007	LITOS1	36.94
-1.7007	LITOS2	36.75
-1.7007	LITOS3	36.63
-1.6945	Incubator	37.25
-1.6945	Negative	36.5
-1.6945	LITOS1	36.94
-1.6945	LITOS2	36.75
-1.6945	LITOS3	36.63
-1.6881	Incubator	37.25
-1.6881	Negative	36.56
-1.6881	LITOS1	36.94
-1.6881	LITOS2	36.75
-1.6881	LITOS3	36.63
-1.6817	Incubator	37.25
-1.6817	Negative	36.56
-1.6817	LITOS1	36.94
-1.6817	LITOS2	36.75
-1.6817	LITOS3	36.63
-1.6755	Incubator	37.25
-1.6755	Negative	36.5
-1.6755	LITOS1	36.94
-1.6755	LITOS2	36.75
-1.6755	LITOS3	36.63
-1.6691	Incubator	37.25
-1.6691	Negative	36.56
-1.6691	LITOS1	36.94
-1.6691	LITOS2	36.75
-1.6691	LITOS3	36.63
-1.6629	Incubator	37.25
-1.6629	Negative	36.56
-1.6629	LITOS1	36.94
-1.6629	LITOS2	36.75
-1.6629	LITOS3	36.63
-1.6565	Incubator	37.25
-1.6565	Negative	36.5
-1.6565	LITOS1	36.94
-1.6565	LITOS2	36.75
-1.6565	LITOS3	36.63
-1.6501	Incubator	37.25
-1.6501	Negative	36.5
-1.6501	LITOS1	36.94
-1.6501	LITOS2	36.75
-1.6501	LITOS3	36.63
-1.6439	Incubator	37.25
-1.6439	Negative	36.56
-1.6439	LITOS1	36.94
-1.6439	LITOS2	36.75
-1.6439	LITOS3	36.63
-1.6375	Incubator	37.25
-1.6375	Negative	36.56
-1.6375	LITOS1	36.94
-1.6375	LITOS2	36.75
-1.6375	LITOS3	36.63
-1.6310	Incubator	37.25
-1.6310	Negative	36.56
-1.6310	LITOS1	36.94
-1.6310	LITOS2	36.75
-1.6310	LITOS3	36.63
-1.6249	Incubator	37.25
-1.6249	Negative	36.56
-1.6249	LITOS1	36.94
-1.6249	LITOS2	36.75
-1.6249	LITOS3	36.63
-1.6185	Incubator	37.25
-1.6185	Negative	36.56
-1.6185	LITOS1	36.94
-1.6185	LITOS2	36.75
-1.6185	LITOS3	36.63
-1.6123	Incubator	37.25
-1.6123	Negative	36.56
-1.6123	LITOS1	36.94
-1.6123	LITOS2	36.75
-1.6123	LITOS3	36.63
-1.6059	Incubator	37.25
-1.6059	Negative	36.56
-1.6059	LITOS1	36.94
-1.6059	LITOS2	36.75
-1.6059	LITOS3	36.63
-1.5994	Incubator	37.25
-1.5994	Negative	36.56
-1.5994	LITOS1	36.94
-1.5994	LITOS2	36.75
-1.5994	LITOS3	36.63
-1.5933	Incubator	37.25
-1.5933	Negative	36.56
-1.5933	LITOS1	36.94
-1.5933	LITOS2	36.75
-1.5933	LITOS3	36.63
-1.5869	Incubator	37.25
-1.5869	Negative	36.56
-1.5869	LITOS1	36.94
-1.5869	LITOS2	36.75
-1.5869	LITOS3	36.63
-1.5804	Incubator	37.25
-1.5804	Negative	36.56
-1.5804	LITOS1	36.94
-1.5804	LITOS2	36.75
-1.5804	LITOS3	36.63
-1.5743	Incubator	37.25
-1.5743	Negative	36.56
-1.5743	LITOS1	36.94
-1.5743	LITOS2	36.75
-1.5743	LITOS3	36.63
-1.5678	Incubator	37.25
-1.5678	Negative	36.56
-1.5678	LITOS1	36.94
-1.5678	LITOS2	36.75
-1.5678	LITOS3	36.63
-1.5617	Incubator	37.25
-1.5617	Negative	36.56
-1.5617	LITOS1	36.94
-1.5617	LITOS2	36.75
-1.5617	LITOS3	36.63
-1.5552	Incubator	37.25
-1.5552	Negative	36.56
-1.5552	LITOS1	36.94
-1.5552	LITOS2	36.75
-1.5552	LITOS3	36.63
-1.5488	Incubator	37.25
-1.5488	Negative	36.56
-1.5488	LITOS1	36.94
-1.5488	LITOS2	36.75
-1.5488	LITOS3	36.63
-1.5427	Incubator	37.25
-1.5427	Negative	36.56
-1.5427	LITOS1	36.94
-1.5427	LITOS2	36.75
-1.5427	LITOS3	36.63
-1.5362	Incubator	37.25
-1.5362	Negative	36.56
-1.5362	LITOS1	36.94
-1.5362	LITOS2	36.75
-1.5362	LITOS3	36.63
-1.5298	Incubator	37.25
-1.5298	Negative	36.56
-1.5298	LITOS1	36.94
-1.5298	LITOS2	36.75
-1.5298	LITOS3	36.63
-1.5236	Incubator	37.25
-1.5236	Negative	36.56
-1.5236	LITOS1	36.94
-1.5236	LITOS2	36.75
-1.5236	LITOS3	36.63
-1.5172	Incubator	37.25
-1.5172	Negative	36.56
-1.5172	LITOS1	36.94
-1.5172	LITOS2	36.75
-1.5172	LITOS3	36.63
-1.5110	Incubator	37.25
-1.5110	Negative	36.56
-1.5110	LITOS1	36.94
-1.5110	LITOS2	36.75
-1.5110	LITOS3	36.63
-1.5046	Incubator	37.25
-1.5046	Negative	36.56
-1.5046	LITOS1	36.94
-1.5046	LITOS2	36.75
-1.5046	LITOS3	36.63
-1.4982	Incubator	37.25
-1.4982	Negative	36.56
-1.4982	LITOS1	36.94
-1.4982	LITOS2	36.75
-1.4982	LITOS3	36.63
-1.4920	Incubator	37.25
-1.4920	Negative	36.56
-1.4920	LITOS1	36.94
-1.4920	LITOS2	36.75
-1.4920	LITOS3	36.63
-1.4856	Incubator	37.25
-1.4856	Negative	36.56
-1.4856	LITOS1	36.94
-1.4856	LITOS2	36.75
-1.4856	LITOS3	36.63
-1.4792	Incubator	37.25
-1.4792	Negative	36.56
-1.4792	LITOS1	36.94
-1.4792	LITOS2	36.75
-1.4792	LITOS3	36.63
-1.4730	Incubator	37.25
-1.4730	Negative	36.56
-1.4730	LITOS1	36.94
-1.4730	LITOS2	36.75
-1.4730	LITOS3	36.63
-1.4666	Incubator	37.25
-1.4666	Negative	36.56
-1.4666	LITOS1	36.94
-1.4666	LITOS2	36.75
-1.4666	LITOS3	36.63
-1.4601	Incubator	37.25
-1.4601	Negative	36.5
-1.4601	LITOS1	36.94
-1.4601	LITOS2	36.75
-1.4601	LITOS3	36.63
-1.4540	Incubator	37.25
-1.4540	Negative	36.56
-1.4540	LITOS1	36.94
-1.4540	LITOS2	36.75
-1.4540	LITOS3	36.63
-1.4476	Incubator	37.25
-1.4476	Negative	36.56
-1.4476	LITOS1	36.94
-1.4476	LITOS2	36.75
-1.4476	LITOS3	36.63
-1.4414	Incubator	37.25
-1.4414	Negative	36.56
-1.4414	LITOS1	36.94
-1.4414	LITOS2	36.75
-1.4414	LITOS3	36.63
-1.4350	Incubator	37.25
-1.4350	Negative	36.56
-1.4350	LITOS1	36.94
-1.4350	LITOS2	36.75
-1.4350	LITOS3	36.63
-1.4285	Incubator	37.25
-1.4285	Negative	36.56
-1.4285	LITOS1	36.94
-1.4285	LITOS2	36.75
-1.4285	LITOS3	36.63
-1.4224	Incubator	37.25
-1.4224	Negative	36.56
-1.4224	LITOS1	36.94
-1.4224	LITOS2	36.75
-1.4224	LITOS3	36.63
-1.4159	Incubator	37.25
-1.4159	Negative	36.56
-1.4159	LITOS1	36.94
-1.4159	LITOS2	36.75
-1.4159	LITOS3	36.63
-1.4095	Incubator	37.25
-1.4095	Negative	36.56
-1.4095	LITOS1	36.94
-1.4095	LITOS2	36.75
-1.4095	LITOS3	36.63
-1.4034	Incubator	37.25
-1.4034	Negative	36.56
-1.4034	LITOS1	36.94
-1.4034	LITOS2	36.75
-1.4034	LITOS3	36.63
-1.3969	Incubator	37.25
-1.3969	Negative	36.56
-1.3969	LITOS1	36.94
-1.3969	LITOS2	36.75
-1.3969	LITOS3	36.63
-1.3908	Incubator	37.25
-1.3908	Negative	36.56
-1.3908	LITOS1	36.94
-1.3908	LITOS2	36.75
-1.3908	LITOS3	36.63
-1.3843	Incubator	37.25
-1.3843	Negative	36.56
-1.3843	LITOS1	36.94
-1.3843	LITOS2	36.75
-1.3843	LITOS3	36.63
-1.3779	Incubator	37.25
-1.3779	Negative	36.56
-1.3779	LITOS1	36.94
-1.3779	LITOS2	36.75
-1.3779	LITOS3	36.63
-1.3717	Incubator	37.25
-1.3717	Negative	36.56
-1.3717	LITOS1	36.94
-1.3717	LITOS2	36.75
-1.3717	LITOS3	36.63
-1.3653	Incubator	37.25
-1.3653	Negative	36.56
-1.3653	LITOS1	36.94
-1.3653	LITOS2	36.75
-1.3653	LITOS3	36.63
-1.3589	Incubator	37.25
-1.3589	Negative	36.56
-1.3589	LITOS1	36.94
-1.3589	LITOS2	36.75
-1.3589	LITOS3	36.63
-1.3527	Incubator	37.25
-1.3527	Negative	36.56
-1.3527	LITOS1	36.94
-1.3527	LITOS2	36.75
-1.3527	LITOS3	36.63
-1.3463	Incubator	37.25
-1.3463	Negative	36.56
-1.3463	LITOS1	36.94
-1.3463	LITOS2	36.75
-1.3463	LITOS3	36.63
-1.3401	Incubator	37.25
-1.3401	Negative	36.56
-1.3401	LITOS1	36.94
-1.3401	LITOS2	36.75
-1.3401	LITOS3	36.63
-1.3337	Incubator	37.25
-1.3337	Negative	36.56
-1.3337	LITOS1	36.94
-1.3337	LITOS2	36.75
-1.3337	LITOS3	36.63
-1.3273	Incubator	37.25
-1.3273	Negative	36.56
-1.3273	LITOS1	36.94
-1.3273	LITOS2	36.75
-1.3273	LITOS3	36.63
-1.3211	Incubator	37.25
-1.3211	Negative	36.56
-1.3211	LITOS1	36.94
-1.3211	LITOS2	36.75
-1.3211	LITOS3	36.63
-1.3147	Incubator	37.25
-1.3147	Negative	36.56
-1.3147	LITOS1	36.94
-1.3147	LITOS2	36.75
-1.3147	LITOS3	36.63
-1.3083	Incubator	37.25
-1.3083	Negative	36.5
-1.3083	LITOS1	36.94
-1.3083	LITOS2	36.75
-1.3083	LITOS3	36.63
-1.3021	Incubator	37.25
-1.3021	Negative	36.56
-1.3021	LITOS1	36.94
-1.3021	LITOS2	36.75
-1.3021	LITOS3	36.63
-1.2957	Incubator	37.25
-1.2957	Negative	36.56
-1.2957	LITOS1	36.94
-1.2957	LITOS2	36.75
-1.2957	LITOS3	36.63
-1.2895	Incubator	37.25
-1.2895	Negative	36.56
-1.2895	LITOS1	36.94
-1.2895	LITOS2	36.75
-1.2895	LITOS3	36.63
-1.2831	Incubator	37.25
-1.2831	Negative	36.56
-1.2831	LITOS1	36.94
-1.2831	LITOS2	36.75
-1.2831	LITOS3	36.63
-1.2766	Incubator	37.25
-1.2766	Negative	36.56
-1.2766	LITOS1	36.94
-1.2766	LITOS2	36.75
-1.2766	LITOS3	36.63
-1.2705	Incubator	37.25
-1.2705	Negative	36.56
-1.2705	LITOS1	36.94
-1.2705	LITOS2	36.75
-1.2705	LITOS3	36.63
-1.2641	Incubator	37.25
-1.2641	Negative	36.56
-1.2641	LITOS1	36.94
-1.2641	LITOS2	36.75
-1.2641	LITOS3	36.63
-1.2576	Incubator	37.25
-1.2576	Negative	36.5
-1.2576	LITOS1	36.94
-1.2576	LITOS2	36.75
-1.2576	LITOS3	36.63
-1.2515	Incubator	37.25
-1.2515	Negative	36.56
-1.2515	LITOS1	36.94
-1.2515	LITOS2	36.75
-1.2515	LITOS3	36.63
-1.2450	Incubator	37.25
-1.2450	Negative	36.56
-1.2450	LITOS1	36.94
-1.2450	LITOS2	36.75
-1.2450	LITOS3	36.63
-1.2386	Incubator	37.25
-1.2386	Negative	36.56
-1.2386	LITOS1	36.94
-1.2386	LITOS2	36.75
-1.2386	LITOS3	36.63
-1.2324	Incubator	37.25
-1.2324	Negative	36.56
-1.2324	LITOS1	36.94
-1.2324	LITOS2	36.75
-1.2324	LITOS3	36.63
-1.2260	Incubator	37.25
-1.2260	Negative	36.56
-1.2260	LITOS1	36.94
-1.2260	LITOS2	36.75
-1.2260	LITOS3	36.63
-1.2199	Incubator	37.25
-1.2199	Negative	36.56
-1.2199	LITOS1	36.94
-1.2199	LITOS2	36.75
-1.2199	LITOS3	36.63
-1.2134	Incubator	37.25
-1.2134	Negative	36.56
-1.2134	LITOS1	36.94
-1.2134	LITOS2	36.75
-1.2134	LITOS3	36.63
-1.2070	Incubator	37.25
-1.2070	Negative	36.56
-1.2070	LITOS1	36.94
-1.2070	LITOS2	36.75
-1.2070	LITOS3	36.63
-1.2008	Incubator	37.25
-1.2008	Negative	36.56
-1.2008	LITOS1	36.94
-1.2008	LITOS2	36.75
-1.2008	LITOS3	36.63
-1.1944	Incubator	37.25
-1.1944	Negative	36.56
-1.1944	LITOS1	36.94
-1.1944	LITOS2	36.75
-1.1944	LITOS3	36.63
-1.1880	Incubator	37.25
-1.1880	Negative	36.56
-1.1880	LITOS1	36.94
-1.1880	LITOS2	36.75
-1.1880	LITOS3	36.63
-1.1818	Incubator	37.25
-1.1818	Negative	36.56
-1.1818	LITOS1	36.94
-1.1818	LITOS2	36.75
-1.1818	LITOS3	36.63
-1.1754	Incubator	37.25
-1.1754	Negative	36.56
-1.1754	LITOS1	36.94
-1.1754	LITOS2	36.75
-1.1754	LITOS3	36.63
-1.1692	Incubator	37.25
-1.1692	Negative	36.56
-1.1692	LITOS1	36.94
-1.1692	LITOS2	36.75
-1.1692	LITOS3	36.63
-1.1628	Incubator	37.25
-1.1628	Negative	36.56
-1.1628	LITOS1	36.94
-1.1628	LITOS2	36.75
-1.1628	LITOS3	36.63
-1.1564	Incubator	37.25
-1.1564	Negative	36.56
-1.1564	LITOS1	36.94
-1.1564	LITOS2	36.75
-1.1564	LITOS3	36.63
-1.1502	Incubator	37.25
-1.1502	Negative	36.56
-1.1502	LITOS1	36.94
-1.1502	LITOS2	36.75
-1.1502	LITOS3	36.63
-1.1438	Incubator	37.25
-1.1438	Negative	36.56
-1.1438	LITOS1	36.94
-1.1438	LITOS2	36.75
-1.1438	LITOS3	36.63
-1.1373	Incubator	37.25
-1.1373	Negative	36.56
-1.1373	LITOS1	36.94
-1.1373	LITOS2	36.75
-1.1373	LITOS3	36.63
-1.1312	Incubator	37.25
-1.1312	Negative	36.56
-1.1312	LITOS1	36.94
-1.1312	LITOS2	36.75
-1.1312	LITOS3	36.63
-1.1248	Incubator	37.25
-1.1248	Negative	36.56
-1.1248	LITOS1	36.94
-1.1248	LITOS2	36.75
-1.1248	LITOS3	36.63
-1.1186	Incubator	37.25
-1.1186	Negative	36.56
-1.1186	LITOS1	36.94
-1.1186	LITOS2	36.75
-1.1186	LITOS3	36.63
-1.1122	Incubator	37.25
-1.1122	Negative	36.56
-1.1122	LITOS1	36.94
-1.1122	LITOS2	36.75
-1.1122	LITOS3	36.63
-1.1057	Incubator	37.25
-1.1057	Negative	36.56
-1.1057	LITOS1	36.94
-1.1057	LITOS2	36.75
-1.1057	LITOS3	36.63
-1.0996	Incubator	37.25
-1.0996	Negative	36.56
-1.0996	LITOS1	36.94
-1.0996	LITOS2	36.75
-1.0996	LITOS3	36.63
-1.0931	Incubator	37.25
-1.0931	Negative	36.56
-1.0931	LITOS1	36.94
-1.0931	LITOS2	36.75
-1.0931	LITOS3	36.63
-1.0867	Incubator	37.25
-1.0867	Negative	36.56
-1.0867	LITOS1	36.94
-1.0867	LITOS2	36.75
-1.0867	LITOS3	36.63
-1.0806	Incubator	37.25
-1.0806	Negative	36.56
-1.0806	LITOS1	36.94
-1.0806	LITOS2	36.75
-1.0806	LITOS3	36.63
-1.0741	Incubator	37.25
-1.0741	Negative	36.56
-1.0741	LITOS1	36.94
-1.0741	LITOS2	36.75
-1.0741	LITOS3	36.63
-1.0680	Incubator	37.25
-1.0680	Negative	36.56
-1.0680	LITOS1	36.94
-1.0680	LITOS2	36.75
-1.0680	LITOS3	36.63
-1.0615	Incubator	37.25
-1.0615	Negative	36.56
-1.0615	LITOS1	36.94
-1.0615	LITOS2	36.75
-1.0615	LITOS3	36.63
-1.0551	Incubator	37.25
-1.0551	Negative	36.56
-1.0551	LITOS1	36.94
-1.0551	LITOS2	36.75
-1.0551	LITOS3	36.63
-1.0490	Incubator	37.25
-1.0490	Negative	36.56
-1.0490	LITOS1	36.94
-1.0490	LITOS2	36.75
-1.0490	LITOS3	36.63
-1.0425	Incubator	37.25
-1.0425	Negative	36.56
-1.0425	LITOS1	36.94
-1.0425	LITOS2	36.75
-1.0425	LITOS3	36.63
-1.0361	Incubator	37.25
-1.0361	Negative	36.56
-1.0361	LITOS1	36.94
-1.0361	LITOS2	36.75
-1.0361	LITOS3	36.63
-1.0299	Incubator	37.25
-1.0299	Negative	36.56
-1.0299	LITOS1	36.94
-1.0299	LITOS2	36.75
-1.0299	LITOS3	36.63
-1.0235	Incubator	37.25
-1.0235	Negative	36.56
-1.0235	LITOS1	36.94
-1.0235	LITOS2	36.75
-1.0235	LITOS3	36.63
-1.0171	Incubator	37.25
-1.0171	Negative	36.56
-1.0171	LITOS1	36.94
-1.0171	LITOS2	36.75
-1.0171	LITOS3	36.63
-1.0109	Incubator	37.25
-1.0109	Negative	36.56
-1.0109	LITOS1	36.94
-1.0109	LITOS2	36.75
-1.0109	LITOS3	36.63
-1.0045	Incubator	37.25
-1.0045	Negative	36.56
-1.0045	LITOS1	36.94
-1.0045	LITOS2	36.75
-1.0045	LITOS3	36.63
-0.9983	Incubator	37.25
-0.9983	Negative	36.56
-0.9983	LITOS1	36.94
-0.9983	LITOS2	36.75
-0.9983	LITOS3	36.63
-0.9919	Incubator	37.25
-0.9919	Negative	36.56
-0.9919	LITOS1	36.94
-0.9919	LITOS2	36.81
-0.9919	LITOS3	36.63
-0.9855	Incubator	37.25
-0.9855	Negative	36.56
-0.9855	LITOS1	36.94
-0.9855	LITOS2	36.75
-0.9855	LITOS3	36.63
-0.9793	Incubator	37.25
-0.9793	Negative	36.56
-0.9793	LITOS1	36.94
-0.9793	LITOS2	36.75
-0.9793	LITOS3	36.63
-0.9729	Incubator	37.25
-0.9729	Negative	36.5
-0.9729	LITOS1	36.94
-0.9729	LITOS2	36.75
-0.9729	LITOS3	36.63
-0.9664	Incubator	37.25
-0.9664	Negative	36.56
-0.9664	LITOS1	36.94
-0.9664	LITOS2	36.75
-0.9664	LITOS3	36.63
-0.9603	Incubator	37.25
-0.9603	Negative	36.56
-0.9603	LITOS1	36.94
-0.9603	LITOS2	36.75
-0.9603	LITOS3	36.63
-0.9538	Incubator	37.25
-0.9538	Negative	36.56
-0.9538	LITOS1	36.94
-0.9538	LITOS2	36.75
-0.9538	LITOS3	36.63
-0.9474	Incubator	37.25
-0.9474	Negative	36.56
-0.9474	LITOS1	36.94
-0.9474	LITOS2	36.75
-0.9474	LITOS3	36.63
-0.9413	Incubator	37.25
-0.9413	Negative	36.56
-0.9413	LITOS1	36.94
-0.9413	LITOS2	36.75
-0.9413	LITOS3	36.63
-0.9348	Incubator	37.25
-0.9348	Negative	36.56
-0.9348	LITOS1	36.94
-0.9348	LITOS2	36.75
-0.9348	LITOS3	36.63
-0.9287	Incubator	37.25
-0.9287	Negative	36.56
-0.9287	LITOS1	36.94
-0.9287	LITOS2	36.75
-0.9287	LITOS3	36.63
-0.9222	Incubator	37.25
-0.9222	Negative	36.56
-0.9222	LITOS1	36.94
-0.9222	LITOS2	36.75
-0.9222	LITOS3	36.63
-0.9158	Incubator	37.25
-0.9158	Negative	36.56
-0.9158	LITOS1	36.94
-0.9158	LITOS2	36.75
-0.9158	LITOS3	36.63
-0.9097	Incubator	37.25
-0.9097	Negative	36.56
-0.9097	LITOS1	36.94
-0.9097	LITOS2	36.75
-0.9097	LITOS3	36.63
-0.9032	Incubator	37.25
-0.9032	Negative	36.56
-0.9032	LITOS1	36.94
-0.9032	LITOS2	36.75
-0.9032	LITOS3	36.63
-0.8968	Incubator	37.25
-0.8968	Negative	36.56
-0.8968	LITOS1	36.94
-0.8968	LITOS2	36.75
-0.8968	LITOS3	36.63
-0.8906	Incubator	37.25
-0.8906	Negative	36.56
-0.8906	LITOS1	36.94
-0.8906	LITOS2	36.75
-0.8906	LITOS3	36.63
-0.8842	Incubator	37.25
-0.8842	Negative	36.56
-0.8842	LITOS1	36.94
-0.8842	LITOS2	36.75
-0.8842	LITOS3	36.63
-0.8780	Incubator	37.25
-0.8780	Negative	36.56
-0.8780	LITOS1	36.94
-0.8780	LITOS2	36.75
-0.8780	LITOS3	36.63
-0.8716	Incubator	37.25
-0.8716	Negative	36.56
-0.8716	LITOS1	36.94
-0.8716	LITOS2	36.75
-0.8716	LITOS3	36.63
-0.8652	Incubator	37.25
-0.8652	Negative	36.56
-0.8652	LITOS1	36.94
-0.8652	LITOS2	36.75
-0.8652	LITOS3	36.63
-0.8590	Incubator	37.25
-0.8590	Negative	36.56
-0.8590	LITOS1	36.94
-0.8590	LITOS2	36.75
-0.8590	LITOS3	36.63
-0.8526	Incubator	37.25
-0.8526	Negative	36.56
-0.8526	LITOS1	36.94
-0.8526	LITOS2	36.75
-0.8526	LITOS3	36.63
-0.8462	Incubator	37.25
-0.8462	Negative	36.56
-0.8462	LITOS1	36.94
-0.8462	LITOS2	36.75
-0.8462	LITOS3	36.63
-0.8400	Incubator	37.25
-0.8400	Negative	36.56
-0.8400	LITOS1	36.94
-0.8400	LITOS2	36.75
-0.8400	LITOS3	36.63
-0.8336	Incubator	37.25
-0.8336	Negative	36.56
-0.8336	LITOS1	36.94
-0.8336	LITOS2	36.81
-0.8336	LITOS3	36.63
-0.8274	Incubator	37.25
-0.8274	Negative	36.56
-0.8274	LITOS1	36.94
-0.8274	LITOS2	36.75
-0.8274	LITOS3	36.63
-0.8210	Incubator	37.25
-0.8210	Negative	36.56
-0.8210	LITOS1	36.94
-0.8210	LITOS2	36.75
-0.8210	LITOS3	36.63
-0.8145	Incubator	37.25
-0.8145	Negative	36.56
-0.8145	LITOS1	36.94
-0.8145	LITOS2	36.75
-0.8145	LITOS3	36.63
-0.8084	Incubator	37.25
-0.8084	Negative	36.56
-0.8084	LITOS1	36.94
-0.8084	LITOS2	36.75
-0.8084	LITOS3	36.63
-0.8020	Incubator	37.25
-0.8020	Negative	36.56
-0.8020	LITOS1	36.94
-0.8020	LITOS2	36.75
-0.8020	LITOS3	36.63
-0.7955	Incubator	37.25
-0.7955	Negative	36.56
-0.7955	LITOS1	36.94
-0.7955	LITOS2	36.75
-0.7955	LITOS3	36.63
-0.7894	Incubator	37.25
-0.7894	Negative	36.56
-0.7894	LITOS1	36.94
-0.7894	LITOS2	36.75
-0.7894	LITOS3	36.63
-0.7829	Incubator	37.25
-0.7829	Negative	36.56
-0.7829	LITOS1	36.94
-0.7829	LITOS2	36.75
-0.7829	LITOS3	36.63
-0.7768	Incubator	37.25
-0.7768	Negative	36.56
-0.7768	LITOS1	36.94
-0.7768	LITOS2	36.75
-0.7768	LITOS3	36.63
-0.7703	Incubator	37.25
-0.7703	Negative	36.56
-0.7703	LITOS1	36.94
-0.7703	LITOS2	36.75
-0.7703	LITOS3	36.63
-0.7639	Incubator	37.25
-0.7639	Negative	36.56
-0.7639	LITOS1	36.94
-0.7639	LITOS2	36.75
-0.7639	LITOS3	36.63
-0.7578	Incubator	37.25
-0.7578	Negative	36.56
-0.7578	LITOS1	36.94
-0.7578	LITOS2	36.75
-0.7578	LITOS3	36.63
-0.7513	Incubator	37.25
-0.7513	Negative	36.56
-0.7513	LITOS1	36.94
-0.7513	LITOS2	36.75
-0.7513	LITOS3	36.63
-0.7449	Incubator	37.25
-0.7449	Negative	36.56
-0.7449	LITOS1	36.94
-0.7449	LITOS2	36.75
-0.7449	LITOS3	36.63
-0.7387	Incubator	37.25
-0.7387	Negative	36.56
-0.7387	LITOS1	36.94
-0.7387	LITOS2	36.75
-0.7387	LITOS3	36.63
-0.7323	Incubator	37.25
-0.7323	Negative	36.56
-0.7323	LITOS1	36.94
-0.7323	LITOS2	36.75
-0.7323	LITOS3	36.63
-0.7259	Incubator	37.25
-0.7259	Negative	36.56
-0.7259	LITOS1	36.94
-0.7259	LITOS2	36.75
-0.7259	LITOS3	36.63
-0.7197	Incubator	37.25
-0.7197	Negative	36.56
-0.7197	LITOS1	36.94
-0.7197	LITOS2	36.75
-0.7197	LITOS3	36.63
-0.7133	Incubator	37.25
-0.7133	Negative	36.56
-0.7133	LITOS1	36.94
-0.7133	LITOS2	36.75
-0.7133	LITOS3	36.63
-0.7071	Incubator	37.25
-0.7071	Negative	36.56
-0.7071	LITOS1	36.94
-0.7071	LITOS2	36.75
-0.7071	LITOS3	36.63
-0.7007	Incubator	37.25
-0.7007	Negative	36.56
-0.7007	LITOS1	36.94
-0.7007	LITOS2	36.75
-0.7007	LITOS3	36.63
-0.6943	Incubator	37.25
-0.6943	Negative	36.56
-0.6943	LITOS1	36.94
-0.6943	LITOS2	36.75
-0.6943	LITOS3	36.63
-0.6878	Incubator	37.25
-0.6878	Negative	36.56
-0.6878	LITOS1	36.94
-0.6878	LITOS2	36.75
-0.6878	LITOS3	36.63
-0.6817	Incubator	37.25
-0.6817	Negative	36.56
-0.6817	LITOS1	36.94
-0.6817	LITOS2	36.75
-0.6817	LITOS3	36.63
-0.6752	Incubator	37.25
-0.6752	Negative	36.56
-0.6752	LITOS1	36.94
-0.6752	LITOS2	36.75
-0.6752	LITOS3	36.63
-0.6691	Incubator	37.25
-0.6691	Negative	36.56
-0.6691	LITOS1	36.94
-0.6691	LITOS2	36.75
-0.6691	LITOS3	36.63
-0.6627	Incubator	37.25
-0.6627	Negative	36.56
-0.6627	LITOS1	36.94
-0.6627	LITOS2	36.75
-0.6627	LITOS3	36.63
-0.6562	Incubator	37.25
-0.6562	Negative	36.56
-0.6562	LITOS1	36.94
-0.6562	LITOS2	36.75
-0.6562	LITOS3	36.63
-0.6501	Incubator	37.25
-0.6501	Negative	36.56
-0.6501	LITOS1	36.94
-0.6501	LITOS2	36.75
-0.6501	LITOS3	36.63
-0.6436	Incubator	37.25
-0.6436	Negative	36.56
-0.6436	LITOS1	36.94
-0.6436	LITOS2	36.75
-0.6436	LITOS3	36.63
-0.6372	Incubator	37.25
-0.6372	Negative	36.56
-0.6372	LITOS1	36.94
-0.6372	LITOS2	36.75
-0.6372	LITOS3	36.63
-0.6310	Incubator	37.25
-0.6310	Negative	36.56
-0.6310	LITOS1	36.94
-0.6310	LITOS2	36.75
-0.6310	LITOS3	36.63
-0.6246	Incubator	37.25
-0.6246	Negative	36.56
-0.6246	LITOS1	36.94
-0.6246	LITOS2	36.75
-0.6246	LITOS3	36.63
-0.6185	Incubator	37.25
-0.6185	Negative	36.56
-0.6185	LITOS1	36.94
-0.6185	LITOS2	36.75
-0.6185	LITOS3	36.63
-0.6120	Incubator	37.25
-0.6120	Negative	36.56
-0.6120	LITOS1	36.94
-0.6120	LITOS2	36.75
-0.6120	LITOS3	36.63
-0.6056	Incubator	37.25
-0.6056	Negative	36.56
-0.6056	LITOS1	36.94
-0.6056	LITOS2	36.75
-0.6056	LITOS3	36.63
-0.5994	Incubator	37.25
-0.5994	Negative	36.56
-0.5994	LITOS1	36.94
-0.5994	LITOS2	36.75
-0.5994	LITOS3	36.63
-0.5930	Incubator	37.25
-0.5930	Negative	36.56
-0.5930	LITOS1	36.94
-0.5930	LITOS2	36.75
-0.5930	LITOS3	36.63
-0.5866	Incubator	37.25
-0.5866	Negative	36.56
-0.5866	LITOS1	36.94
-0.5866	LITOS2	36.75
-0.5866	LITOS3	36.63
-0.5804	Incubator	37.25
-0.5804	Negative	36.56
-0.5804	LITOS1	36.94
-0.5804	LITOS2	36.75
-0.5804	LITOS3	36.63
-0.5740	Incubator	37.25
-0.5740	Negative	36.56
-0.5740	LITOS1	36.94
-0.5740	LITOS2	36.75
-0.5740	LITOS3	36.63
-0.5678	Incubator	37.25
-0.5678	Negative	36.56
-0.5678	LITOS1	36.94
-0.5678	LITOS2	36.75
-0.5678	LITOS3	36.63
-0.5614	Incubator	37.25
-0.5614	Negative	36.56
-0.5614	LITOS1	36.94
-0.5614	LITOS2	36.75
-0.5614	LITOS3	36.63
-0.5550	Incubator	37.25
-0.5550	Negative	36.56
-0.5550	LITOS1	36.94
-0.5550	LITOS2	36.75
-0.5550	LITOS3	36.63
-0.5488	Incubator	37.25
-0.5488	Negative	36.56
-0.5488	LITOS1	36.94
-0.5488	LITOS2	36.75
-0.5488	LITOS3	36.63
-0.5424	Incubator	37.25
-0.5424	Negative	36.56
-0.5424	LITOS1	36.94
-0.5424	LITOS2	36.75
-0.5424	LITOS3	36.63
-0.5359	Incubator	37.25
-0.5359	Negative	36.56
-0.5359	LITOS1	36.94
-0.5359	LITOS2	36.75
-0.5359	LITOS3	36.63
-0.5298	Incubator	37.25
-0.5298	Negative	36.56
-0.5298	LITOS1	36.94
-0.5298	LITOS2	36.75
-0.5298	LITOS3	36.63
-0.5234	Incubator	37.25
-0.5234	Negative	36.56
-0.5234	LITOS1	36.94
-0.5234	LITOS2	36.75
-0.5234	LITOS3	36.63
-0.5169	Incubator	37.25
-0.5169	Negative	36.56
-0.5169	LITOS1	36.94
-0.5169	LITOS2	36.75
-0.5169	LITOS3	36.63
-0.5108	Incubator	37.25
-0.5108	Negative	36.56
-0.5108	LITOS1	36.94
-0.5108	LITOS2	36.75
-0.5108	LITOS3	36.63
-0.5043	Incubator	37.25
-0.5043	Negative	36.56
-0.5043	LITOS1	36.94
-0.5043	LITOS2	36.75
-0.5043	LITOS3	36.63
-0.4982	Incubator	37.25
-0.4982	Negative	36.56
-0.4982	LITOS1	36.94
-0.4982	LITOS2	36.75
-0.4982	LITOS3	36.63
-0.4917	Incubator	37.25
-0.4917	Negative	36.56
-0.4917	LITOS1	36.94
-0.4917	LITOS2	36.75
-0.4917	LITOS3	36.63
-0.4853	Incubator	37.25
-0.4853	Negative	36.56
-0.4853	LITOS1	36.94
-0.4853	LITOS2	36.75
-0.4853	LITOS3	36.63
-0.4792	Incubator	37.25
-0.4792	Negative	36.56
-0.4792	LITOS1	36.94
-0.4792	LITOS2	36.75
-0.4792	LITOS3	36.63
-0.4727	Incubator	37.25
-0.4727	Negative	36.56
-0.4727	LITOS1	36.94
-0.4727	LITOS2	36.75
[truncated: 13,841 more rows]
