# Supplementary material for: LITOS: a versatile LED illumination tool for optogenetic stimulation
Source: Sci Rep. 2022 Jul 30;12:13139. doi: 10.1038/s41598-022-17312-x (PMC9338960; doi:10.1038/s41598-022-17312-x)
Supplement: Supplementary file 8 — Supplementary Information 8. [file 41598_2022_17312_MOESM8_ESM.csv]

objNuc_ObjectNumber	Image_Metadata_Well	Timepoint	objNuc_Location_Center_X	objNuc_Location_Center_Y	cytoVnuc.corr
1	G07	0	5085.5	714.53	0.5021
2	G07	0	5543.78	713.79	0.5291
3	G07	0	5822.35	718.73	0.5081
4	G07	0	5018.74	722.16	0.4878
5	G07	0	5231.99	722.79	0.6169
6	G07	0	5443.42	733.98	0.5324
7	G07	0	5160	740.24	0.5293
8	G07	0	4929.09	750.3	0.5004
9	G07	0	4470.47	780.84	1.271
10	G07	0	5313.79	777.95	0.4858
11	G07	0	6065.74	777.19	0.7285
12	G07	0	5254.13	778.04	0.5999
13	G07	0	4726.16	792.45	0.5717
14	G07	0	4835.19	795	0.4199
15	G07	0	5466.6	798.05	0.3169
16	G07	0	6303.22	807.02	0.4754
17	G07	0	4582.62	810.26	0.5243
18	G07	0	5547.23	813.56	0.3913
19	G07	0	5741.91	822.05	0.4301
20	G07	0	4870.22	838.6	0.3137
21	G07	0	5818.33	837.87	0.5145
22	G07	0	4366.66	840.5	0.7549
23	G07	0	6024.74	839.82	0.3961
24	G07	0	6230.02	840.86	0.5962
25	G07	0	4036.68	854.34	0.5654
26	G07	0	4100.37	851.85	0.6516
27	G07	0	4293.54	852.22	0.6226
28	G07	0	5885.49	864.35	0.4152
29	G07	0	4527.62	868.31	0.5284
30	G07	0	4192.35	883.65	0.3685
31	G07	0	4632.48	886.05	0.3878
32	G07	0	6264.67	887.3	0.6496
33	G07	0	6335.68	903.21	0.4753
34	G07	0	6621.48	924.56	0.5934
35	G07	0	4011.83	931.83	0.4454
36	G07	0	6689.5	944.13	0.4815
37	G07	0	6506.83	957.71	0.4316
38	G07	0	5642.99	961.31	0.2491
39	G07	0	4210.75	968.36	0.3958
40	G07	0	3749.28	976.82	0.5764
41	G07	0	6458.39	977.53	0.34
42	G07	0	5682.26	981.29	0.2158
43	G07	0	6758.38	985.65	0.613
44	G07	0	3985.22	992.52	0.3567
45	G07	0	6546.24	994.18	0.3212
46	G07	0	5018.29	997.95	0.4933
47	G07	0	3872.66	1004.18	0.5952
48	G07	0	6855.16	1011.86	0.4807
49	G07	0	4744.66	1013.62	0.375
50	G07	0	6319.3	1017.38	0.3394
51	G07	0	4727.37	1019.33	0.2113
52	G07	0	4677.62	1021.59	0.2869
54	G07	0	3117.03	1024.08	0.8656
55	G07	0	3580.39	1027.37	0.585
56	G07	0	5648.05	1028.42	0.3692
57	G07	0	6457.52	1029.31	0.3777
58	G07	0	5838.67	1033.82	0.3886
59	G07	0	3652.3	1036.9	0.4472
60	G07	0	3903.96	1045.18	0.4555
61	G07	0	6637.78	1047.41	0.2898
62	G07	0	6587.2	1049.83	0.2454
63	G07	0	6904.45	1048.86	0.5507
64	G07	0	3113.03	1052.57	0.767
65	G07	0	5776.93	1051.55	0.3486
66	G07	0	5879.73	1056.74	0.2801
68	G07	0	4297.11	1062.79	0.3212
69	G07	0	5177.73	1069.29	2.3124
70	G07	0	5692.09	1069.72	0.389
71	G07	0	6259.56	1075.16	0.2292
72	G07	0	4404.67	1077.46	0.3992
73	G07	0	4956.85	1079.67	0.2843
74	G07	0	4655.52	1080.78	0.3211
75	G07	0	4973.77	1082.83	0.3059
76	G07	0	4210.66	1092.62	0.3677
77	G07	0	3648.21	1098.36	0.3614
78	G07	0	4511.36	1104.57	0.2555
79	G07	0	6627.19	1113.29	1.2142
80	G07	0	6066.44	1117.75	0.2593
81	G07	0	5727.21	1119.91	0.388
82	G07	0	6516.68	1119.22	0.4306
83	G07	0	6751.5	1119.32	0.3911
84	G07	0	4907.92	1126.41	0.4388
85	G07	0	5074.02	1135.26	0.4185
86	G07	0	6162.03	1139.15	0.3947
87	G07	0	5347.8	1142.12	0.2893
88	G07	0	4330.76	1143.04	0.4905
89	G07	0	4950.43	1144.48	0.4192
90	G07	0	6684.38	1144.21	0.3768
91	G07	0	4384.29	1146.21	0.4151
92	G07	0	5117.5	1147.14	0.5452
93	G07	0	5581.3	1149.02	0.3484
94	G07	0	4436.31	1150.26	0.3873
95	G07	0	3485.26	1151.15	0.3662
96	G07	0	4278.38	1151.26	0.3884
97	G07	0	5806.02	1151.48	0.2973
98	G07	0	3913.92	1154.6	0.356
99	G07	0	5200.56	1156.74	0.279
100	G07	0	5752.33	1157.33	0.2433
102	G07	0	5017.34	1159.26	0.2512
103	G07	0	4000.2	1164.81	0.4343
104	G07	0	4530.86	1167.03	0.45
105	G07	0	7238.01	1170.07	0.6297
106	G07	0	6774.65	1171.22	0.3097
107	G07	0	6003.97	1174.42	0.518
108	G07	0	6327.71	1174.4	0.3127
109	G07	0	5896.57	1176.05	0.3831
110	G07	0	7352.05	1174.7	0.7919
111	G07	0	4046.28	1180.72	0.4683
113	G07	0	5811.19	1195.53	0.2713
114	G07	0	4432.85	1197.16	0.2413
115	G07	0	6223.94	1195.46	0.3467
116	G07	0	3629.58	1198.65	0.4736
117	G07	0	3895.14	1197.82	0.2821
118	G07	0	5589.94	1203.78	0.3411
120	G07	0	6876.94	1208.87	0.4139
121	G07	0	6551.19	1213.55	0.2595
122	G07	0	6969.15	1213.01	0.4673
123	G07	0	7083.9	1212.93	0.3205
124	G07	0	3672.61	1215.28	0.3616
125	G07	0	5184.94	1219.05	0.3226
126	G07	0	3169.65	1221.49	0.5737
127	G07	0	5860.08	1223.63	0.2784
128	G07	0	7230.75	1224.03	0.4886
129	G07	0	7091.7	1228.19	0.2792
130	G07	0	3553.93	1231	0.2885
131	G07	0	4497.72	1233.15	0.3248
132	G07	0	4825.49	1232.52	1.6466
133	G07	0	5943.32	1238.05	0.3538
134	G07	0	3480	1242.78	0.4513
135	G07	0	6211.77	1244.1	0.3627
136	G07	0	7129.5	1247.8	0.3533
137	G07	0	4895.46	1249.71	1.6427
138	G07	0	4863.31	1252.79	0.4219
139	G07	0	5999.17	1254.1	0.4262
140	G07	0	6720.87	1263.44	0.2819
141	G07	0	3856.72	1264	0.3758
142	G07	0	6671.07	1269.47	0.3216
143	G07	0	4429.81	1272.04	0.3764
144	G07	0	6999.71	1287.18	0.4865
145	G07	0	3068.75	1292.48	0.6054
146	G07	0	3657.2	1293.14	0.3781
147	G07	0	4269.06	1292.24	0.3866
148	G07	0	4439.36	1297.02	0.2035
149	G07	0	6169.29	1295.56	0.3212
150	G07	0	4874.81	1298.44	0.4377
151	G07	0	3749.6	1299.95	0.4019
152	G07	0	4340.59	1298.74	0.4184
153	G07	0	4506.63	1299.1	0.4074
154	G07	0	6372.04	1298.69	0.3165
155	G07	0	2972.47	1303.11	0.6845
156	G07	0	3982.79	1306.68	0.4043
157	G07	0	5812	1308.57	0.5824
158	G07	0	6264.98	1311.45	0.3935
159	G07	0	6146.84	1311.41	0.3695
160	G07	0	7165.15	1317.31	0.6633
161	G07	0	4679.9	1320.44	0.5603
162	G07	0	4730.1	1319.07	0.2394
163	G07	0	5125.58	1320.99	0.311
164	G07	0	6438.37	1322.71	0.2679
165	G07	0	5536.51	1324.53	0.4758
166	G07	0	4128.31	1333.46	0.3975
167	G07	0	4215.97	1334	0.4009
168	G07	0	3321	1334.46	0.4706
169	G07	0	3514.8	1340.43	0.3009
170	G07	0	5667.25	1340.51	0.4112
171	G07	0	6328.63	1341.45	0.3835
172	G07	0	6661.22	1341.8	0.2816
173	G07	0	6410.23	1349.83	0.3581
174	G07	0	5586.11	1354.74	0.323
175	G07	0	3764.24	1361.48	0.4625
176	G07	0	4081.22	1363.08	0.3235
177	G07	0	5871.8	1365.96	0.4072
178	G07	0	4437.06	1375.67	0.3046
179	G07	0	5538.95	1376.36	0.3113
180	G07	0	3945.71	1381.82	0.2359
181	G07	0	2784.43	1385.96	0.6011
182	G07	0	5924.64	1387.17	0.2487
183	G07	0	3648.65	1393.61	0.3694
184	G07	0	6000.23	1402.35	0.4232
185	G07	0	3044.66	1407.71	0.3828
186	G07	0	3164.24	1408.65	0.4212
187	G07	0	4021.22	1408.95	0.3061
188	G07	0	5640.22	1410.5	0.7682
189	G07	0	6142.2	1411.19	0.3295
190	G07	0	6772.72	1412.76	0.3194
191	G07	0	5732.08	1414.78	0.378
192	G07	0	5498.12	1417.19	0.3137
193	G07	0	4113.61	1417.81	0.5019
194	G07	0	6098.75	1417.91	0.3551
195	G07	0	4171.82	1421.09	0.3297
196	G07	0	7549.24	1422.79	0.4524
197	G07	0	6819.21	1423.11	0.4424
198	G07	0	3933.7	1428.33	0.2762
199	G07	0	3499.61	1428.91	0.3079
200	G07	0	5415.98	1433.79	0.3521
201	G07	0	6662.54	1433.47	0.3399
202	G07	0	5561.56	1441.5	0.7263
203	G07	0	7371.56	1443.36	0.3337
204	G07	0	4077.46	1449.54	0.3632
205	G07	0	4454.19	1448.73	0.3978
206	G07	0	3964.08	1450.27	0.2639
207	G07	0	5206.06	1450.98	0.7363
208	G07	0	5829.67	1457.56	0.3338
209	G07	0	7582.83	1461.03	0.4374
210	G07	0	6432.12	1462.84	0.2789
211	G07	0	4548.19	1461.14	0.3977
212	G07	0	5309.64	1463.46	0.4297
213	G07	0	6835.4	1468.13	0.4717
214	G07	0	6363.52	1474.94	0.5459
215	G07	0	6523.84	1476.3	0.3132
216	G07	0	3702.99	1477.25	0.3727
217	G07	0	6780.82	1477.99	0.3595
218	G07	0	4355.73	1481.02	0.4323
219	G07	0	3874.74	1482.55	0.3816
221	G07	0	7307.66	1492.84	0.4123
222	G07	0	4266.63	1500.38	0.3901
223	G07	0	5730.29	1499.89	0.3059
224	G07	0	3032.26	1502.38	0.3385
225	G07	0	6202.59	1504.14	0.4393
226	G07	0	4211.31	1508.06	0.3402
227	G07	0	4055.32	1515	0.4109
228	G07	0	4138.73	1516.53	0.436
229	G07	0	7669.6	1523.73	0.678
230	G07	0	5438.56	1524.7	0.341
231	G07	0	3213.35	1526.25	0.4865
232	G07	0	4964.14	1532.03	0.3706
233	G07	0	4434.16	1536.7	0.7799
234	G07	0	5747.96	1537.99	0.2815
235	G07	0	5853.13	1539.19	0.28
236	G07	0	3953.92	1540.08	0.2891
237	G07	0	4018.5	1540.11	0.3539
238	G07	0	2661	1544.44	0.4791
239	G07	0	6648.44	1544.93	0.2916
240	G07	0	5362.4	1545.71	0.3163
241	G07	0	7284.93	1548.85	0.3035
242	G07	0	3616.95	1562.15	0.4188
243	G07	0	4318.74	1560.44	0.3758
244	G07	0	4783.16	1561.1	0.4251
246	G07	0	5990.39	1568.08	0.3453
247	G07	0	6606.24	1570.45	0.5813
248	G07	0	5602	1572.57	0.3384
249	G07	0	5891.85	1573.39	0.2896
250	G07	0	3008.15	1578.55	0.3116
251	G07	0	4640.65	1578.26	0.3992
252	G07	0	5240.21	1586.81	0.3254
253	G07	0	7753.56	1588.88	0.4036
254	G07	0	4156.49	1589.84	0.4207
255	G07	0	4262.67	1591.63	0.3435
256	G07	0	5670.95	1592.13	0.3409
257	G07	0	5057.45	1593.71	0.4493
258	G07	0	5551.29	1593.23	0.2512
259	G07	0	6111.8	1594.17	0.2787
261	G07	0	4705.47	1597.22	0.3188
262	G07	0	7171.1	1597.48	0.3539
263	G07	0	5477	1603.35	0.3101
264	G07	0	3169.25	1600.01	0.3339
265	G07	0	2868.07	1603.35	0.3907
266	G07	0	4395.63	1605.32	0.3758
267	G07	0	4509.23	1605.84	0.4273
268	G07	0	3875.34	1611.28	0.4136
269	G07	0	4106.37	1609.85	0.3361
270	G07	0	3304.95	1614.68	0.2934
271	G07	0	5924.45	1613.66	0.2707
272	G07	0	6531.27	1614.85	0.5749
273	G07	0	6004.7	1617.31	0.4363
274	G07	0	6429.11	1619.45	0.5017
275	G07	0	6872.85	1620.76	0.603
276	G07	0	3169.11	1621.03	0.3271
277	G07	0	6212.93	1624.37	0.4637
278	G07	0	7548.36	1626.03	0.2794
279	G07	0	6292.98	1631.5	0.2679
280	G07	0	5662.93	1633.54	0.3734
281	G07	0	6617.99	1633.99	0.4748
283	G07	0	4758.7	1635.29	0.399
284	G07	0	3254.45	1635.85	0.3004
285	G07	0	7284.03	1640.82	0.2596
287	G07	0	5563.18	1643.87	0.3834
288	G07	0	7240.12	1645.86	0.426
289	G07	0	7964.8	1648.89	0.6405
290	G07	0	3057.9	1649.64	0.4303
291	G07	0	7665.53	1650.15	0.5453
292	G07	0	2818.62	1659.06	0.3004
293	G07	0	2724.54	1662.14	0.4663
294	G07	0	6133.85	1662.69	0.2615
295	G07	0	3485.22	1665.97	0.4096
296	G07	0	5147.47	1667.92	0.4205
297	G07	0	4307.33	1669.1	0.3855
298	G07	0	6186.5	1669.86	0.3346
299	G07	0	7154.68	1671.85	0.3915
300	G07	0	5246.74	1679.7	0.3347
301	G07	0	5976.68	1681.5	0.5179
302	G07	0	5064.24	1680.72	0.3827
303	G07	0	3449.3	1684.07	0.3816
304	G07	0	7216.6	1683.39	0.2656
305	G07	0	6559.72	1684.57	0.344
306	G07	0	7062.09	1685.01	0.4174
307	G07	0	2784.82	1687.31	0.3052
308	G07	0	3943.64	1687.32	0.3147
309	G07	0	4663.62	1687.59	0.256
310	G07	0	4394.27	1689.9	0.6902
311	G07	0	4779.2	1693.51	0.364
312	G07	0	7175.82	1693.55	0.4003
313	G07	0	7949.63	1696.74	0.4725
315	G07	0	5500.79	1699.97	0.3276
316	G07	0	5625.11	1698.73	0.4216
317	G07	0	7651.86	1700.67	0.2336
318	G07	0	2477.46	1710.53	0.5387
319	G07	0	6433.47	1717.07	0.37
320	G07	0	2652.82	1723.43	0.5216
321	G07	0	5347.8	1727.28	0.419
322	G07	0	3883.03	1728.88	0.4147
323	G07	0	5198.81	1731.54	0.2856
324	G07	0	5935.28	1734.38	0.3626
325	G07	0	2421.05	1735.72	0.6503
326	G07	0	2765.15	1735.71	0.4213
327	G07	0	3790.93	1736.89	0.3585
328	G07	0	6363.52	1740.65	0.3246
329	G07	0	6193.36	1748.47	0.4811
330	G07	0	4366.08	1752.59	0.3391
331	G07	0	4778.18	1755.14	0.4146
332	G07	0	3196.1	1763.01	0.3758
333	G07	0	7248.87	1765.56	0.3486
334	G07	0	4742.94	1772.6	0.2321
335	G07	0	5412.06	1773.39	0.3206
336	G07	0	3962.87	1778.08	0.4455
337	G07	0	5123.36	1780.62	0.3368
338	G07	0	6466.79	1778.6	0.5404
340	G07	0	2917.48	1784	0.3186
341	G07	0	7151.86	1785.74	0.4093
342	G07	0	4245.67	1789.87	0.5445
343	G07	0	2686.56	1793.42	0.5834
344	G07	0	4432.5	1795.06	0.4105
345	G07	0	3198.36	1801.62	0.3459
346	G07	0	6140.17	1809.28	0.4008
347	G07	0	2800.58	1810.16	0.5709
348	G07	0	8153.88	1813.21	0.5812
349	G07	0	3751.53	1814.62	0.4124
350	G07	0	7245.86	1813.53	0.6382
351	G07	0	7926.44	1818.68	0.4088
352	G07	0	4895.95	1820.5	0.2526
353	G07	0	7200.57	1824.45	0.5328
354	G07	0	5705.14	1827.9	0.5784
355	G07	0	4134.86	1831.83	0.3657
357	G07	0	3621.4	1837.79	0.407
358	G07	0	5225.84	1841.38	0.4138
359	G07	0	6799.2	1842.09	0.3819
360	G07	0	3547.17	1849.89	0.442
361	G07	0	4759.86	1850.8	0.2866
362	G07	0	6416.49	1849.75	0.2785
363	G07	0	6872.54	1852.82	0.449
364	G07	0	2970.56	1854.7	0.3076
365	G07	0	5435.23	1854.15	0.4384
366	G07	0	3734.34	1857.79	0.2762
367	G07	0	6157.92	1861.88	0.4392
368	G07	0	5500.98	1865	0.4282
369	G07	0	6291.25	1863.71	0.3954
370	G07	0	7289.76	1863.94	0.4115
371	G07	0	3800.21	1865.98	0.3309
372	G07	0	4598.94	1865.67	0.3654
373	G07	0	2534.98	1868.84	0.5472
374	G07	0	2855.32	1868.65	0.4592
375	G07	0	6020.11	1872.75	0.3546
376	G07	0	4217.68	1873.36	0.3847
377	G07	0	2124.65	1874.16	0.7441
378	G07	0	7896.42	1876.16	0.4405
379	G07	0	2671.38	1876.76	0.5439
380	G07	0	2466.01	1881.89	0.399
381	G07	0	6481.52	1883.72	0.3438
383	G07	0	5818.44	1887.24	0.4681
384	G07	0	3679.74	1888.22	0.276
385	G07	0	4638.94	1893.49	0.4168
386	G07	0	2327.08	1895.01	0.4569
387	G07	0	4938.41	1894.47	0.2727
388	G07	0	4269.15	1898.26	0.304
389	G07	0	4986.89	1899.5	0.4347
390	G07	0	2292.38	1900.85	0.5142
391	G07	0	3735.12	1901.97	0.2656
392	G07	0	2732.23	1907.68	0.3355
393	G07	0	5582.07	1908.49	0.3213
394	G07	0	6250.74	1913.05	0.3975
395	G07	0	4750.18	1915.41	0.3707
396	G07	0	5444.69	1915.83	0.4109
397	G07	0	3322.73	1921.12	0.5679
398	G07	0	3004.75	1931.06	0.3442
399	G07	0	6002.89	1930.56	0.4262
400	G07	0	7042.24	1931.3	0.4704
401	G07	0	4699.94	1933.37	0.3477
402	G07	0	5296.57	1933.15	0.5763
403	G07	0	3131.88	1934.88	0.2647
404	G07	0	6295.74	1937.42	0.3354
405	G07	0	8220.49	1937.6	0.3941
406	G07	0	4189.83	1939.81	0.3872
407	G07	0	4558.29	1945.39	0.3666
408	G07	0	3520.06	1945.2	0.2873
409	G07	0	5152.8	1947.35	0.3791
410	G07	0	2840.1	1948.8	0.5106
411	G07	0	7729.78	1949.74	0.3559
412	G07	0	8166.11	1952.19	0.4207
413	G07	0	4053.93	1954.41	0.2729
414	G07	0	2318.57	1962.96	0.4649
415	G07	0	5213.22	1962.66	0.4898
416	G07	0	7174.03	1963.2	0.4573
417	G07	0	4906.76	1964.78	0.3705
418	G07	0	6551.42	1966.97	0.2556
419	G07	0	3622.96	1968.06	0.2808
420	G07	0	2236.41	1969.32	0.469
422	G07	0	3699.5	1978.51	0.3229
423	G07	0	6856.96	1978.55	0.3793
424	G07	0	7815.67	1978.75	0.3008
425	G07	0	4254.76	1988.97	0.3147
426	G07	0	5992.47	1988.9	0.4188
427	G07	0	4399.21	1991.98	0.3795
428	G07	0	4210.37	1993.97	0.3141
429	G07	0	5154.42	1994.45	0.4868
430	G07	0	8102.06	1994.76	0.3416
431	G07	0	6736.35	2002.84	0.2808
432	G07	0	6342.03	2004.22	0.2663
433	G07	0	5394.97	2005.31	0.4835
434	G07	0	2707.26	2008.67	0.5055
435	G07	0	7001.66	2009.84	0.5258
436	G07	0	7908.15	2011.24	0.3905
437	G07	0	5318.54	2012.55	0.4043
438	G07	0	7838.74	2012.75	0.3005
439	G07	0	7570.45	2014.91	0.3662
440	G07	0	4813.82	2017.74	0.2889
441	G07	0	5728.97	2017.74	0.437
442	G07	0	7294.74	2025.09	0.4764
443	G07	0	2288.48	2023.38	0.519
444	G07	0	2861.68	2023.11	0.5206
445	G07	0	6277.62	2030.84	0.6286
446	G07	0	2964.24	2031.88	0.5159
447	G07	0	3740.84	2032.57	0.4518
448	G07	0	3840.35	2039.99	0.2794
449	G07	0	5084.61	2040.53	0.4393
451	G07	0	4538.62	2045.57	0.3808
452	G07	0	8433.1	2051.71	0.5813
453	G07	0	4906.07	2051.63	0.2564
454	G07	0	5234.11	2053.2	0.4329
455	G07	0	3323.05	2061.91	0.4883
456	G07	0	2904.89	2067.6	0.348
457	G07	0	4487.21	2068.68	0.4959
458	G07	0	3626.64	2069.13	0.3378
459	G07	0	2620.85	2070.25	0.3313
460	G07	0	2121.79	2074.36	0.4295
461	G07	0	8220.43	2074.4	0.3181
462	G07	0	6613.38	2082.51	0.3648
463	G07	0	7655.94	2087.3	0.371
464	G07	0	2196.57	2090.11	0.6031
465	G07	0	3895.11	2092.68	1.1897
466	G07	0	6789.87	2097.18	0.3729
467	G07	0	5228.64	2107.28	0.4462
468	G07	0	8327.14	2107.79	0.3666
469	G07	0	3980.14	2108.72	0.3939
470	G07	0	3517.43	2113.12	0.4201
471	G07	0	3477.96	2115.44	0.2686
472	G07	0	2978.83	2116.98	0.3181
473	G07	0	6371.15	2116.33	0.3586
474	G07	0	2746.74	2128.52	0.4814
475	G07	0	3827.36	2129.06	0.4153
476	G07	0	5379.61	2128.72	0.4196
477	G07	0	2514.54	2133.22	0.4973
478	G07	0	8084.26	2133.1	0.3111
479	G07	0	2587.81	2136.12	0.398
480	G07	0	7346.22	2138.08	0.4151
481	G07	0	5734.1	2140.87	0.2886
482	G07	0	5503.73	2141.88	0.4151
484	G07	0	2643.14	2146.39	0.5096
485	G07	0	3723.11	2151.57	0.4703
486	G07	0	5094.25	2153.45	0.2692
487	G07	0	2927.88	2157.92	0.3926
488	G07	0	3881.75	2158.15	0.3374
489	G07	0	6422.64	2158.5	0.3234
490	G07	0	7791.03	2162.34	0.4032
491	G07	0	3026.17	2164.78	0.4289
492	G07	0	8058.85	2165.22	0.3494
493	G07	0	6843.13	2167.41	0.2927
494	G07	0	7886.87	2167.92	0.3254
495	G07	0	3534.95	2169.04	0.2467
496	G07	0	7135.24	2171.91	0.3882
497	G07	0	4506.24	2174.38	0.2868
498	G07	0	7906.42	2174.05	0.5402
499	G07	0	8204	2176.56	1.4896
500	G07	0	4337.46	2182.47	0.5791
501	G07	0	5294.34	2182.49	0.5088
502	G07	0	7678.23	2184.03	0.542
503	G07	0	6387.18	2185.72	0.4625
505	G07	0	6783.54	2189.96	0.486
506	G07	0	7873.85	2193.01	0.2629
507	G07	0	4582.54	2194.98	0.4953
508	G07	0	7025.38	2194.47	0.584
509	G07	0	3398.88	2200.37	0.2753
510	G07	0	2229.26	2200.99	0.3486
511	G07	0	3290.75	2202.65	0.3071
512	G07	0	6353.67	2201.84	0.4322
513	G07	0	3619.2	2203.53	0.3435
514	G07	0	5600.29	2207.94	0.4383
515	G07	0	2852.6	2208.11	0.4184
516	G07	0	5442.53	2209.71	0.292
517	G07	0	2035.51	2210.87	0.6537
518	G07	0	8154.79	2210.52	0.3818
519	G07	0	3988.4	2213.15	0.3014
520	G07	0	6468.16	2223.15	0.3232
521	G07	0	5860.88	2225.28	0.3279
522	G07	0	3084.98	2227.1	0.2574
523	G07	0	7797.11	2228.28	0.6043
524	G07	0	2707.69	2235.92	0.3631
525	G07	0	4319.24	2237.11	0.2998
526	G07	0	5372.73	2236.62	0.2682
527	G07	0	3045.95	2240.58	0.3143
528	G07	0	4281.52	2240.45	0.5055
529	G07	0	4371.2	2242.15	0.3857
530	G07	0	4632.69	2245.47	0.2891
531	G07	0	7735.1	2251.67	0.3633
532	G07	0	3220.28	2256.14	0.3395
533	G07	0	4802.99	2256.53	0.2906
534	G07	0	2806.15	2260.18	0.3156
535	G07	0	4056.43	2266.3	0.4689
536	G07	0	2326.97	2268.34	0.3384
537	G07	0	7759.52	2268.26	0.3885
538	G07	0	4283.11	2269.86	0.3492
539	G07	0	7573.09	2273.08	0.3596
540	G07	0	4966.19	2279.89	0.4182
542	G07	0	5116.3	2285.49	0.3516
543	G07	0	3380.89	2292.23	0.5146
544	G07	0	8367.83	2293.73	0.3984
545	G07	0	6444.61	2295.54	0.2823
546	G07	0	5471.04	2297.29	0.3847
547	G07	0	6858.85	2297.23	0.3686
548	G07	0	2412.08	2298.53	0.3626
549	G07	0	2466.83	2303.78	0.6484
550	G07	0	4009.2	2304.95	0.3504
551	G07	0	4845.05	2309.34	0.2706
552	G07	0	5656.79	2316.77	0.3676
553	G07	0	1997.35	2319.72	0.6402
554	G07	0	3334.35	2319.72	0.3213
555	G07	0	4160.96	2320.68	0.2962
556	G07	0	4177.84	2322.85	0.2965
557	G07	0	4799.43	2324.32	0.6765
558	G07	0	6119.71	2323.7	0.3542
559	G07	0	6498.74	2323.84	0.5322
560	G07	0	3456.66	2324.75	0.3119
561	G07	0	7019.98	2325.35	0.622
563	G07	0	7151.63	2330.37	0.3744
564	G07	0	2352.54	2331.04	0.3376
566	G07	0	4733.1	2336.17	0.2767
567	G07	0	4308.26	2339.51	0.3774
568	G07	0	6214.82	2339.53	0.3408
569	G07	0	6852.05	2339.65	0.3886
570	G07	0	8710.92	2341.91	0.7803
571	G07	0	4645.35	2342.62	0.299
572	G07	0	2520.01	2347.91	0.3074
573	G07	0	4418.78	2349.02	0.4059
574	G07	0	7586.07	2352.81	0.4174
575	G07	0	5501.43	2356.53	0.3138
576	G07	0	8300.09	2365.46	0.3857
577	G07	0	3581.26	2374.59	0.2954
578	G07	0	5640.56	2375.89	0.263
579	G07	0	4511.54	2377.47	0.4676
580	G07	0	3996.02	2378.93	0.3611
581	G07	0	5425.26	2383.57	0.4184
582	G07	0	3252.75	2386.18	0.4261
583	G07	0	4673.91	2390.1	0.6097
584	G07	0	5307.13	2390.94	0.4894
585	G07	0	1930.33	2392.74	0.4872
586	G07	0	3865.1	2394.37	0.3757
587	G07	0	6616.18	2396.31	0.4989
588	G07	0	5575.11	2400.01	0.4017
589	G07	0	6395.76	2399.84	0.3782
590	G07	0	8651.57	2402.69	0.5489
591	G07	0	3525.49	2403.16	0.4066
592	G07	0	4330.64	2404.04	0.3956
593	G07	0	3479.37	2405.61	0.3472
594	G07	0	3913.58	2409.43	0.3911
595	G07	0	6907.16	2413.93	0.4299
596	G07	0	5256.41	2413.92	0.4229
597	G07	0	2393.85	2423.28	0.6755
598	G07	0	3032.63	2424.98	0.5167
599	G07	0	5665.3	2425.25	0.2353
600	G07	0	5809.66	2429.67	0.5696
601	G07	0	4150.8	2435	0.2955
602	G07	0	6989.61	2435.75	0.4167
603	G07	0	8677.91	2433.81	0.4669
604	G07	0	5520.29	2436.17	0.2943
606	G07	0	4562.2	2442.05	0.4615
607	G07	0	4245.94	2443.02	0.3507
608	G07	0	5485.48	2455.33	0.2753
609	G07	0	5108.61	2457.79	0.3733
610	G07	0	1875.5	2459.73	0.4132
611	G07	0	2742.45	2461.32	0.4155
612	G07	0	2828.11	2462.86	0.4213
614	G07	0	8343.29	2464.98	0.3711
615	G07	0	5705.58	2473.96	0.2327
616	G07	0	7425.81	2477.59	0.5175
617	G07	0	5609.4	2479.21	0.5587
618	G07	0	4059.68	2483.95	0.3045
619	G07	0	2886.68	2484.13	0.3995
620	G07	0	3821.84	2490.18	0.4639
621	G07	0	4137.23	2505.5	0.4143
622	G07	0	5200.03	2505.38	0.5746
623	G07	0	5510.1	2516.1	0.3904
624	G07	0	6390.32	2517	0.2602
625	G07	0	6625.76	2518.35	0.3505
626	G07	0	7856.92	2521.53	0.4299
627	G07	0	2281.35	2522.76	0.6337
628	G07	0	3764.09	2531.41	0.3342
629	G07	0	4259.42	2531.94	0.2689
630	G07	0	6566.5	2532.41	0.4693
632	G07	0	6298.44	2533.56	0.5335
633	G07	0	5105.32	2534.99	0.3535
634	G07	0	6456.53	2534.5	0.3166
635	G07	0	2930.66	2536.51	0.4375
636	G07	0	8157.81	2536.77	0.3735
637	G07	0	7091.66	2541.41	0.4277
638	G07	0	3318.17	2548.75	0.4471
639	G07	0	4323.12	2551.37	0.3203
640	G07	0	7608.49	2551.31	0.426
641	G07	0	1861.48	2553.18	0.3152
642	G07	0	5410.84	2555.13	0.2849
643	G07	0	8668.97	2554.04	0.2796
644	G07	0	3307.61	2559.07	0.4507
645	G07	0	4214.9	2559.43	0.2702
646	G07	0	5552.93	2568.18	0.3279
647	G07	0	6445.52	2568.38	0.448
648	G07	0	7833.45	2569.06	0.3289
649	G07	0	6378.45	2578.53	0.2447
651	G07	0	3413.77	2583.9	0.5031
652	G07	0	4030.7	2584.66	0.3205
653	G07	0	4260.3	2584.75	0.4391
654	G07	0	5194.46	2586.92	0.5044
655	G07	0	2931.9	2588.27	0.6413
657	G07	0	7484.28	2587.88	0.3958
658	G07	0	4733.58	2597.51	0.5824
659	G07	0	8663.83	2602.86	0.2939
660	G07	0	5462.82	2603.51	0.2937
661	G07	0	1752.39	2605.92	0.5884
662	G07	0	3813.59	2605.35	0.3561
663	G07	0	8387.49	2606.14	0.3582
664	G07	0	4213.5	2607.28	0.4029
665	G07	0	5422.99	2607.18	0.542
666	G07	0	5885.34	2607.72	0.4397
667	G07	0	8735.87	2609.16	0.3452
668	G07	0	7693.49	2610.1	0.3641
669	G07	0	1823.52	2610.98	0.5643
670	G07	0	4437.24	2612.46	0.3474
671	G07	0	5043.81	2611.93	0.4763
672	G07	0	6820.96	2615.38	0.4596
673	G07	0	8621.14	2617.12	0.6013
674	G07	0	4503.32	2621.95	0.2663
675	G07	0	6291.4	2622.37	0.3249
676	G07	0	8015.57	2627.35	0.5654
677	G07	0	6734.6	2631.38	0.3797
678	G07	0	3996.11	2632.88	0.3688
679	G07	0	6376.45	2641.14	0.4049
680	G07	0	8097.51	2641	0.6101
681	G07	0	4979.33	2644.54	0.3883
682	G07	0	2258.5	2644.23	0.6176
683	G07	0	5504.13	2644.06	0.5278
684	G07	0	4193	2649.1	0.5289
685	G07	0	5750.65	2650.81	0.3221
686	G07	0	2324.52	2652.49	0.6001
687	G07	0	2762.77	2651.57	0.4769
688	G07	0	6880.1	2657.65	0.433
689	G07	0	3945.39	2659.17	0.2944
690	G07	0	7956.74	2659.15	0.5806
691	G07	0	8858.69	2662.71	0.5436
692	G07	0	4212.06	2663.44	1.677
694	G07	0	7592.74	2664.95	0.3401
695	G07	0	8692.55	2668.65	0.2902
696	G07	0	5985.89	2669.96	0.6044
697	G07	0	3885.51	2675.47	0.3204
698	G07	0	3332.47	2677.1	0.4806
699	G07	0	2408.54	2679.84	0.5009
700	G07	0	1506.21	2684.3	0.691
701	G07	0	3158.05	2683.29	0.4335
702	G07	0	2528.51	2693.33	0.3972
703	G07	0	5379.81	2693	0.3508
704	G07	0	5497.16	2693.89	0.5226
705	G07	0	4174.78	2696.66	0.5024
706	G07	0	1702.72	2698.21	0.549
707	G07	0	4343.24	2699.34	0.4222
708	G07	0	4821.41	2700.45	0.3087
709	G07	0	7888.19	2701.71	0.4018
710	G07	0	2581.36	2702.98	0.3876
711	G07	0	4477.8	2703.77	0.399
712	G07	0	8134.47	2705.08	0.4772
713	G07	0	2661.37	2708.35	0.3765
714	G07	0	6957.29	2710.46	0.4675
715	G07	0	6184.5	2713.87	0.4734
716	G07	0	3064.72	2715.37	0.2641
717	G07	0	4406.76	2716.41	0.3963
718	G07	0	6895.09	2716.58	0.3054
719	G07	0	4260.2	2719.1	0.5193
720	G07	0	4880.02	2727.3	0.2967
721	G07	0	4970.12	2729.51	0.552
722	G07	0	5787.99	2730.04	0.4056
723	G07	0	1836.73	2731.19	0.6896
724	G07	0	3761.44	2731.59	0.4668
725	G07	0	7849.99	2733.15	0.6985
726	G07	0	6395.26	2735.72	0.4747
727	G07	0	5061.83	2737.83	0.6107
728	G07	0	5537.23	2738.48	0.3168
729	G07	0	5224.19	2740.67	0.3667
730	G07	0	4051.87	2748.09	0.4081
731	G07	0	5114.6	2747.82	0.3551
732	G07	0	3518.85	2749.12	0.3593
733	G07	0	8787.22	2749.31	0.4741
734	G07	0	2745.77	2753.06	0.3653
735	G07	0	4081.4	2753.64	0.7769
736	G07	0	5412.65	2753.41	0.3741
737	G07	0	2924.74	2754.24	0.427
738	G07	0	5347.89	2757.84	0.4054
739	G07	0	2371.78	2760.44	0.4119
740	G07	0	4344.15	2767.91	0.3659
741	G07	0	1934.27	2770.14	0.5543
742	G07	0	4250.85	2768.95	0.3324
743	G07	0	3344.23	2770.53	0.7702
744	G07	0	3654.78	2772.19	0.5738
745	G07	0	2572.21	2773.48	0.4139
746	G07	0	4181.06	2773.77	0.3356
747	G07	0	4961.8	2773.09	0.2879
748	G07	0	3488.6	2777.27	0.2659
749	G07	0	7099.25	2786.33	0.4376
750	G07	0	4698.09	2796.07	0.436
751	G07	0	2901	2799.22	0.6304
752	G07	0	5999.13	2801.39	0.5165
753	G07	0	7465.41	2804.16	0.4669
754	G07	0	5164.58	2804.13	0.4637
755	G07	0	4560.55	2808.54	0.4111
756	G07	0	6141	2809.97	0.4235
757	G07	0	5492.86	2811.35	0.3801
758	G07	0	4059.4	2813.22	0.337
759	G07	0	5261.71	2811.89	0.5109
760	G07	0	5343.35	2816.94	0.3972
761	G07	0	1896.53	2821.78	0.4985
762	G07	0	7223.76	2822.46	0.4416
763	G07	0	6619.35	2823	0.403
764	G07	0	1802.89	2827.58	0.5738
765	G07	0	2616.31	2827.48	0.4039
766	G07	0	8077.1	2826.97	0.3663
767	G07	0	3406.9	2829.79	0.4011
768	G07	0	6036.31	2830.26	0.4981
769	G07	0	6118.9	2830.65	0.401
770	G07	0	3505.42	2833.17	0.2743
771	G07	0	4366.74	2836.7	0.4075
772	G07	0	3083.58	2840.07	0.5939
773	G07	0	3932.61	2839.89	0.4219
774	G07	0	7076.19	2843.39	0.3088
775	G07	0	4581.59	2844.37	0.3543
776	G07	0	1706	2847.89	0.5037
777	G07	0	3466.1	2849.33	0.2519
778	G07	0	6822.21	2852.09	0.286
779	G07	0	7328.71	2851.46	0.5387
780	G07	0	2355.68	2860.11	0.3582
781	G07	0	8384.43	2865.48	0.2368
782	G07	0	2067.78	2864.97	0.3723
783	G07	0	5668.31	2869.83	0.5365
784	G07	0	8160.49	2871.89	0.4248
785	G07	0	2502.26	2875.14	0.309
786	G07	0	4107.62	2876.94	0.6076
787	G07	0	3486.44	2878.21	0.4262
788	G07	0	3582.6	2878.99	0.3238
789	G07	0	3622.78	2878.06	0.3577
790	G07	0	2056.06	2881.08	0.3444
791	G07	0	3725.93	2879.31	0.5342
792	G07	0	4372.23	2880.19	0.328
793	G07	0	2630.54	2879.96	0.3289
794	G07	0	1360.3	2884.52	0.8394
795	G07	0	2542.05	2885.62	0.3063
796	G07	0	5130.72	2887.97	0.3555
797	G07	0	1501.2	2891.63	0.3705
798	G07	0	6102.55	2892.67	0.535
799	G07	0	5735.69	2898.38	0.3086
800	G07	0	3537.55	2900.54	0.4116
801	G07	0	5319.53	2899.67	0.3316
802	G07	0	1707.89	2903.94	0.6553
803	G07	0	7236.91	2908.72	0.3583
804	G07	0	3052.57	2913.18	0.4403
805	G07	0	5202.94	2914.39	0.2809
807	G07	0	7175.88	2919.45	0.3219
808	G07	0	3398.97	2920.51	0.2554
809	G07	0	4027.9	2921.36	0.5019
810	G07	0	4460.44	2918.14	0.7173
811	G07	0	5286.55	2921.57	0.249
812	G07	0	6501.56	2925.09	0.381
813	G07	0	7368.14	2925.18	0.6272
814	G07	0	8764.16	2925.03	0.4794
815	G07	0	5512.05	2925.84	0.3271
816	G07	0	8170.94	2926.16	0.3509
817	G07	0	3950.66	2927.46	0.2899
818	G07	0	5568.07	2928.52	0.3612
819	G07	0	3844.51	2930.15	0.2619
820	G07	0	4376.79	2931.35	0.3136
821	G07	0	4970.98	2932.92	0.3711
822	G07	0	5803.25	2933.36	0.3779
823	G07	0	3409.03	2936.86	0.2395
824	G07	0	4801.72	2935.73	0.2688
825	G07	0	4894.41	2937.71	0.4822
826	G07	0	4195.48	2946.52	0.3283
827	G07	0	6727.7	2945.45	0.3304
828	G07	0	4349.44	2946.25	0.5774
829	G07	0	5621.59	2946.84	0.309
830	G07	0	6460.45	2951.74	0.5241
831	G07	0	5389.94	2955.9	0.5311
833	G07	0	5313.44	2959.21	0.3431
834	G07	0	3798.79	2963.32	0.3184
835	G07	0	5178.26	2961.84	0.5713
836	G07	0	4057.23	2965.69	0.4461
837	G07	0	5004.87	2966.64	0.4364
838	G07	0	6207.58	2966.82	0.6405
840	G07	0	1711.76	2975.86	0.3837
841	G07	0	3845.74	2978.67	0.2719
842	G07	0	3113.3	2983.49	0.2829
843	G07	0	8560.35	2980.87	0.3197
844	G07	0	4882.58	2982.66	0.5343
845	G07	0	5296.84	2983.4	0.5773
846	G07	0	7968.54	2986.55	0.2575
848	G07	0	2158.19	2990.96	0.4252
849	G07	0	6712.57	2990.41	0.3679
850	G07	0	3460.27	2992.37	0.2875
851	G07	0	8931.38	2992.05	0.4645
852	G07	0	2819.59	2994.19	0.4507
853	G07	0	3198.52	2994.79	0.3846
854	G07	0	4589.78	2996.5	0.7895
855	G07	0	4822.14	2996.13	0.5794
856	G07	0	2236.96	2997.06	0.3797
857	G07	0	8365.63	2997.72	0.2843
858	G07	0	5072.78	3002.15	0.4762
859	G07	0	7893.32	3003.12	0.6792
860	G07	0	3743.74	3006.58	0.4429
861	G07	0	5665.06	3007.92	0.3959
862	G07	0	6622.53	3006.67	0.3131
863	G07	0	3997.8	3008.97	0.3963
864	G07	0	6007.69	3008.49	0.4248
865	G07	0	6076.34	3012.7	0.4814
866	G07	0	4079.4	3018	0.3444
867	G07	0	3793.77	3025.64	0.4535
868	G07	0	5806.82	3027.12	0.3593
869	G07	0	4343.03	3028.73	0.552
870	G07	0	5552.57	3029.46	0.5224
871	G07	0	6289.23	3033.63	0.5303
872	G07	0	1721.23	3036.37	0.6355
873	G07	0	1979.16	3038.43	0.4376
874	G07	0	3378.52	3039.08	0.3153
875	G07	0	3529.96	3039.9	0.4722
876	G07	0	6316.37	3045.89	0.4188
877	G07	0	6632.76	3049.03	0.3088
878	G07	0	1541.92	3053.83	0.8022
879	G07	0	5654.61	3053.35	0.5096
880	G07	0	1394.9	3060.36	0.7807
881	G07	0	3307.35	3061.12	0.403
882	G07	0	2427.72	3062.97	0.3976
883	G07	0	6116.86	3068.86	0.4248
884	G07	0	3862.17	3070.67	0.3282
885	G07	0	5451.98	3069.79	0.4299
886	G07	0	8988.23	3071.18	0.3787
887	G07	0	2983.74	3075.47	0.2793
888	G07	0	8384.69	3077.72	0.3161
889	G07	0	5808.77	3087.01	0.3033
890	G07	0	2877.83	3087.83	0.3172
891	G07	0	3367.1	3088.86	0.4995
892	G07	0	3252.07	3089.79	0.4028
893	G07	0	4119.97	3090.95	0.3305
894	G07	0	5078.46	3088.58	0.3438
895	G07	0	7287.9	3091.62	0.4527
896	G07	0	6835.25	3093.31	0.5688
897	G07	0	3011.57	3096.48	0.4932
898	G07	0	7345.14	3096.39	0.3355
899	G07	0	3467.41	3101.32	0.2486
900	G07	0	1268.67	3105.46	0.7549
901	G07	0	5770.75	3105.01	0.2977
902	G07	0	5041.5	3113.03	0.3174
903	G07	0	5315.53	3113.88	0.4757
904	G07	0	6018.98	3114.49	0.3013
905	G07	0	1656.29	3114.02	0.43120000000000003
906	G07	0	6755.71	3116.95	0.4358
907	G07	0	5182.8	3118.7	0.614
908	G07	0	1543.94	3121.97	0.5843
909	G07	0	2619.66	3124.44	0.3653
910	G07	0	2946.63	3128.38	0.4058
911	G07	0	8520.26	3129.65	0.5901
912	G07	0	3820.97	3135.66	0.4813
913	G07	0	4322.5	3140.5	0.3158
914	G07	0	3181.63	3142.31	0.472
915	G07	0	1347.01	3148.24	0.594
916	G07	0	2666.58	3150.58	0.3277
917	G07	0	5144.84	3150.44	0.3276
918	G07	0	6508.7	3149.36	0.5402
919	G07	0	3540.56	3155.71	0.4119
920	G07	0	2622.12	3160.65	0.4372
921	G07	0	4915.29	3162.53	0.3753
922	G07	0	5725.46	3162.53	0.5257
923	G07	0	6445.35	3165.05	0.244
924	G07	0	6230.65	3166.86	0.4356
925	G07	0	2687.63	3169.67	0.3499
926	G07	0	2541.37	3171.7	0.5373
927	G07	0	2998.87	3172.79	0.2689
928	G07	0	5364.14	3171.78	0.3131
929	G07	0	6054.33	3171.94	0.2917
930	G07	0	4080.42	3187.68	0.3563
932	G07	0	4935.73	3190.6	0.4557
933	G07	0	5458.3	3199.03	0.3703
934	G07	0	2815.18	3200.34	0.4123
935	G07	0	5083.63	3201.47	0.3871
936	G07	0	5514.07	3201.39	0.3549
938	G07	0	7044.65	3203.72	0.3181
939	G07	0	8895.12	3204.33	0.413
940	G07	0	2689.14	3208.34	0.3152
941	G07	0	2193.57	3211.9	0.5574
942	G07	0	2070.2	3212.74	0.5706
943	G07	0	5662	3217.51	0.3438
944	G07	0	3312.66	3218.51	0.43
946	G07	0	4832.85	3220.84	0.388
947	G07	0	5595.7	3228.86	0.3452
949	G07	0	7539.34	3234.49	0.3625
950	G07	0	4239.42	3234.81	0.5461
951	G07	0	2281.93	3238.57	0.379
952	G07	0	3521.32	3238.83	0.4439
953	G07	0	4683.51	3239.84	0.2294
954	G07	0	1972.88	3241.51	0.5458
955	G07	0	4342.88	3243.63	0.4853
956	G07	0	3204.89	3244.89	0.3363
957	G07	0	2514.38	3247.69	0.3335
958	G07	0	8957.53	3252.05	0.3448
959	G07	0	1656.02	3256.83	0.7907
960	G07	0	2805.49	3258.12	0.3037
961	G07	0	2920.27	3257.71	0.3473
962	G07	0	3195.03	3258.37	0.3088
963	G07	0	5830.81	3260.63	0.4538
964	G07	0	6183.8	3261.99	0.4849
965	G07	0	4020.39	3263.13	0.5416
966	G07	0	8642.31	3264.16	0.4292
968	G07	0	4210.91	3267.49	0.5632
969	G07	0	5535.16	3266.91	0.2896
970	G07	0	4444.41	3268.74	0.5007
971	G07	0	3717.28	3272.36	0.4077
972	G07	0	8107.54	3275.11	0.4366
973	G07	0	2314.78	3275.74	0.4609
974	G07	0	3944.6	3276.45	0.4448
976	G07	0	5709.86	3279.93	0.2698
977	G07	0	2151.47	3280.19	0.4276
978	G07	0	4517.69	3283.32	0.4022
979	G07	0	5988.34	3288.42	0.3351
980	G07	0	8475.51	3293.92	0.4842
981	G07	0	2362.82	3298.9	0.4331
982	G07	0	9257.91	3300.41	0.6163
983	G07	0	7166.26	3302.65	0.4141
984	G07	0	7249.1	3303.92	0.5522
985	G07	0	4131.18	3306.21	0.6036
986	G07	0	6176.17	3307.17	0.4637
987	G07	0	9193.38	3306.31	0.4387
988	G07	0	1435.44	3307.59	0.8721
989	G07	0	2107.73	3307.88	0.477
990	G07	0	2728.63	3310.73	0.66
991	G07	0	1342.64	3311.73	0.7456
992	G07	0	2787.86	3313	0.3074
993	G07	0	3078.37	3314.78	0.2496
994	G07	0	5570.02	3315.09	0.3173
995	G07	0	2506.02	3319.58	0.5886
997	G07	0	2829.34	3329.32	0.3668
998	G07	0	3241.45	3337.08	0.3904
1000	G07	0	6860.05	3336.82	0.4097
1001	G07	0	7926.35	3337.57	0.3896
1002	G07	0	3340.43	3340.53	0.3514
1003	G07	0	5162.91	3340.64	0.4281
1004	G07	0	3190.8	3350.97	0.2217
1005	G07	0	8467.61	3351.03	0.4436
1006	G07	0	4028.48	3352.6	0.5168
1007	G07	0	1798.45	3355.76	0.7335
1008	G07	0	5082.72	3356.58	0.3331
1009	G07	0	5263.96	3358.06	0.3482
1010	G07	0	3494.6	3359.02	0.3906
1011	G07	0	8217.44	3360.11	0.7013
1012	G07	0	6215.02	3361.46	0.4809
1013	G07	0	4475.6	3364.9	0.4717
1014	G07	0	5536.49	3365.36	0.2186
1015	G07	0	5647.93	3367.99	0.2909
1016	G07	0	6355.44	3366.74	0.2936
1017	G07	0	9038.58	3367.28	0.2673
1018	G07	0	7474.05	3368.48	0.4647
1019	G07	0	4081.19	3371.78	0.2948
1020	G07	0	8677.9	3371.66	0.4145
1021	G07	0	9177.12	3372.93	0.4356
1022	G07	0	3779.89	3377.37	0.6448
1023	G07	0	1969.49	3378.82	0.5284
1026	G07	0	7413.52	3383.04	0.3431
1027	G07	0	2827.73	3386.16	0.2894
1028	G07	0	5563.75	3386.88	0.4327
1029	G07	0	5700.54	3388.99	0.3691
1030	G07	0	4994.78	3392.37	0.5207
1031	G07	0	5301.16	3390.66	0.4049
1033	G07	0	5063.6	3398.91	0.3107
1034	G07	0	6066.53	3400.05	0.3959
1035	G07	0	1360.8	3404.71	0.7967
1036	G07	0	5644.77	3405.59	0.3844
1037	G07	0	6025.51	3408.87	0.3603
1038	G07	0	6340.99	3409.15	0.2858
1039	G07	0	3358.78	3415.34	0.3796
1040	G07	0	5854.76	3416.47	0.2971
1041	G07	0	9241.34	3425.2	0.4721
1042	G07	0	2888.76	3428.28	0.4163
1043	G07	0	8255.53	3427.38	0.4437
1044	G07	0	6142.32	3431.33	0.6074
1045	G07	0	3495.54	3435.38	0.396
1046	G07	0	5199.05	3435.09	0.3364
1047	G07	0	3328.59	3436.41	0.527
1049	G07	0	3035.3	3440.79	0.4964
1050	G07	0	6272.36	3441.91	0.498
1051	G07	0	4521.28	3444.23	0.5974
1052	G07	0	4384.94	3447.12	0.4503
1053	G07	0	4703.96	3446.78	0.3591
1054	G07	0	6084.55	3449.98	0.505
1056	G07	0	6736.66	3452.35	0.4675
1057	G07	0	8602.9	3460.48	0.434
1058	G07	0	1791.1	3462.29	0.5801
1059	G07	0	5095.43	3465.25	0.558
1060	G07	0	5004.17	3470.53	0.4511
1061	G07	0	4370.14	3476.11	0.3535
1062	G07	0	7020.37	3475.13	0.5641
1063	G07	0	4258.6	3477.72	0.3293
1064	G07	0	7214.37	3477.57	0.327
1065	G07	0	9047.01	3478.4	0.2606
1066	G07	0	1171.61	3480.5	0.6062
1067	G07	0	2664.97	3485.88	0.4769
1068	G07	0	1111.27	3488.93	0.7071
1069	G07	0	3867.19	3495.25	0.9033
1070	G07	0	7337.72	3495.14	0.5532
1071	G07	0	3648.8	3498.12	0.5601
1072	G07	0	6596.76	3497.86	0.2914
1073	G07	0	3840.52	3500.06	0.3949
1074	G07	0	7605.75	3500.51	0.5709
1075	G07	0	3262.43	3500.58	0.5238
1076	G07	0	3489.43	3501.66	0.5697
1077	G07	0	3914.43	3503.91	0.3924
1078	G07	0	3604.88	3506.4	0.3787
1079	G07	0	3447.06	3506.48	0.4536
1080	G07	0	1918.72	3509.81	0.735
1081	G07	0	5530.85	3512.88	0.3147
1082	G07	0	5647.91	3516.3	0.4971
1083	G07	0	5884.25	3518.99	0.3466
1084	G07	0	3742.4	3520.8	0.3109
1085	G07	0	8331.41	3521.94	0.3863
1086	G07	0	7740.05	3528.62	0.6672
1087	G07	0	1423.34	3531.7	0.7165
1088	G07	0	4409.09	3530.65	0.4063
1089	G07	0	6226.29	3537.72	0.5556
1090	G07	0	6513.86	3537.33	0.2993
1091	G07	0	5094.65	3538.57	0.4299
1092	G07	0	7777.55	3544.85	0.4382
1093	G07	0	5614.47	3546.24	0.3169
1094	G07	0	3808.42	3548.34	0.4773
1095	G07	0	3198.48	3549.65	0.4884
1097	G07	0	5688.84	3551.88	0.337
1098	G07	0	4842.94	3554.34	0.6573
1099	G07	0	5165.44	3553.74	0.4832
1100	G07	0	3242.25	3557.85	0.5709
1101	G07	0	5532.81	3560.08	0.6673
1102	G07	0	7305.09	3559.14	0.3005
1103	G07	0	1470.27	3564.04	0.8443
1104	G07	0	5709.07	3566.42	0.2911
1105	G07	0	1607.99	3568.13	0.7934
1106	G07	0	5562.36	3568.25	0.4489
1107	G07	0	4497.04	3574.66	0.4541
1108	G07	0	8196	3578.08	0.4254
1109	G07	0	2852.65	3580.8	0.5551
1110	G07	0	2981.23	3584.33	0.7389
1111	G07	0	3983.93	3586.44	0.4411
1112	G07	0	1755.1	3587.4	0.6213
1113	G07	0	7563.33	3588.64	0.3462
1114	G07	0	4379.72	3589.98	0.3243
1115	G07	0	5208.23	3589.1	0.406
1117	G07	0	4439.45	3596.42	0.4716
1118	G07	0	4561.83	3597.02	0.566
1119	G07	0	6240.23	3597.5	0.5525
1120	G07	0	3627.36	3598.06	0.5283
1121	G07	0	3385.48	3601.21	0.3232
1122	G07	0	5439.04	3601.58	0.3076
1123	G07	0	1699.29	3604.55	0.4672
1124	G07	0	6391.75	3607.6	0.4
1125	G07	0	3806.97	3611.04	0.2716
1126	G07	0	9400.32	3610.83	0.4955
1127	G07	0	2921.92	3615.03	0.5069
1128	G07	0	6708.54	3616.05	0.342
1129	G07	0	1735.77	3619.03	0.5975
1130	G07	0	4633.15	3618.27	0.5375
1131	G07	0	1643.42	3619.78	0.5389
1133	G07	0	6502.19	3621.91	0.271
1134	G07	0	4936.52	3624.24	0.3973
1135	G07	0	6593.42	3624.27	0.3501
1136	G07	0	7863.28	3624.1	0.502
1137	G07	0	5032.64	3629.6	0.3648
1138	G07	0	8252.17	3626.36	0.348
1139	G07	0	5273.63	3630.72	0.4508
1140	G07	0	4762.86	3632.91	0.4815
1141	G07	0	6060.17	3636.05	0.4296
1142	G07	0	3815.71	3639.25	0.265
1143	G07	0	5590.08	3641.86	0.3299
1144	G07	0	1841.3	3647.69	0.5553
1145	G07	0	5368.05	3648.49	0.385
1146	G07	0	5182.99	3649.27	0.4248
1147	G07	0	4354.28	3651.37	0.3589
1148	G07	0	6882.73	3653.82	0.6718
1149	G07	0	3585.46	3656.33	0.5214
1151	G07	0	6229.23	3660.19	0.531
1153	G07	0	3345.98	3674.46	0.4655
1154	G07	0	1187.2	3676.2	0.8751
1155	G07	0	1790.69	3677.22	0.4584
1156	G07	0	4009.11	3676.36	0.261
1157	G07	0	4768.16	3682.63	0.3426
1158	G07	0	5837.28	3686.76	0.2867
1159	G07	0	4317.69	3694.26	0.4922
1160	G07	0	7201.13	3693.38	0.441
1161	G07	0	4985.89	3698.57	0.3768
1162	G07	0	6079.48	3699.35	0.3858
1163	G07	0	3798.22	3701.26	0.4086
1164	G07	0	3713.72	3703.21	0.3947
1165	G07	0	2919.21	3708.42	0.4743
1166	G07	0	7273.88	3710.18	0.4636
1167	G07	0	1257.35	3710.92	0.72
1168	G07	0	1568.58	3715.43	0.6773
1169	G07	0	6826.61	3715.36	0.4192
1170	G07	0	4614.2	3720.68	0.3514
1171	G07	0	6504.57	3724.93	0.3427
1173	G07	0	5087.7	3727.84	0.3269
1174	G07	0	7054.31	3735.23	0.4269
1175	G07	0	7700.39	3736.28	0.4115
1176	G07	0	5238.17	3737.93	0.4201
1178	G07	0	9289.81	3739.24	0.3961
1179	G07	0	5145.7	3748.93	0.3122
1180	G07	0	2335.5	3752.06	0.1611
1181	G07	0	5700.37	3752.77	0.3616
1182	G07	0	3637.49	3762.38	0.3961
1183	G07	0	4567.04	3761.38	0.3364
1184	G07	0	3869.84	3763.82	0.3738
1185	G07	0	4462.95	3762.93	0.2978
1186	G07	0	4519.17	3764.76	0.3595
1187	G07	0	6947.89	3764.81	0.3909
1188	G07	0	6657.44	3767.12	0.5038
1189	G07	0	1711.22	3769.65	0.5543
1190	G07	0	5861.85	3770.93	0.3408
1191	G07	0	5898.6	3773.48	0.23
1192	G07	0	5648.22	3775.32	0.4355
1193	G07	0	5948.75	3775.95	0.3426
1194	G07	0	4704.9	3776.3	0.3591
1195	G07	0	4002.67	3780.02	0.4007
1196	G07	0	5355.83	3780.48	0.5019
1197	G07	0	3759.8	3783.35	0.3546
1198	G07	0	6605.71	3783.4	0.2834
1199	G07	0	6068.1	3786.05	0.2329
1200	G07	0	7222.4	3786.09	0.3473
1201	G07	0	6427.09	3791.91	0.4887
1202	G07	0	7069.49	3791.59	0.545
1204	G07	0	4615.82	3794.49	0.4071
1205	G07	0	7401.24	3796.1	0.4147
1206	G07	0	7865.43	3795.97	0.4349
1207	G07	0	1119.73	3798.81	0.6906
1208	G07	0	7496.69	3801.23	0.4402
1209	G07	0	8694.34	3804.78	0.2895
1210	G07	0	6013.11	3812.39	0.4243
1211	G07	0	4564.35	3815.63	0.3555
1213	G07	0	7572.58	3823.01	0.4598
1214	G07	0	8564.8	3823.43	0.3776
1215	G07	0	4350.07	3829.61	0.231
1216	G07	0	8196	3829.17	0.4915
1217	G07	0	7714.74	3831.4	0.4379
1218	G07	0	6676.87	3834.13	0.5487
1219	G07	0	1038.69	3836.26	0.6286
1220	G07	0	3960.86	3837.56	0.2448
1222	G07	0	4710.98	3843.61	0.3111
1223	G07	0	2564.06	3852.34	0.5676
1224	G07	0	7364.55	3854.65	0.2816
1225	G07	0	4439.68	3857.52	0.306
1226	G07	0	5307.26	3858.68	0.37
1227	G07	0	6523.9	3862.28	0.4701
1228	G07	0	2126.72	3867.03	0.6381
1229	G07	0	3282.14	3880.78	0.5868
1230	G07	0	9218.56	3881.12	0.4571
1231	G07	0	3265.73	3882.74	0.6057
1233	G07	0	8286.71	3887.8	0.4099
1234	G07	0	3403.74	3895	0.6219
1235	G07	0	4369.47	3895.36	0.1893
1236	G07	0	8656.81	3898.44	0.2977
1237	G07	0	2876.95	3901.18	0.5708
1238	G07	0	3037.2	3900.11	0.4088
1239	G07	0	5019.32	3900.19	0.3742
1240	G07	0	7616.12	3902.29	0.3451
1241	G07	0	4813.44	3905.22	0.3352
1242	G07	0	6237.04	3903.69	0.2685
1243	G07	0	8348.76	3906.48	0.4446
1244	G07	0	2971.06	3910.98	0.2991
1245	G07	0	3565.72	3910.14	0.5879
1247	G07	0	5348.54	3915.3	0.369
1248	G07	0	7121.41	3915.31	0.3187
1249	G07	0	7361.11	3914.49	0.308
1250	G07	0	3812.36	3916.66	0.2762
1251	G07	0	7533.84	3916.65	0.3516
1252	G07	0	5180.48	3919.32	0.3664
1253	G07	0	4075.89	3919.92	0.3329
1254	G07	0	4189.83	3923.07	0.3019
1255	G07	0	4890.7	3924.26	0.345
1256	G07	0	4488.11	3930.44	0.3097
1257	G07	0	6429.29	3929.66	0.4275
1259	G07	0	3182.71	3936.17	0.5057
1260	G07	0	919.81	3939.43	0.733
1261	G07	0	7305.37	3940.08	0.5001
1262	G07	0	5105.63	3942.95	0.4127
1263	G07	0	2891.41	3945.98	0.6187
1264	G07	0	5431.28	3947.61	0.3475
1265	G07	0	6797.47	3946.02	0.3353
1266	G07	0	6355.08	3946.86	0.3287
1267	G07	0	2970.78	3949.47	0.3142
1268	G07	0	7411.68	3951.64	0.9295
1269	G07	0	5219.38	3950.79	0.4171
1270	G07	0	5293.79	3952.4	0.4147
1271	G07	0	8803.9	3949.42	0.3292
1272	G07	0	7253.71	3955.66	0.3878
1273	G07	0	3997.13	3958.06	0.3415
1274	G07	0	9230.48	3960.96	0.3724
1275	G07	0	4153.02	3961.08	0.3923
1276	G07	0	4109.89	3962.89	0.2578
1277	G07	0	6498.4	3965.3	0.3277
1278	G07	0	4353.27	3970.49	0.4988
1279	G07	0	7507.61	3976.03	0.3434
1280	G07	0	4406.31	3977.12	0.3934
1281	G07	0	1140.99	3980.91	0.4028
1282	G07	0	2818.89	3983.54	0.4192
1283	G07	0	1489.62	3985.52	0.5748
1284	G07	0	3629.52	3987.03	0.2842
1285	G07	0	5883.98	3985.9	0.4018
1286	G07	0	4212.18	3989.23	0.3948
1287	G07	0	6232.87	3989.42	0.2786
1288	G07	0	2929.8	3991.21	0.4179
1289	G07	0	1812.14	3994.27	0.6845
1290	G07	0	5828.98	3997.02	0.4504
1291	G07	0	4346.71	3998.79	0.4671
1292	G07	0	7067.47	3999.1	0.3189
1293	G07	0	5965.7	4001.31	0.4707
1294	G07	0	9141.32	4008.47	0.5417
1295	G07	0	4758.89	4007.2	0.3289
1296	G07	0	4804.89	4007.09	0.3286
1297	G07	0	2602.59	4010.44	0.6018
1298	G07	0	4865.28	4012.42	0.3546
1299	G07	0	7553.64	4013.59	0.3015
1300	G07	0	1756.48	4016.24	0.5555
1301	G07	0	4251.05	4017.09	0.3582
1302	G07	0	8336.3	4016.51	0.2374
1303	G07	0	6485.77	4021.6	0.3412
1304	G07	0	5035.71	4021.73	0.4046
1306	G07	0	3078.17	4032.82	0.2194
1307	G07	0	4044.76	4033.83	0.2735
1308	G07	0	4124.94	4033.13	0.3521
1309	G07	0	7151.93	4039.87	0.3871
1310	G07	0	7208.29	4045.29	0.3495
1311	G07	0	4976.85	4048.25	0.5403
1312	G07	0	3044.68	4053.06	0.1656
1313	G07	0	3389.08	4052.87	0.3914
1314	G07	0	5373.84	4054.88	0.3879
1315	G07	0	4860.99	4056.91	0.5361
1316	G07	0	5648.93	4060.33	0.3755
1318	G07	0	7631.29	4059.98	0.6029
1319	G07	0	4678.99	4061.8	0.395
1320	G07	0	6738.21	4061.61	0.3845
1321	G07	0	2645.14	4064.91	0.4302
1322	G07	0	6279.83	4066.91	0.3849
1323	G07	0	4611.66	4068.51	0.4573
1324	G07	0	3845.8	4071.32	0.373
1326	G07	0	5188.96	4074.5	0.3312
1327	G07	0	5142.29	4078.96	0.3136
1328	G07	0	5035.08	4084.69	0.2097
1329	G07	0	4395.97	4087.15	0.8641
1330	G07	0	8987.26	4089.94	0.3792
1331	G07	0	6993.88	4100.57	0.4688
1332	G07	0	8330.46	4102.44	0.398
1333	G07	0	6875.76	4105.3	0.6843
1334	G07	0	4100.45	4107.74	0.2981
1336	G07	0	5525	4108.61	0.2664
1337	G07	0	5189.11	4112.33	0.3194
1338	G07	0	2729.97	4114.72	0.3941
1339	G07	0	6247.58	4114.46	0.414
1340	G07	0	4955.33	4115.95	0.212
1341	G07	0	6613.56	4116.54	0.4372
1342	G07	0	8390.83	4116.11	0.2908
1343	G07	0	2056.12	4118.07	0.8247
1344	G07	0	4532.26	4118.85	0.2546
1345	G07	0	1851.12	4121.54	0.8074
1346	G07	0	3853.83	4124.98	0.3255
1347	G07	0	8713.55	4125.55	0.4584
1348	G07	0	3749.34	4125.76	0.4955
1349	G07	0	5401.29	4127.09	0.4519
1350	G07	0	6827.27	4127.98	0.347
1351	G07	0	3993.95	4130.31	0.4252
1352	G07	0	4711.9	4130.9	0.3737
1353	G07	0	7250.77	4132.47	0.2468
1354	G07	0	2329.01	4139.27	0.5723
1355	G07	0	4865.65	4142.17	0.4154
1356	G07	0	5505.38	4143.53	0.2338
1357	G07	0	5302.74	4145.17	0.4248
1358	G07	0	6862.75	4146.87	0.4202
1359	G07	0	5721.35	4149.18	0.3794
1360	G07	0	4874.89	4152.59	0.417
1362	G07	0	3341.8	4153.14	0.424
1363	G07	0	1001.24	4155.97	0.9054
1364	G07	0	6314.45	4156.01	0.3383
1365	G07	0	2937.41	4160.55	0.2825
1366	G07	0	5586.4	4168.57	0.3056
1367	G07	0	6820.13	4169.31	0.2216
1368	G07	0	4283.13	4172.54	0.488
1369	G07	0	3903.29	4178.67	0.3621
1370	G07	0	6190.56	4180.6	0.4064
1371	G07	0	8857.9	4180.76	0.4258
1372	G07	0	4106.45	4182.16	0.3206
1373	G07	0	4197.39	4181.25	0.5378
1374	G07	0	3101.29	4191.08	0.4134
1375	G07	0	6435.96	4193.48	0.4418
1376	G07	0	4517.66	4197.73	0.3237
1377	G07	0	7439.03	4200.17	0.3418
1378	G07	0	1643.31	4202.62	0.2658
1379	G07	0	5790.95	4213.41	0.4212
1380	G07	0	8488.12	4214.82	0.269
1381	G07	0	3588.66	4215.28	0.5429
1382	G07	0	2194.49	4216.95	0.3847
1383	G07	0	6246.68	4228.51	0.3388
1385	G07	0	2832.86	4232.45	0.2891
1386	G07	0	3486.87	4237.8	0.6097
1387	G07	0	5673.99	4237.63	0.2546
1389	G07	0	3089.72	4247.27	0.4418
1390	G07	0	7867.35	4247.99	0.4033
1391	G07	0	6848.12	4251.38	0.2223
1392	G07	0	7097.69	4251.45	0.4568
1393	G07	0	6000.23	4252.34	0.5186
1394	G07	0	1603.17	4253.58	0.2386
1395	G07	0	7083.42	4256.41	0.4201
1396	G07	0	4159.98	4265.74	0.4276
1397	G07	0	7525.85	4270.03	0.4306
1398	G07	0	2747.18	4271.54	0.4489
1400	G07	0	5020.04	4273.96	0.4106
1402	G07	0	5271.82	4276.3	0.5612
1403	G07	0	5729.47	4276.94	0.3601
1404	G07	0	1458.07	4279.06	0.8292
1405	G07	0	8909.57	4279.61	0.4779
1406	G07	0	1820.31	4284.69	0.64
1407	G07	0	4799.6	4285.04	0.4352
1408	G07	0	5642.77	4289.26	0.3043
1409	G07	0	6840.47	4290.41	0.4224
1410	G07	0	2515.41	4295.11	0.6836
1411	G07	0	7263.65	4294.09	0.4268
1412	G07	0	6659.11	4295.87	0.5539
1413	G07	0	8272.83	4296.19	0.3605
1415	G07	0	4891.41	4302.85	0.3374
1416	G07	0	6746.25	4304.52	0.399
1418	G07	0	5520.21	4309.97	0.3129
1419	G07	0	6557.87	4312.79	0.4133
1420	G07	0	7139.22	4313.4	0.5243
1421	G07	0	5705.01	4316.54	0.3894
1422	G07	0	1870.76	4316.76	0.585
1423	G07	0	7429.66	4320.39	0.4074
1424	G07	0	5998.2	4320.26	0.5069
1425	G07	0	4712.19	4325.43	0.764
1426	G07	0	6393.67	4325.32	0.3796
1427	G07	0	3608.61	4329.39	0.4801
1429	G07	0	8065.97	4333.37	0.4366
1430	G07	0	6077.91	4341.19	0.2599
1431	G07	0	5449.76	4343.82	0.264
1432	G07	0	4895.41	4347.27	0.82
1433	G07	0	6138.9	4345.3	0.3845
1434	G07	0	7112.34	4347.58	0.3967
1435	G07	0	5010.28	4350.63	0.5037
1436	G07	0	2506.46	4359.22	0.6178
1437	G07	0	8277.35	4365.15	0.3517
1438	G07	0	1443.53	4365.75	0.6587
1439	G07	0	6862.33	4366.98	0.5406
1440	G07	0	5635.06	4372.93	0.5208
1441	G07	0	3818.95	4372.66	0.6388
1442	G07	0	4268.69	4374.44	0.6882
1443	G07	0	1174.55	4378.62	0.6254
1444	G07	0	5981.75	4376.58	0.2512
1445	G07	0	1872.43	4380.36	0.7838
1446	G07	0	5380.75	4380.27	0.2863
1448	G07	0	9039.01	4381.62	0.3623
1449	G07	0	2878.04	4384.93	0.4879
1450	G07	0	3762.88	4386.16	0.4786
1452	G07	0	2202.06	4391.88	0.4824
1453	G07	0	4740.44	4391.46	0.6001
1454	G07	0	6116.16	4393.01	0.3141
1455	G07	0	8784.6	4396.98	0.5338
1456	G07	0	8311.17	4397.58	0.4361
1458	G07	0	7078.01	4401.97	0.5921
1459	G07	0	5418.8	4402.32	0.4456
1461	G07	0	5553.5	4410.83	0.4142
1462	G07	0	5709.54	4410.29	0.4844
1463	G07	0	7790.3	4411.57	0.4061
1464	G07	0	5310.94	4412.88	0.5786
1465	G07	0	5911.97	4414.41	0.3008
1466	G07	0	6549.56	4415.15	0.6501
1467	G07	0	5841.18	4418.03	0.4078
1468	G07	0	6655.77	4421.16	0.6874
1469	G07	0	4659.25	4422.75	0.4147
1470	G07	0	6093.13	4423.94	0.3019
1471	G07	0	6871.27	4422.66	0.5987
1472	G07	0	9343.97	4434.71	0.7093
1473	G07	0	1042.59	4433.4	0.6768
1474	G07	0	8512.93	4435.63	0.5413
1475	G07	0	3806.38	4438.08	0.4609
1476	G07	0	2908.51	4439.7	0.448
1477	G07	0	5627.71	4439.32	0.231
1478	G07	0	5299.94	4448.35	0.4526
1479	G07	0	1367.57	4452.3	0.5354
1481	G07	0	2304.67	4453.83	0.6561
1482	G07	0	3243.75	4451.8	0.5343
1483	G07	0	5425.05	4456.76	0.5021
1484	G07	0	5219.62	4462.03	0.658
1485	G07	0	9413.4	4462.39	0.3957
1486	G07	0	4988.84	4464.65	0.4026
1487	G07	0	6037.35	4465.81	0.5886
1489	G07	0	5428.76	4471.58	0.4934
1490	G07	0	5156.81	4475.89	0.4598
1491	G07	0	1622.24	4478.88	0.7099
1492	G07	0	3865.42	4480.36	0.4404
1493	G07	0	4162.88	4481.72	0.4949
1494	G07	0	5580.64	4480.87	0.2378
1496	G07	0	6778.17	4486.49	0.6076
1497	G07	0	1922.41	4491.59	0.5358
1499	G07	0	3068.9	4502.23	0.6501
1500	G07	0	5937.71	4504.69	0.4751
1501	G07	0	4485.93	4508.8	0.4395
1502	G07	0	4975.32	4506.59	0.322
1503	G07	0	5709.67	4508.22	0.2784
1504	G07	0	2676.97	4511.66	0.5171
1505	G07	0	2850.4	4512.79	0.4424
1506	G07	0	5315.71	4513.77	0.3464
1507	G07	0	2407.87	4517	0.8183
1508	G07	0	6153.43	4517.92	0.3478
1509	G07	0	8559.98	4517.66	0.3595
1510	G07	0	5836.91	4517.42	0.3689
1511	G07	0	7149.12	4516.97	0.3667
1512	G07	0	4924.08	4521.09	0.2739
1513	G07	0	5501.59	4520.63	0.3395
1514	G07	0	3362.74	4522.83	0.4976
1515	G07	0	3731.32	4525.25	0.3624
1516	G07	0	3821.18	4525.22	0.4738
1517	G07	0	9064.83	4528.37	0.3225
1518	G07	0	3878.31	4531.63	0.4358
1519	G07	0	5543.03	4532.12	0.4028
1520	G07	0	3169.49	4532.52	0.3482
1521	G07	0	5785.22	4532.94	0.3004
1522	G07	0	5077.38	4537.89	0.2781
1523	G07	0	4330.57	4539.48	0.4492
1524	G07	0	1432.98	4539.87	0.6544
1525	G07	0	6386.93	4547.16	0.7368
1526	G07	0	4647.66	4548.63	0.3567
1527	G07	0	5942.93	4551.64	0.4134
1528	G07	0	3923.95	4554.19	0.4532
1529	G07	0	9499.01	4554.27	0.4174
1530	G07	0	3112.03	4556.13	0.5776
1531	G07	0	5191.98	4559.04	0.3487
1532	G07	0	3815.41	4559.99	0.5276
1533	G07	0	5448.85	4561.66	0.3566
1534	G07	0	6314.34	4561.02	0.2977
1535	G07	0	6760.14	4563.5	0.324
1536	G07	0	8029.55	4570.18	0.3977
1537	G07	0	5651.26	4583.33	0.3183
1538	G07	0	870.08	4583.36	0.914
1539	G07	0	3472.78	4587.53	0.7348
1540	G07	0	7826.69	4588.48	0.2797
1541	G07	0	2061.03	4590.38	0.4311
1542	G07	0	4380.68	4589.31	0.4172
1543	G07	0	2889.87	4592.03	0.476
1544	G07	0	4561.56	4591.79	0.5334
1545	G07	0	1140.69	4593.8	0.6444
1546	G07	0	7479.19	4596.4	0.3406
1547	G07	0	1094.53	4599.11	0.6689
1548	G07	0	4026.14	4598.58	0.4005
1549	G07	0	5911.64	4599.88	0.3401
1550	G07	0	3899.29	4600.49	0.3219
1551	G07	0	7722.67	4601.61	0.3882
1552	G07	0	7500.13	4604.14	0.3265
1553	G07	0	8744.27	4603.22	0.4129
1554	G07	0	4507.51	4606.29	0.3762
1555	G07	0	5095.22	4606.98	0.4446
1556	G07	0	7284.73	4608.43	0.5026
1557	G07	0	2787.33	4609.07	0.4036
1558	G07	0	6340.71	4609.44	0.3251
1559	G07	0	5321.56	4612.26	0.3036
1560	G07	0	2852.08	4616.43	0.2891
1561	G07	0	8391.84	4614.87	0.3524
1562	G07	0	9578.72	4618.15	0.5658
1563	G07	0	2156.87	4622.42	0.6023
1564	G07	0	1052.44	4627.49	0.5536
1565	G07	0	2304.38	4627.9	0.2085
1566	G07	0	2462.37	4627.49	0.5428
1567	G07	0	6253.79	4627.09	0.295
1568	G07	0	6003.6	4628.79	0.3951
1569	G07	0	5692.14	4632.39	0.383
1571	G07	0	4678.66	4636.4	0.3718
1572	G07	0	3621.85	4638.19	0.3434
1573	G07	0	5188.84	4638.28	0.2925
1574	G07	0	5248.43	4640.17	0.4002
1575	G07	0	2155.73	4641.04	0.6575
1576	G07	0	4902.52	4641.79	0.5256
1578	G07	0	2603.14	4652.13	0.447
1579	G07	0	8951.39	4653.05	0.4533
1581	G07	0	7894.34	4653.09	0.3725
1582	G07	0	4205.49	4655.73	0.559
1583	G07	0	7121.61	4656.36	0.4165
1585	G07	0	3017.45	4662.75	0.4866
1586	G07	0	5801.78	4666.07	0.2337
1587	G07	0	6121.18	4670.15	0.5078
1588	G07	0	6631.09	4670.19	0.3387
1589	G07	0	8357.04	4676.74	0.2853
1590	G07	0	3093.53	4683.87	0.3394
1591	G07	0	4760.27	4684.57	0.4251
1592	G07	0	5628.25	4684.81	0.3735
1594	G07	0	5727.64	4691.01	0.3624
1595	G07	0	3900	4700.96	0.2836
1596	G07	0	4365.64	4702.37	0.642
1597	G07	0	4576.36	4704.74	0.313
1598	G07	0	6316.03	4703.14	0.3701
1599	G07	0	5202.33	4705.85	0.3438
1600	G07	0	6086.11	4706.23	0.4192
1601	G07	0	2101.82	4710.08	0.5925
1602	G07	0	1937.18	4714.99	0.653
1603	G07	0	8390.7	4718.37	0.3077
1604	G07	0	5098.55	4725.75	0.2696
1607	G07	0	2726.89	4728.88	0.54
1608	G07	0	3482.86	4725.26	0.497
1609	G07	0	2353.8	4727.57	0.6737
1610	G07	0	3013.3	4727.22	0.5778
1611	G07	0	8440.4	4732.83	0.2885
1612	G07	0	6063.82	4734.24	0.6382
1613	G07	0	3179.06	4735.49	0.4004
1614	G07	0	5193.78	4737.56	0.2321
1616	G07	0	6214.13	4740.14	0.6308
1617	G07	0	2979.6	4740.55	0.3838
1618	G07	0	4921.56	4742.28	0.2223
1619	G07	0	5119.2	4746.27	0.3837
1620	G07	0	5314.16	4748.58	0.4199
1621	G07	0	7655.73	4746.86	0.4217
1622	G07	0	5547.45	4748.73	0.2782
1623	G07	0	1828.59	4756.52	0.5151
1624	G07	0	2097.57	4756.8	0.478
1625	G07	0	1730.4	4758.31	0.4467
1626	G07	0	4511.73	4756.67	0.4101
1627	G07	0	6600.99	4762.56	0.479
1628	G07	0	4117.01	4765.51	0.4503
1629	G07	0	7826.42	4765.61	0.3652
1631	G07	0	5366.05	4768.3	0.5507
1632	G07	0	1366.54	4769.64	0.5436
1633	G07	0	2826.12	4774.25	0.48
1634	G07	0	4202.05	4775.35	0.3851
1635	G07	0	6664.65	4775.75	0.2796
1636	G07	0	3343.01	4776.94	0.2904
1637	G07	0	7936.96	4779.98	0.3427
1638	G07	0	5616.17	4786.16	0.3619
1639	G07	0	5734.43	4786.7	0.2168
1640	G07	0	2128.83	4793.03	0.4739
1641	G07	0	3458.52	4794.11	0.2821
1642	G07	0	3409.36	4794.66	0.3193
1643	G07	0	5133.26	4794.96	0.3848
1644	G07	0	3225.96	4797.54	0.3743
1645	G07	0	4840.74	4796.19	0.3047
1646	G07	0	4967.84	4796.75	0.341
1647	G07	0	3618.27	4799.47	0.3928
1648	G07	0	7015.45	4799.98	0.4836
1649	G07	0	8190.1	4800.7	0.3279
1650	G07	0	4092.5	4801.63	0.8466
1652	G07	0	1324.13	4811.4	0.3657
1653	G07	0	5235.39	4811.87	0.3049
1654	G07	0	3038.46	4815.68	0.5698
1655	G07	0	4990.23	4820.07	0.2373
1656	G07	0	5174.04	4818.93	0.3568
1657	G07	0	3292.84	4821.53	0.286
1658	G07	0	5307.4	4822.6	0.3009
1659	G07	0	3472.69	4830.05	0.3286
1660	G07	0	2060.42	4830.98	0.4964
1661	G07	0	5584.9	4830.94	0.5425
1662	G07	0	4601.47	4835.98	0.6935
1663	G07	0	7564.34	4834.49	0.3881
1664	G07	0	4467.5	4838.62	0.3617
1665	G07	0	2422.67	4843.48	0.5159
1666	G07	0	5699.4	4845.2	0.3775
1667	G07	0	3834.53	4852.34	0.4229
1668	G07	0	4948.24	4853.55	0.2828
1669	G07	0	6640.13	4856.64	0.452
1670	G07	0	5925.47	4859.61	0.3189
1671	G07	0	8035.5	4861.58	0.3308
1672	G07	0	2596.95	4862.77	0.409
1673	G07	0	3350.7	4863.71	0.4334
1674	G07	0	8270.12	4864.9	0.2913
1675	G07	0	3991.34	4867.27	0.2605
1676	G07	0	3249.75	4873.01	0.3387
1677	G07	0	7095.77	4874.03	0.3737
1678	G07	0	3090.8	4876.7	0.3642
1679	G07	0	860.15	4880.41	0.9329
1681	G07	0	2751.73	4879.05	0.2228
1682	G07	0	7379.99	4879.21	0.4989
1683	G07	0	9592.22	4881.34	0.4056
1685	G07	0	3488.89	4887.41	0.4823
1686	G07	0	6491.68	4893.97	0.3282
1687	G07	0	6065.07	4896.11	1.5142
1688	G07	0	7042.58	4900.37	0.3209
1689	G07	0	4530.25	4903.55	0.2807
1690	G07	0	3692.82	4906.46	0.5098
1691	G07	0	5465.24	4906.68	0.4492
1692	G07	0	1966.33	4909.06	0.5591
1693	G07	0	8309.41	4910.08	0.3973
1694	G07	0	5676.24	4910.23	0.2653
1695	G07	0	6010.35	4916.13	0.6152
1696	G07	0	3187.68	4916.35	0.3942
1697	G07	0	2198.51	4917.84	0.3359
1698	G07	0	4854.23	4921.99	0.3576
1699	G07	0	5395.89	4922.61	0.437
1700	G07	0	5891.79	4923.77	0.5304
1701	G07	0	4645.39	4924.1	0.3083
1702	G07	0	3324.92	4938.96	0.3793
1703	G07	0	2359.83	4940.09	0.3306
1704	G07	0	5292.32	4941.49	0.4017
1705	G07	0	6775.32	4941.02	0.3468
1706	G07	0	4921.82	4942.33	0.3981
1707	G07	0	6368.73	4942.66	0.2519
1708	G07	0	7074.87	4944.19	0.3833
1709	G07	0	7371.7	4944.87	0.3212
1710	G07	0	3493.12	4949.06	0.2991
1711	G07	0	3409.48	4950.08	0.3323
1712	G07	0	4046.73	4953.88	0.5314
1713	G07	0	5244.73	4953.99	0.3077
1714	G07	0	6896.1	4953.6	0.361
1715	G07	0	8118.18	4956.07	0.3133
1716	G07	0	4671.76	4961.81	0.1969
1717	G07	0	3000.49	4965.17	0.5227
1718	G07	0	4145.4	4964.88	0.2519
1719	G07	0	5778.86	4966.31	0.4041
1720	G07	0	5828.94	4973.18	0.2965
1721	G07	0	3445.77	4978.62	0.3763
1722	G07	0	5401.75	4978.37	0.2501
1723	G07	0	5030.71	4985.89	0.3154
1724	G07	0	889.39	4987.87	0.7121
1725	G07	0	3175.61	4988.58	0.352
1727	G07	0	6938.1	4990.41	0.3352
1728	G07	0	6066.71	5000.74	0.3658
1730	G07	0	5106.88	5004.59	0.6526
1731	G07	0	3278.82	5005.51	0.2983
1732	G07	0	3545.35	5005.25	0.312
1733	G07	0	8441.82	5008.24	0.4235
1734	G07	0	8685.46	5011.23	0.7281
1735	G07	0	2078.61	5013.09	0.4617
1736	G07	0	6726.37	5013.04	0.2268
1737	G07	0	7098.57	5012.29	0.452
1738	G07	0	5654.38	5014.19	0.2568
1739	G07	0	2815.34	5015.32	0.358
1740	G07	0	5129.9	5018.86	0.4405
1741	G07	0	4943.91	5021.39	0.2695
1742	G07	0	3761.87	5022.76	0.5713
1743	G07	0	5527.08	5026.25	0.3793
1744	G07	0	5819.54	5026.21	0.2895
1745	G07	0	7915.3	5029.36	0.5201
1746	G07	0	5466.98	5030.25	0.2605
1747	G07	0	3191.97	5033.45	0.5154
1748	G07	0	3107.61	5036.76	0.2914
1749	G07	0	4079.03	5037.87	0.5343
1750	G07	0	6506.58	5039.85	0.4986
1751	G07	0	5961.35	5042	0.2726
1752	G07	0	4626.99	5044.14	0.4479
1753	G07	0	3448.79	5045.7	0.4526
1754	G07	0	4699.77	5048.02	0.2054
1755	G07	0	5340.78	5047.02	0.4473
1756	G07	0	7966.79	5048.09	0.4545
1757	G07	0	6370.03	5050.65	0.3598
1758	G07	0	2185.22	5061.45	0.448
1759	G07	0	5852.87	5061.35	0.3042
1760	G07	0	3322.25	5063.23	0.3198
1761	G07	0	4437.72	5063.28	0.3766
1762	G07	0	4499.48	5061.88	0.3267
1763	G07	0	2586.9	5066.45	0.567
1764	G07	0	1434.78	5069.9	0.6824
1765	G07	0	3527.57	5068.84	0.3697
1766	G07	0	5733.33	5080.99	0.2635
1767	G07	0	1153.06	5081.17	0.9489
1768	G07	0	5511.09	5083.81	0.3864
1769	G07	0	4590.39	5084.14	0.2402
1770	G07	0	5460.42	5085.57	0.464
1771	G07	0	8856.46	5085.26	0.24
1772	G07	0	2046.88	5086.35	0.6347
1773	G07	0	3360.82	5088.4	0.4132
1774	G07	0	6020.87	5087.75	0.2935
1775	G07	0	6160.54	5088.94	0.3593
1776	G07	0	5239.29	5097.73	0.3253
1777	G07	0	4364.19	5099.29	0.6364
1778	G07	0	9368.8	5100.68	0.4813
1779	G07	0	2468.53	5101.34	0.3948
1780	G07	0	2714.38	5102.19	0.5395
1781	G07	0	4442.85	5107.66	0.3287
1782	G07	0	3300.83	5111.83	0.5586
1783	G07	0	2357.52	5115.26	0.9329
1784	G07	0	4276.41	5116.16	0.6201
1785	G07	0	7631.91	5134.89	0.2738
1786	G07	0	5505.86	5136.87	0.3888
1787	G07	0	3621.85	5138.63	0.2248
1788	G07	0	3562.88	5139.28	0.5102
1789	G07	0	5915.23	5139.73	0.3185
1790	G07	0	5633.75	5142.96	0.3825
1791	G07	0	2128.27	5144.72	0.4876
1792	G07	0	6849.05	5144.82	0.3865
1793	G07	0	3230.87	5148.36	0.2804
1794	G07	0	4954.62	5148.11	0.4168
1795	G07	0	5837.68	5148.31	0.5403
1796	G07	0	4828.02	5154.95	0.425
1797	G07	0	5732.54	5156.3	0.4267
1798	G07	0	5883.24	5156.18	0.4485
1799	G07	0	6998.03	5158.71	0.4065
1800	G07	0	4371.27	5161.59	0.3538
1801	G07	0	6053.43	5162.94	0.4172
1802	G07	0	1707.42	5164.45	0.7173
1803	G07	0	1334.44	5166.47	0.6772
1804	G07	0	6319.46	5166.6	0.4608
1805	G07	0	6955.23	5168.12	0.5369
1806	G07	0	9519.49	5168.5	0.5336
1807	G07	0	2913.06	5171.24	0.5177
1809	G07	0	2698.92	5172.1	0.5474
1810	G07	0	4456.29	5182.78	0.4221
1811	G07	0	6730.75	5182.74	0.3904
1812	G07	0	3744.9	5189.2	0.2598
1813	G07	0	4535.46	5192.21	0.5142
1814	G07	0	2988.18	5194.87	0.4508
1815	G07	0	7545.63	5196.07	0.4615
1816	G07	0	5568.09	5197.27	0.3528
1817	G07	0	3389.07	5199.27	0.4327
1818	G07	0	5212.87	5198.54	0.3414
1819	G07	0	7858.57	5198.85	0.3829
1820	G07	0	3663.42	5200.63	0.4431
1821	G07	0	6059.92	5201.73	0.261
1822	G07	0	783.78	5203.87	0.6743
1823	G07	0	4910.15	5202.7	0.3562
1824	G07	0	9521.93	5204.93	0.53
1825	G07	0	4996.01	5206.82	0.3455
1826	G07	0	2612.01	5209.72	0.5064
1827	G07	0	6398.5	5208.2	0.4998
1828	G07	0	5736.84	5213.1	0.6278
1829	G07	0	4707.96	5217.55	0.3885
1830	G07	0	5063.76	5218.79	0.4554
1831	G07	0	5912.8	5220.37	0.4867
1832	G07	0	8757.24	5221.4	0.7402
1833	G07	0	7227.45	5224.37	0.4752
1834	G07	0	4799.84	5228.67	0.3203
1835	G07	0	6159.31	5234.52	0.3113
1836	G07	0	8401.12	5236.77	0.4131
1837	G07	0	7738.73	5239	0.4651
1838	G07	0	8961.2	5243.23	0.2521
1839	G07	0	1372.58	5245.78	0.7457
1840	G07	0	3464.91	5248.53	0.3706
1841	G07	0	3797.48	5255.19	0.4585
1843	G07	0	5185.05	5262.41	0.2753
1844	G07	0	8863.04	5263.05	0.3903
1845	G07	0	4347.93	5266.83	0.323
1846	G07	0	6692.84	5268.68	0.6688
1848	G07	0	9183.57	5273.6	0.5115
1849	G07	0	4419.11	5277.78	0.3807
1850	G07	0	4077.65	5282.55	0.5855
1851	G07	0	5130.12	5284.34	0.2503
1852	G07	0	3755.53	5293.64	0.5082
1853	G07	0	1149.79	5298.06	0.7904
1854	G07	0	4987.36	5300.84	0.4552
1855	G07	0	2139.11	5303.42	0.5074
1856	G07	0	8176.5	5302.85	0.4429
1857	G07	0	4519.13	5307.94	0.6008
1858	G07	0	6835.68	5308.92	0.389
1859	G07	0	5237.07	5310.28	0.3854
1860	G07	0	5941.72	5310.92	0.4522
1861	G07	0	7112.6	5310.94	0.4545
1862	G07	0	7263.54	5311.24	0.6424
1863	G07	0	4788.59	5316.99	0.4765
1864	G07	0	4592.61	5318.5	0.6474
1865	G07	0	8931.87	5320.05	0.3071
1866	G07	0	2924.89	5320.31	0.3895
1867	G07	0	5683.21	5324.6	0.6489
1868	G07	0	6278.35	5326.02	0.4702
1869	G07	0	9494.85	5328.13	0.566
1870	G07	0	2604.18	5330.03	0.4486
1871	G07	0	4212.7	5335.82	0.6431
1872	G07	0	5561.45	5334.79	0.537
1873	G07	0	5022.8	5343.14	0.4506
1874	G07	0	5314.96	5345.27	0.4517
1875	G07	0	3286.15	5345.26	0.3394
1876	G07	0	8099.11	5350.43	0.4589
1877	G07	0	3489.85	5351.34	0.3811
1878	G07	0	712.33	5356.36	0.7582
1879	G07	0	3063.53	5357.43	0.3465
1880	G07	0	5184.73	5359.57	0.4314
1881	G07	0	8041.39	5364.35	0.4956
1882	G07	0	3675.8	5364.97	0.4286
1883	G07	0	4521.01	5365.36	0.3347
1884	G07	0	5244.17	5367.32	0.3262
1885	G07	0	3624.93	5368.66	0.4404
1887	G07	0	1044.08	5376.48	0.2859
1888	G07	0	3235.88	5386.23	0.3438
1889	G07	0	6666.73	5387.5	0.3202
1890	G07	0	7012.25	5389.36	0.5454
1891	G07	0	2147.4	5393.3	0.6568
1892	G07	0	2955.48	5394.61	0.5474
1893	G07	0	9144.69	5394.62	0.3875
1894	G07	0	4525.46	5403.39	0.3819
1895	G07	0	5394.04	5402.74	0.6443
1896	G07	0	7719.91	5407.53	0.4654
1897	G07	0	5814.92	5409.81	0.3795
1898	G07	0	2607.27	5415.13	0.6132
1899	G07	0	5945.98	5426.18	0.5047
1900	G07	0	3092.1	5430.79	0.3349
1901	G07	0	7564.62	5433.21	0.4694
1902	G07	0	8690.57	5434.77	0.4152
1903	G07	0	3900.22	5436.7	0.6228
1904	G07	0	7458.04	5436.53	0.4234
1905	G07	0	3726.72	5437.34	0.317
1906	G07	0	7701.96	5442.16	0.4094
1907	G07	0	4901.45	5447.91	0.4053
1908	G07	0	5717.58	5447.08	0.3964
1909	G07	0	2373.44	5450.95	0.4702
1910	G07	0	3348.09	5451.58	0.4336
1911	G07	0	6626.68	5454.22	0.3104
1912	G07	0	3265.65	5455.17	0.4995
1913	G07	0	7760.93	5457.65	0.3529
1914	G07	0	3635.31	5459.97	0.2657
1915	G07	0	2573.48	5462.45	0.5451
1916	G07	0	6560.01	5464	0.4733
1917	G07	0	7113.88	5464.9	0.3657
1918	G07	0	5526.46	5466.77	0.4439
1919	G07	0	2505.94	5467.31	0.7148
1920	G07	0	6076.77	5467.92	0.443
1922	G07	0	2926.79	5477.34	0.3068
1923	G07	0	5070.74	5477.55	0.4971
1924	G07	0	6819.85	5479.92	0.3423
1925	G07	0	2693.21	5484.28	0.5663
1926	G07	0	8044.76	5484.23	0.346
1927	G07	0	3024.6	5486.09	0.3351
1928	G07	0	6695.7	5485.59	0.3016
1929	G07	0	7521.68	5486.5	0.3983
1930	G07	0	7606.92	5491.66	0.3039
1931	G07	0	5988.54	5497.13	0.4392
1932	G07	0	4834.84	5500.86	0.3283
1933	G07	0	5488.98	5501.51	0.4285
1934	G07	0	5297.43	5503.99	0.2529
1935	G07	0	8965.91	5505.17	0.301
1936	G07	0	3808.16	5514.61	0.2848
1937	G07	0	3289.85	5515.11	0.5182
1938	G07	0	5245.78	5517.18	0.4812
1939	G07	0	8001.74	5518.89	0.3978
1940	G07	0	5639.62	5520.33	0.714
1941	G07	0	6440.91	5520.29	0.3498
1942	G07	0	6394.23	5521.52	0.2881
1943	G07	0	7572.27	5521.52	0.3133
1944	G07	0	7940.58	5521.38	0.3261
1945	G07	0	9025.64	5521.6	0.4263
1946	G07	0	2855.15	5525.19	0.2801
1947	G07	0	4874.71	5524.73	0.4132
1948	G07	0	2528.16	5525.29	0.5086
1949	G07	0	2332.47	5528.03	0.5722
1950	G07	0	6633.61	5526.9	0.4155
1951	G07	0	3591.97	5529.87	0.4566
1952	G07	0	6524.79	5529.12	0.3137
1953	G07	0	2405.53	5530.47	0.5654
1954	G07	0	6963.53	5533.44	0.7757
1955	G07	0	4372.92	5535.73	0.3031
1956	G07	0	6009.87	5536.71	0.4239
1957	G07	0	4059.69	5541.42	0.7722
1958	G07	0	6122.9	5545.61	0.4659
1959	G07	0	6736	5547.24	0.3047
1960	G07	0	6898.58	5551.68	0.3636
1961	G07	0	3002.14	5554.18	0.7036
1962	G07	0	5603.02	5554.72	0.6063
1963	G07	0	5721.38	5555.39	0.4384
1964	G07	0	9084.43	5556.96	0.4385
1965	G07	0	5419.77	5559.06	0.3821
1966	G07	0	4989.29	5562.06	0.5235
1967	G07	0	8418.61	5560.62	0.2404
1968	G07	0	9431.23	5561.11	0.417
1969	G07	0	8792.56	5561.91	0.3357
1970	G07	0	6997.68	5562.93	0.6558
1972	G07	0	6266.47	5566.77	0.5031
1973	G07	0	2626.72	5570.25	0.4496
1974	G07	0	8261.51	5573.07	0.335
1976	G07	0	4758.73	5578.4	0.3293
1977	G07	0	5234.45	5579.14	0.3736
1978	G07	0	2234.17	5580.84	0.4414
1979	G07	0	5289.4	5579.84	0.3148
1980	G07	0	2444.5	5581.05	0.3373
1981	G07	0	4835.02	5581.17	0.4418
1982	G07	0	7879.85	5581.52	0.3924
1983	G07	0	6063.22	5584.71	0.3505
1984	G07	0	8740.37	5585.7	0.4778
1985	G07	0	4591.59	5589.22	0.2975
1986	G07	0	7645.28	5589.02	0.41
1987	G07	0	1887.74	5598.14	0.7226
1988	G07	0	7972.63	5601.92	0.3022
1989	G07	0	6613.51	5606.03	0.2873
1990	G07	0	2640.31	5608.84	0.4889
1992	G07	0	8136.22	5608.72	0.3978
1993	G07	0	2996.78	5612.6	0.3218
1994	G07	0	5726.73	5615.3	0.3349
1995	G07	0	5807.61	5618.65	0.3829
1996	G07	0	6268.37	5619.28	0.4431
1997	G07	0	6720.17	5618.73	0.3119
1998	G07	0	3318.95	5625.33	0.2872
2000	G07	0	5416.56	5630.94	0.4244
2001	G07	0	4290.34	5633	0.4843
2002	G07	0	8675.02	5635.41	0.5568
2003	G07	0	6669.44	5636.73	0.3299
2004	G07	0	4875.22	5639.9	0.232
2005	G07	0	7447.45	5645.56	0.2926
2006	G07	0	7912.12	5646.28	0.4032
2007	G07	0	3280.82	5647.07	0.2707
2008	G07	0	5478.19	5648.15	0.5647
2009	G07	0	2074.47	5649.87	0.8481
2010	G07	0	5356.14	5654	0.3108
2011	G07	0	4771.13	5657.35	0.4591
2012	G07	0	3004.56	5663.64	0.3489
2013	G07	0	6508.08	5664.02	0.2861
2014	G07	0	4645.53	5665.2	0.3951
2016	G07	0	7994.82	5664.78	0.3652
2018	G07	0	2159.76	5675.01	0.4748
2019	G07	0	7611.55	5676.85	0.3355
2020	G07	0	2871.12	5679.29	0.6052
2021	G07	0	3774.8	5680.64	0.4252
2022	G07	0	3327.49	5688.44	0.2929
2023	G07	0	4251.84	5691.09	0.4803
2024	G07	0	4351.53	5690.72	0.3494
2025	G07	0	6181.72	5693.05	0.5132
2026	G07	0	4823.39	5706.45	0.2962
2027	G07	0	5832.11	5708.79	0.3825
2028	G07	0	3136.22	5714.2	0.3059
2029	G07	0	7837.93	5713.8	0.3565
2030	G07	0	8330.6	5713.48	0.2482
2031	G07	0	3048.27	5714.67	0.3582
2032	G07	0	5442.88	5716.02	0.4879
2033	G07	0	6321.8	5717.79	0.34
2034	G07	0	4429.32	5718.72	0.3436
2035	G07	0	6264.61	5719.9	0.4139
2036	G07	0	8261.04	5724.25	0.3147
2037	G07	0	1755.27	5727.98	0.2621
2038	G07	0	3347.69	5728.86	0.2767
2039	G07	0	3271.49	5729.94	0.4677
2040	G07	0	7327.45	5730.31	0.3231
2041	G07	0	5544.12	5732.89	0.3278
2042	G07	0	9520.25	5734.76	0.433
2043	G07	0	5986.01	5736.31	0.4691
2044	G07	0	4756.08	5740.17	0.3355
2046	G07	0	7746.92	5745.27	0.4532
2047	G07	0	3004.96	5746.87	0.4028
2048	G07	0	6384.51	5748.08	0.2972
2049	G07	0	6697.73	5748.05	0.2708
2050	G07	0	6038.86	5750.47	0.4974
2051	G07	0	7582.81	5750.1	0.4081
2052	G07	0	6938.36	5755.57	0.4774
2053	G07	0	6140.77	5758.11	0.4274
2054	G07	0	3509.27	5760.42	0.3366
2055	G07	0	4240.21	5760.73	0.4033
2057	G07	0	3435.57	5762.98	0.3255
2058	G07	0	2931.45	5767.99	0.315
2059	G07	0	9101.05	5766.71	0.4126
2060	G07	0	2116.96	5770.14	0.6348
2061	G07	0	6388.91	5767.87	0.3051
2062	G07	0	4703.37	5771.94	0.3345
2063	G07	0	5427.69	5771.48	0.5626
2064	G07	0	9614.23	5775.8	0.3574
2065	G07	0	2568.73	5777.11	0.3833
2066	G07	0	5151.34	5780.91	0.2838
2067	G07	0	9534.9	5785.41	0.4222
2068	G07	0	2175.21	5788.47	0.493
2069	G07	0	1612.84	5794.21	0.5072
2070	G07	0	6325.09	5792.38	0.2747
2071	G07	0	5308.27	5793.75	0.386
2072	G07	0	9014.99	5794.85	0.4564
2073	G07	0	971.44	5796.29	0.3181
2074	G07	0	2353.76	5800.09	0.4892
2075	G07	0	2395.37	5798.44	0.4059
2076	G07	0	2184.98	5804.72	0.4475
2077	G07	0	4083.08	5804.08	1.3168
2078	G07	0	4987.91	5802.73	0.3774
2079	G07	0	7433.23	5802.86	0.3294
2080	G07	0	4113.41	5807.81	0.2803
2081	G07	0	3031.5	5808.86	0.305
2082	G07	0	5586.63	5809.17	0.277
2083	G07	0	3282.22	5811.36	0.3438
2084	G07	0	5656.57	5811.96	0.4243
2085	G07	0	4904.16	5815.79	0.3798
2086	G07	0	6584.48	5823.5	0.2657
2087	G07	0	8774.98	5823.48	0.2745
2088	G07	0	4636.13	5824.13	0.2922
2089	G07	0	2539.33	5826.74	0.2875
2090	G07	0	6508.38	5826.35	0.2945
2091	G07	0	2063.43	5828.25	0.5236
2092	G07	0	4061.18	5830.82	0.292
2093	G07	0	5698.17	5832.99	0.3229
2094	G07	0	7515.22	5832.41	0.3748
2095	G07	0	4460.15	5835.48	0.4363
2096	G07	0	7254.77	5844.09	0.3582
2097	G07	0	4102.29	5844.55	0.2722
2098	G07	0	3021.35	5847.11	0.3044
2099	G07	0	3606.03	5849.19	0.3609
2100	G07	0	3683.82	5850.28	0.2971
2101	G07	0	6171.35	5852.16	0.3149
2102	G07	0	3900.26	5852.98	0.3333
2103	G07	0	5499.34	5853.7	0.2434
[truncated: 12,446 more rows]
