# Supplementary material for: LITOS: a versatile LED illumination tool for optogenetic stimulation
Source: Sci Rep. 2022 Jul 30;12:13139. doi: 10.1038/s41598-022-17312-x (PMC9338960; doi:10.1038/s41598-022-17312-x)
Supplement: Supplementary file 9 — Supplementary Information 9. [file 41598_2022_17312_MOESM9_ESM.csv]

Well	Plate	RealTime	Position	Cells	id	X	Y	redNuc	redCyto	Response
1	1	0	0	3T3 oF, ERK-KTR	1 1_0_1	943.3	9.7	0.121	0.100	0.8329
1	1	0	0	3T3 oF, ERK-KTR	1 1_0_6	241.8	16.9	0.138	0.069	0.5012
1	1	0	0	3T3 oF, ERK-KTR	1 1_0_16	716.7	25.2	0.122	0.107	0.8790
1	1	0	0	3T3 oF, ERK-KTR	1 1_0_30	671.1	39.6	0.112	0.086	0.7687
1	1	0	0	3T3 oF, ERK-KTR	1 1_0_40	688.1	51.4	0.164	0.122	0.7443
1	1	0	0	3T3 oF, ERK-KTR	1 1_0_41	977.3	51.3	0.107	0.096	0.8938
1	1	0	0	3T3 oF, ERK-KTR	1 1_0_49	574.2	53.7	0.108	0.080	0.7398
1	1	0	0	3T3 oF, ERK-KTR	1 1_0_53	724	60.1	0.171	0.149	0.8712
1	1	0	0	3T3 oF, ERK-KTR	1 1_0_56	817.6	62.9	0.123	0.089	0.7196
1	1	0	0	3T3 oF, ERK-KTR	1 1_0_79	615.4	82.8	0.114	0.077	0.6735
1	1	0	0	3T3 oF, ERK-KTR	1 1_0_80	953.7	82	0.110	0.096	0.8734
1	1	0	0	3T3 oF, ERK-KTR	1 1_0_83	796.1	84.2	0.147	0.120	0.8143
1	1	0	0	3T3 oF, ERK-KTR	1 1_0_85	666	83.4	0.117	0.104	0.8922
1	1	0	0	3T3 oF, ERK-KTR	1 1_0_86	204.5	86.8	0.198	0.109	0.5527
1	1	0	0	3T3 oF, ERK-KTR	1 1_0_90	718.7	88	0.169	0.156	0.9260
1	1	0	0	3T3 oF, ERK-KTR	1 1_0_93	697.5	94.6	0.153	0.133	0.8722
1	1	0	0	3T3 oF, ERK-KTR	1 1_0_98	679	100.4	0.134	0.116	0.8657
1	1	0	0	3T3 oF, ERK-KTR	1 1_0_99	738.2	98.6	0.229	0.147	0.6451
1	1	0	0	3T3 oF, ERK-KTR	1 1_0_105	237.8	101	0.107	0.097	0.9095
1	1	0	0	3T3 oF, ERK-KTR	1 1_0_108	644.6	103.4	0.126	0.096	0.7647
1	1	0	0	3T3 oF, ERK-KTR	1 1_0_112	779.4	105.1	0.121	0.112	0.9269
1	1	0	0	3T3 oF, ERK-KTR	1 1_0_113	821.5	108.4	0.153	0.085	0.5542
1	1	0	0	3T3 oF, ERK-KTR	1 1_0_117	223.5	112.8	0.109	0.102	0.9346
1	1	0	0	3T3 oF, ERK-KTR	1 1_0_118	250.5	115.2	0.110	0.104	0.9419
1	1	0	0	3T3 oF, ERK-KTR	1 1_0_121	187.1	119.3	0.114	0.089	0.7798
1	1	0	0	3T3 oF, ERK-KTR	1 1_0_122	513.8	119.7	0.118	0.103	0.8712
1	1	0	0	3T3 oF, ERK-KTR	1 1_0_123	663.2	118.5	0.134	0.106	0.7903
1	1	0	0	3T3 oF, ERK-KTR	1 1_0_125	756.9	119.9	0.118	0.100	0.8499
1	1	0	0	3T3 oF, ERK-KTR	1 1_0_128	783.9	122.5	0.111	0.088	0.7939
1	1	0	0	3T3 oF, ERK-KTR	1 1_0_132	949	121.8	0.121	0.102	0.8411
1	1	0	0	3T3 oF, ERK-KTR	1 1_0_133	731	123.8	0.142	0.115	0.8110
1	1	0	0	3T3 oF, ERK-KTR	1 1_0_136	209.8	126.7	0.111	0.102	0.9207
1	1	0	0	3T3 oF, ERK-KTR	1 1_0_137	409.4	126.6	0.114	0.075	0.6631
1	1	0	0	3T3 oF, ERK-KTR	1 1_0_138	612.9	129.7	0.158	0.109	0.6908
1	1	0	0	3T3 oF, ERK-KTR	1 1_0_142	975.6	129.2	0.154	0.121	0.7850
1	1	0	0	3T3 oF, ERK-KTR	1 1_0_144	680.7	131.3	0.155	0.119	0.7648
1	1	0	0	3T3 oF, ERK-KTR	1 1_0_145	1005.3	126.7	0.219	0.125	0.5710
1	1	0	0	3T3 oF, ERK-KTR	1 1_0_149	643.9	135.5	0.137	0.115	0.8429
1	1	0	0	3T3 oF, ERK-KTR	1 1_0_156	506.1	143.3	0.115	0.102	0.8898
1	1	0	0	3T3 oF, ERK-KTR	1 1_0_158	960.9	143.4	0.108	0.082	0.7595
1	1	0	0	3T3 oF, ERK-KTR	1 1_0_159	985.4	143.7	0.160	0.113	0.7101
1	1	0	0	3T3 oF, ERK-KTR	1 1_0_160	182.4	143.7	0.166	0.112	0.6756
1	1	0	0	3T3 oF, ERK-KTR	1 1_0_162	730.9	145.5	0.125	0.101	0.8026
1	1	0	0	3T3 oF, ERK-KTR	1 1_0_167	234.8	152.7	0.117	0.095	0.8136
1	1	0	0	3T3 oF, ERK-KTR	1 1_0_168	491.3	152.6	0.115	0.086	0.7539
1	1	0	0	3T3 oF, ERK-KTR	1 1_0_169	705.4	153.7	0.125	0.109	0.8731
1	1	0	0	3T3 oF, ERK-KTR	1 1_0_173	602.7	154.3	0.139	0.110	0.7908
1	1	0	0	3T3 oF, ERK-KTR	1 1_0_174	632.2	153.3	0.143	0.121	0.8499
1	1	0	0	3T3 oF, ERK-KTR	1 1_0_175	670.4	160.5	0.161	0.124	0.7713
1	1	0	0	3T3 oF, ERK-KTR	1 1_0_176	800.9	160.7	0.109	0.093	0.8528
1	1	0	0	3T3 oF, ERK-KTR	1 1_0_178	1003.3	162.5	0.116	0.094	0.8104
1	1	0	0	3T3 oF, ERK-KTR	1 1_0_179	164.6	164.1	0.154	0.113	0.7353
1	1	0	0	3T3 oF, ERK-KTR	1 1_0_180	449.6	163	0.116	0.085	0.7381
1	1	0	0	3T3 oF, ERK-KTR	1 1_0_183	567.7	164.5	0.136	0.106	0.7805
1	1	0	0	3T3 oF, ERK-KTR	1 1_0_184	642.7	165.2	0.159	0.132	0.8326
1	1	0	0	3T3 oF, ERK-KTR	1 1_0_186	120.8	166.1	0.112	0.096	0.8565
1	1	0	0	3T3 oF, ERK-KTR	1 1_0_187	199.1	166.1	0.158	0.109	0.6903
1	1	0	0	3T3 oF, ERK-KTR	1 1_0_191	528.7	169.9	0.147	0.108	0.7372
1	1	0	0	3T3 oF, ERK-KTR	1 1_0_196	136.9	177	0.121	0.103	0.8477
1	1	0	0	3T3 oF, ERK-KTR	1 1_0_198	617.4	182.7	0.179	0.156	0.8737
1	1	0	0	3T3 oF, ERK-KTR	1 1_0_199	549	177.9	0.148	0.109	0.7382
1	1	0	0	3T3 oF, ERK-KTR	1 1_0_200	778.1	174.4	0.183	0.115	0.6306
1	1	0	0	3T3 oF, ERK-KTR	1 1_0_201	968.8	184	0.127	0.082	0.6494
1	1	0	0	3T3 oF, ERK-KTR	1 1_0_203	495.8	180.6	0.118	0.097	0.8183
1	1	0	0	3T3 oF, ERK-KTR	1 1_0_206	578.3	185.9	0.115	0.113	0.9818
1	1	0	0	3T3 oF, ERK-KTR	1 1_0_207	693.1	185.6	0.127	0.115	0.9067
1	1	0	0	3T3 oF, ERK-KTR	1 1_0_210	771.2	189.2	0.168	0.116	0.6947
1	1	0	0	3T3 oF, ERK-KTR	1 1_0_213	725	185.9	0.128	0.113	0.8812
1	1	0	0	3T3 oF, ERK-KTR	1 1_0_216	151.8	191.4	0.112	0.103	0.9236
1	1	0	0	3T3 oF, ERK-KTR	1 1_0_217	225.7	188.7	0.107	0.097	0.9041
1	1	0	0	3T3 oF, ERK-KTR	1 1_0_218	882.4	191.8	0.129	0.082	0.6329
1	1	0	0	3T3 oF, ERK-KTR	1 1_0_219	520.6	192.2	0.150	0.120	0.8041
1	1	0	0	3T3 oF, ERK-KTR	1 1_0_224	665	202	0.161	0.121	0.7488
1	1	0	0	3T3 oF, ERK-KTR	1 1_0_225	770.5	205.9	0.109	0.092	0.8484
1	1	0	0	3T3 oF, ERK-KTR	1 1_0_227	551	205.9	0.153	0.122	0.7981
1	1	0	0	3T3 oF, ERK-KTR	1 1_0_229	191.2	207.8	0.114	0.102	0.8939
1	1	0	0	3T3 oF, ERK-KTR	1 1_0_230	237.5	209.5	0.121	0.099	0.8145
1	1	0	0	3T3 oF, ERK-KTR	1 1_0_231	903.9	208.3	0.121	0.084	0.6932
1	1	0	0	3T3 oF, ERK-KTR	1 1_0_232	574.8	209.8	0.149	0.129	0.8673
1	1	0	0	3T3 oF, ERK-KTR	1 1_0_234	176.9	215.4	0.120	0.119	0.9895
1	1	0	0	3T3 oF, ERK-KTR	1 1_0_235	994.1	214.1	0.116	0.095	0.8210
1	1	0	0	3T3 oF, ERK-KTR	1 1_0_236	355.5	219	0.144	0.112	0.7741
1	1	0	0	3T3 oF, ERK-KTR	1 1_0_237	645.7	214.1	0.160	0.135	0.8430
1	1	0	0	3T3 oF, ERK-KTR	1 1_0_238	703.8	216.7	0.125	0.120	0.9567
1	1	0	0	3T3 oF, ERK-KTR	1 1_0_240	460.8	217	0.113	0.093	0.8195
1	1	0	0	3T3 oF, ERK-KTR	1 1_0_241	526.5	218.2	0.165	0.142	0.8606
1	1	0	0	3T3 oF, ERK-KTR	1 1_0_242	747.1	219.6	0.134	0.117	0.8742
1	1	0	0	3T3 oF, ERK-KTR	1 1_0_244	317.9	219	0.151	0.097	0.6406
1	1	0	0	3T3 oF, ERK-KTR	1 1_0_245	504.5	219.4	0.137	0.111	0.8086
1	1	0	0	3T3 oF, ERK-KTR	1 1_0_246	962.7	219.5	0.143	0.094	0.6618
1	1	0	0	3T3 oF, ERK-KTR	1 1_0_249	157.6	219.7	0.139	0.097	0.6990
1	1	0	0	3T3 oF, ERK-KTR	1 1_0_253	339.5	223.6	0.128	0.105	0.8211
1	1	0	0	3T3 oF, ERK-KTR	1 1_0_254	373.2	222.6	0.125	0.084	0.6738
1	1	0	0	3T3 oF, ERK-KTR	1 1_0_255	583.1	224.9	0.156	0.142	0.9104
1	1	0	0	3T3 oF, ERK-KTR	1 1_0_257	223.5	225.3	0.124	0.111	0.8897
1	1	0	0	3T3 oF, ERK-KTR	1 1_0_259	669.2	229.4	0.120	0.112	0.9269
1	1	0	0	3T3 oF, ERK-KTR	1 1_0_261	623.9	228.6	0.137	0.122	0.8869
1	1	0	0	3T3 oF, ERK-KTR	1 1_0_262	472.2	232	0.119	0.111	0.9366
1	1	0	0	3T3 oF, ERK-KTR	1 1_0_263	261.8	233.6	0.116	0.094	0.8071
1	1	0	0	3T3 oF, ERK-KTR	1 1_0_264	558.1	234.2	0.182	0.167	0.9138
1	1	0	0	3T3 oF, ERK-KTR	1 1_0_267	211	238.8	0.125	0.120	0.9558
1	1	0	0	3T3 oF, ERK-KTR	1 1_0_268	598.8	236.4	0.130	0.130	1.0025
1	1	0	0	3T3 oF, ERK-KTR	1 1_0_269	723.4	235.7	0.163	0.127	0.7783
1	1	0	0	3T3 oF, ERK-KTR	1 1_0_271	190.1	236.9	0.130	0.117	0.9007
1	1	0	0	3T3 oF, ERK-KTR	1 1_0_273	985.5	238.7	0.127	0.105	0.8282
1	1	0	0	3T3 oF, ERK-KTR	1 1_0_276	787.7	243.3	0.118	0.100	0.8470
1	1	0	0	3T3 oF, ERK-KTR	1 1_0_283	645.3	245.4	0.122	0.107	0.8734
1	1	0	0	3T3 oF, ERK-KTR	1 1_0_284	696.7	249.4	0.135	0.105	0.7803
1	1	0	0	3T3 oF, ERK-KTR	1 1_0_285	810.1	245	0.116	0.092	0.7888
1	1	0	0	3T3 oF, ERK-KTR	1 1_0_286	875.8	246.9	0.104	0.096	0.9210
1	1	0	0	3T3 oF, ERK-KTR	1 1_0_287	172.6	246	0.112	0.103	0.9221
1	1	0	0	3T3 oF, ERK-KTR	1 1_0_288	246.5	248.2	0.140	0.130	0.9344
1	1	0	0	3T3 oF, ERK-KTR	1 1_0_289	499.7	249.5	0.151	0.125	0.8236
1	1	0	0	3T3 oF, ERK-KTR	1 1_0_290	527.7	252	0.193	0.174	0.9001
1	1	0	0	3T3 oF, ERK-KTR	1 1_0_293	973.4	252.1	0.131	0.098	0.7544
1	1	0	0	3T3 oF, ERK-KTR	1 1_0_294	568.4	250.9	0.162	0.167	1.0284
1	1	0	0	3T3 oF, ERK-KTR	1 1_0_295	764.2	250.4	0.124	0.107	0.8586
1	1	0	0	3T3 oF, ERK-KTR	1 1_0_297	606.1	256.2	0.130	0.112	0.8612
1	1	0	0	3T3 oF, ERK-KTR	1 1_0_298	478.6	257.3	0.107	0.106	0.9898
1	1	0	0	3T3 oF, ERK-KTR	1 1_0_299	954.9	261.3	0.117	0.091	0.7728
1	1	0	0	3T3 oF, ERK-KTR	1 1_0_300	266.8	260.5	0.137	0.117	0.8493
1	1	0	0	3T3 oF, ERK-KTR	1 1_0_301	550.6	261.3	0.229	0.173	0.7541
1	1	0	0	3T3 oF, ERK-KTR	1 1_0_302	585.2	261.1	0.150	0.135	0.9031
1	1	0	0	3T3 oF, ERK-KTR	1 1_0_303	106.5	261.1	0.137	0.084	0.6135
1	1	0	0	3T3 oF, ERK-KTR	1 1_0_305	217.9	261.6	0.148	0.132	0.8894
1	1	0	0	3T3 oF, ERK-KTR	1 1_0_308	735.8	263.2	0.146	0.122	0.8364
1	1	0	0	3T3 oF, ERK-KTR	1 1_0_309	369.7	266.3	0.118	0.077	0.6571
1	1	0	0	3T3 oF, ERK-KTR	1 1_0_310	456.7	269.5	0.122	0.102	0.8421
1	1	0	0	3T3 oF, ERK-KTR	1 1_0_311	1003.8	268.2	0.140	0.102	0.7288
1	1	0	0	3T3 oF, ERK-KTR	1 1_0_315	773.9	273	0.160	0.117	0.7294
1	1	0	0	3T3 oF, ERK-KTR	1 1_0_316	865.1	274.4	0.165	0.089	0.5377
1	1	0	0	3T3 oF, ERK-KTR	1 1_0_317	984.5	272.1	0.166	0.114	0.6840
1	1	0	0	3T3 oF, ERK-KTR	1 1_0_319	357.2	276.9	0.118	0.082	0.6935
1	1	0	0	3T3 oF, ERK-KTR	1 1_0_321	646.3	275.8	0.109	0.099	0.9085
1	1	0	0	3T3 oF, ERK-KTR	1 1_0_322	121.5	279.1	0.157	0.120	0.7628
1	1	0	0	3T3 oF, ERK-KTR	1 1_0_326	483.1	279.5	0.153	0.140	0.9159
1	1	0	0	3T3 oF, ERK-KTR	1 1_0_328	248	280.1	0.169	0.147	0.8710
1	1	0	0	3T3 oF, ERK-KTR	1 1_0_329	150.2	285.8	0.118	0.132	1.1203
1	1	0	0	3T3 oF, ERK-KTR	1 1_0_330	514.8	282.8	0.162	0.142	0.8797
1	1	0	0	3T3 oF, ERK-KTR	1 1_0_331	917.2	286.7	0.163	0.085	0.5209
1	1	0	0	3T3 oF, ERK-KTR	1 1_0_332	749.2	288.3	0.117	0.105	0.9002
1	1	0	0	3T3 oF, ERK-KTR	1 1_0_333	570.8	290	0.105	0.104	0.9979
1	1	0	0	3T3 oF, ERK-KTR	1 1_0_334	192.9	289.6	0.143	0.126	0.8783
1	1	0	0	3T3 oF, ERK-KTR	1 1_0_335	343.9	289.9	0.113	0.088	0.7780
1	1	0	0	3T3 oF, ERK-KTR	1 1_0_336	1007.4	293.4	0.110	0.106	0.9601
1	1	0	0	3T3 oF, ERK-KTR	1 1_0_337	214.8	291.6	0.212	0.143	0.6753
1	1	0	0	3T3 oF, ERK-KTR	1 1_0_338	718.1	287.4	0.142	0.105	0.7411
1	1	0	0	3T3 oF, ERK-KTR	1 1_0_339	475.6	296.9	0.140	0.126	0.9021
1	1	0	0	3T3 oF, ERK-KTR	1 1_0_341	978.6	294.4	0.268	0.144	0.5391
1	1	0	0	3T3 oF, ERK-KTR	1 1_0_348	952.2	299.4	0.144	0.117	0.8144
1	1	0	0	3T3 oF, ERK-KTR	1 1_0_349	141.4	302.9	0.121	0.104	0.8581
1	1	0	0	3T3 oF, ERK-KTR	1 1_0_350	933.9	302.2	0.126	0.099	0.7848
1	1	0	0	3T3 oF, ERK-KTR	1 1_0_351	176.4	304.5	0.138	0.134	0.9704
1	1	0	0	3T3 oF, ERK-KTR	1 1_0_352	520	305.9	0.129	0.111	0.8606
1	1	0	0	3T3 oF, ERK-KTR	1 1_0_353	679.2	303.3	0.119	0.086	0.7180
1	1	0	0	3T3 oF, ERK-KTR	1 1_0_356	733.8	309.5	0.126	0.101	0.8014
1	1	0	0	3T3 oF, ERK-KTR	1 1_0_359	502.3	316.3	0.151	0.137	0.9085
1	1	0	0	3T3 oF, ERK-KTR	1 1_0_360	436.3	312.1	0.117	0.097	0.8286
1	1	0	0	3T3 oF, ERK-KTR	1 1_0_361	756.2	314.7	0.099	0.102	1.0356
1	1	0	0	3T3 oF, ERK-KTR	1 1_0_362	342.8	316.7	0.134	0.095	0.7090
1	1	0	0	3T3 oF, ERK-KTR	1 1_0_366	160.9	319.7	0.139	0.113	0.8139
1	1	0	0	3T3 oF, ERK-KTR	1 1_0_367	221	320.2	0.175	0.138	0.7897
1	1	0	0	3T3 oF, ERK-KTR	1 1_0_368	997.2	318.8	0.123	0.119	0.9716
1	1	0	0	3T3 oF, ERK-KTR	1 1_0_369	192.9	320.6	0.136	0.111	0.8162
1	1	0	0	3T3 oF, ERK-KTR	1 1_0_370	477	321.4	0.178	0.148	0.8295
1	1	0	0	3T3 oF, ERK-KTR	1 1_0_371	133.3	322.1	0.109	0.096	0.8853
1	1	0	0	3T3 oF, ERK-KTR	1 1_0_375	603.7	324.3	0.135	0.105	0.7779
1	1	0	0	3T3 oF, ERK-KTR	1 1_0_376	377.8	327.8	0.138	0.101	0.7267
1	1	0	0	3T3 oF, ERK-KTR	1 1_0_379	448.4	330.7	0.154	0.138	0.8995
1	1	0	0	3T3 oF, ERK-KTR	1 1_0_382	952.3	330.3	0.136	0.112	0.8241
1	1	0	0	3T3 oF, ERK-KTR	1 1_0_383	403.6	332.5	0.123	0.098	0.7983
1	1	0	0	3T3 oF, ERK-KTR	1 1_0_388	358.7	339.6	0.143	0.111	0.7766
1	1	0	0	3T3 oF, ERK-KTR	1 1_0_389	516.4	339.8	0.134	0.111	0.8259
1	1	0	0	3T3 oF, ERK-KTR	1 1_0_390	734.1	337.7	0.150	0.107	0.7138
1	1	0	0	3T3 oF, ERK-KTR	1 1_0_392	122.5	340	0.200	0.180	0.8981
1	1	0	0	3T3 oF, ERK-KTR	1 1_0_393	629.5	341.3	0.152	0.138	0.9097
1	1	0	0	3T3 oF, ERK-KTR	1 1_0_394	148.9	342	0.165	0.159	0.9631
1	1	0	0	3T3 oF, ERK-KTR	1 1_0_395	61.1	343	0.151	0.101	0.6711
1	1	0	0	3T3 oF, ERK-KTR	1 1_0_396	426.6	347.8	0.129	0.119	0.9207
1	1	0	0	3T3 oF, ERK-KTR	1 1_0_397	998.7	345.4	0.131	0.101	0.7699
1	1	0	0	3T3 oF, ERK-KTR	1 1_0_398	189.8	347	0.119	0.090	0.7569
1	1	0	0	3T3 oF, ERK-KTR	1 1_0_400	241.1	348.7	0.153	0.135	0.8872
1	1	0	0	3T3 oF, ERK-KTR	1 1_0_401	772.8	351.6	0.118	0.091	0.7667
1	1	0	0	3T3 oF, ERK-KTR	1 1_0_402	313.2	350.6	0.168	0.097	0.5768
1	1	0	0	3T3 oF, ERK-KTR	1 1_0_404	209.3	353.6	0.101	0.105	1.0431
1	1	0	0	3T3 oF, ERK-KTR	1 1_0_405	345.1	354.9	0.138	0.114	0.8264
1	1	0	0	3T3 oF, ERK-KTR	1 1_0_406	382.5	352.2	0.228	0.146	0.6382
1	1	0	0	3T3 oF, ERK-KTR	1 1_0_407	852.5	357.2	0.123	0.085	0.6892
1	1	0	0	3T3 oF, ERK-KTR	1 1_0_408	78.4	356.7	0.141	0.094	0.6665
1	1	0	0	3T3 oF, ERK-KTR	1 1_0_409	587.3	358.1	0.181	0.144	0.7966
1	1	0	0	3T3 oF, ERK-KTR	1 1_0_411	749.9	359.5	0.130	0.092	0.7039
1	1	0	0	3T3 oF, ERK-KTR	1 1_0_412	794.6	357.1	0.118	0.088	0.7415
1	1	0	0	3T3 oF, ERK-KTR	1 1_0_413	163	358.1	0.200	0.148	0.7421
1	1	0	0	3T3 oF, ERK-KTR	1 1_0_414	111.8	360	0.196	0.175	0.8926
1	1	0	0	3T3 oF, ERK-KTR	1 1_0_416	654.9	362	0.122	0.100	0.8215
1	1	0	0	3T3 oF, ERK-KTR	1 1_0_418	394.6	367.3	0.226	0.119	0.5255
1	1	0	0	3T3 oF, ERK-KTR	1 1_0_419	715.7	367.7	0.129	0.095	0.7404
1	1	0	0	3T3 oF, ERK-KTR	1 1_0_420	826.7	367.9	0.135	0.091	0.6735
1	1	0	0	3T3 oF, ERK-KTR	1 1_0_421	249.8	368.1	0.126	0.098	0.7831
1	1	0	0	3T3 oF, ERK-KTR	1 1_0_423	64	369.7	0.116	0.089	0.7670
1	1	0	0	3T3 oF, ERK-KTR	1 1_0_424	414.5	372.7	0.131	0.116	0.8877
1	1	0	0	3T3 oF, ERK-KTR	1 1_0_426	209.3	374.6	0.145	0.098	0.6751
1	1	0	0	3T3 oF, ERK-KTR	1 1_0_428	315	376.1	0.136	0.130	0.9597
1	1	0	0	3T3 oF, ERK-KTR	1 1_0_429	343.4	378.5	0.119	0.118	0.9914
1	1	0	0	3T3 oF, ERK-KTR	1 1_0_430	596.4	377.4	0.302	0.143	0.4741
1	1	0	0	3T3 oF, ERK-KTR	1 1_0_433	230.8	381.1	0.115	0.094	0.8160
1	1	0	0	3T3 oF, ERK-KTR	1 1_0_434	289.1	380.2	0.109	0.078	0.7173
1	1	0	0	3T3 oF, ERK-KTR	1 1_0_437	579.3	384	0.130	0.084	0.6435
1	1	0	0	3T3 oF, ERK-KTR	1 1_0_438	782	382.8	0.125	0.081	0.6462
1	1	0	0	3T3 oF, ERK-KTR	1 1_0_439	93.3	385.8	0.116	0.090	0.7758
1	1	0	0	3T3 oF, ERK-KTR	1 1_0_441	267.8	388.4	0.113	0.090	0.7948
1	1	0	0	3T3 oF, ERK-KTR	1 1_0_444	110.1	392.3	0.181	0.120	0.6609
1	1	0	0	3T3 oF, ERK-KTR	1 1_0_445	434	391.1	0.155	0.138	0.8894
1	1	0	0	3T3 oF, ERK-KTR	1 1_0_446	882.2	392.7	0.125	0.093	0.7386
1	1	0	0	3T3 oF, ERK-KTR	1 1_0_447	485	392.4	0.167	0.141	0.8457
1	1	0	0	3T3 oF, ERK-KTR	1 1_0_449	189.6	393.5	0.200	0.170	0.8496
1	1	0	0	3T3 oF, ERK-KTR	1 1_0_450	736.6	389.6	0.149	0.089	0.6012
1	1	0	0	3T3 oF, ERK-KTR	1 1_0_451	393.2	398.2	0.113	0.097	0.8597
1	1	0	0	3T3 oF, ERK-KTR	1 1_0_452	685	397.9	0.135	0.086	0.6354
1	1	0	0	3T3 oF, ERK-KTR	1 1_0_454	370.1	397.2	0.105	0.101	0.9623
1	1	0	0	3T3 oF, ERK-KTR	1 1_0_457	813.9	397.7	0.131	0.093	0.7101
1	1	0	0	3T3 oF, ERK-KTR	1 1_0_458	335.5	401.3	0.186	0.153	0.8190
1	1	0	0	3T3 oF, ERK-KTR	1 1_0_459	459.8	397.2	0.205	0.165	0.8082
1	1	0	0	3T3 oF, ERK-KTR	1 1_0_460	720.9	403	0.141	0.100	0.7036
1	1	0	0	3T3 oF, ERK-KTR	1 1_0_461	137.7	406	0.172	0.143	0.8328
1	1	0	0	3T3 oF, ERK-KTR	1 1_0_465	215.9	406.5	0.125	0.086	0.6930
1	1	0	0	3T3 oF, ERK-KTR	1 1_0_466	585.3	410.2	0.111	0.084	0.7601
1	1	0	0	3T3 oF, ERK-KTR	1 1_0_472	996.6	411	0.145	0.098	0.6748
1	1	0	0	3T3 oF, ERK-KTR	1 1_0_475	442.4	415.1	0.197	0.151	0.7658
1	1	0	0	3T3 oF, ERK-KTR	1 1_0_476	891.7	415.2	0.171	0.088	0.5146
1	1	0	0	3T3 oF, ERK-KTR	1 1_0_478	699.7	415.6	0.111	0.080	0.7227
1	1	0	0	3T3 oF, ERK-KTR	1 1_0_479	116	416.5	0.105	0.113	1.0808
1	1	0	0	3T3 oF, ERK-KTR	1 1_0_482	191.2	422.2	0.125	0.105	0.8407
1	1	0	0	3T3 oF, ERK-KTR	1 1_0_483	795.1	422.7	0.202	0.121	0.5991
1	1	0	0	3T3 oF, ERK-KTR	1 1_0_484	816.2	421.1	0.158	0.112	0.7100
1	1	0	0	3T3 oF, ERK-KTR	1 1_0_486	97.2	426.7	0.114	0.125	1.0966
1	1	0	0	3T3 oF, ERK-KTR	1 1_0_489	263.2	431.2	0.117	0.094	0.8027
1	1	0	0	3T3 oF, ERK-KTR	1 1_0_492	460.2	432.1	0.154	0.142	0.9209
1	1	0	0	3T3 oF, ERK-KTR	1 1_0_495	679.2	432.2	0.115	0.086	0.7436
1	1	0	0	3T3 oF, ERK-KTR	1 1_0_496	388.3	437.2	0.116	0.084	0.7289
1	1	0	0	3T3 oF, ERK-KTR	1 1_0_497	792.2	439.3	0.198	0.085	0.4299
1	1	0	0	3T3 oF, ERK-KTR	1 1_0_498	146.9	439.8	0.137	0.116	0.8485
1	1	0	0	3T3 oF, ERK-KTR	1 1_0_499	291	438.6	0.125	0.089	0.7124
1	1	0	0	3T3 oF, ERK-KTR	1 1_0_500	517.4	440.1	0.119	0.090	0.7539
1	1	0	0	3T3 oF, ERK-KTR	1 1_0_501	812.8	443.3	0.176	0.118	0.6691
1	1	0	0	3T3 oF, ERK-KTR	1 1_0_504	408.1	443.6	0.125	0.118	0.9440
1	1	0	0	3T3 oF, ERK-KTR	1 1_0_505	437.2	446.1	0.185	0.146	0.7902
1	1	0	0	3T3 oF, ERK-KTR	1 1_0_508	842.8	443.8	0.174	0.104	0.5959
1	1	0	0	3T3 oF, ERK-KTR	1 1_0_509	482.5	448.3	0.112	0.113	1.0047
1	1	0	0	3T3 oF, ERK-KTR	1 1_0_511	331.7	450.6	0.114	0.083	0.7240
1	1	0	0	3T3 oF, ERK-KTR	1 1_0_516	687.6	453.2	0.119	0.091	0.7628
1	1	0	0	3T3 oF, ERK-KTR	1 1_0_517	160.7	456.1	0.126	0.104	0.8246
1	1	0	0	3T3 oF, ERK-KTR	1 1_0_519	518	460.5	0.111	0.085	0.7614
1	1	0	0	3T3 oF, ERK-KTR	1 1_0_520	938.2	458.8	0.108	0.086	0.7964
1	1	0	0	3T3 oF, ERK-KTR	1 1_0_523	114.3	463.9	0.137	0.119	0.8674
1	1	0	0	3T3 oF, ERK-KTR	1 1_0_527	737.7	467.1	0.195	0.100	0.5124
1	1	0	0	3T3 oF, ERK-KTR	1 1_0_529	344.8	470.9	0.120	0.096	0.8021
1	1	0	0	3T3 oF, ERK-KTR	1 1_0_530	404.7	469.1	0.141	0.123	0.8753
1	1	0	0	3T3 oF, ERK-KTR	1 1_0_531	451.7	470.4	0.209	0.144	0.6908
1	1	0	0	3T3 oF, ERK-KTR	1 1_0_535	429.7	473.2	0.167	0.140	0.8372
1	1	0	0	3T3 oF, ERK-KTR	1 1_0_537	370.9	474.6	0.144	0.107	0.7439
1	1	0	0	3T3 oF, ERK-KTR	1 1_0_538	494.3	472.5	0.107	0.096	0.8930
1	1	0	0	3T3 oF, ERK-KTR	1 1_0_539	680.6	474.4	0.141	0.111	0.7844
1	1	0	0	3T3 oF, ERK-KTR	1 1_0_540	664.4	476.5	0.136	0.103	0.7577
1	1	0	0	3T3 oF, ERK-KTR	1 1_0_541	715.2	475.3	0.183	0.126	0.6891
1	1	0	0	3T3 oF, ERK-KTR	1 1_0_544	770.3	476.8	0.136	0.077	0.5674
1	1	0	0	3T3 oF, ERK-KTR	1 1_0_545	165.5	478.1	0.185	0.107	0.5752
1	1	0	0	3T3 oF, ERK-KTR	1 1_0_547	920.4	479	0.120	0.102	0.8488
1	1	0	0	3T3 oF, ERK-KTR	1 1_0_549	845.5	488.8	0.129	0.076	0.5923
1	1	0	0	3T3 oF, ERK-KTR	1 1_0_551	759.5	489.9	0.177	0.112	0.6350
1	1	0	0	3T3 oF, ERK-KTR	1 1_0_554	740.9	490.1	0.192	0.124	0.6479
1	1	0	0	3T3 oF, ERK-KTR	1 1_0_556	782	493.2	0.109	0.081	0.7463
1	1	0	0	3T3 oF, ERK-KTR	1 1_0_557	332.4	495.3	0.122	0.092	0.7533
1	1	0	0	3T3 oF, ERK-KTR	1 1_0_559	703.7	490.7	0.180	0.117	0.6502
1	1	0	0	3T3 oF, ERK-KTR	1 1_0_561	374.7	497.5	0.141	0.105	0.7467
1	1	0	0	3T3 oF, ERK-KTR	1 1_0_562	480.4	494	0.135	0.112	0.8252
1	1	0	0	3T3 oF, ERK-KTR	1 1_0_563	622.9	497.6	0.125	0.091	0.7339
1	1	0	0	3T3 oF, ERK-KTR	1 1_0_565	588.7	497.9	0.125	0.078	0.6238
1	1	0	0	3T3 oF, ERK-KTR	1 1_0_567	432.4	499.8	0.204	0.154	0.7523
1	1	0	0	3T3 oF, ERK-KTR	1 1_0_568	919.8	499.2	0.133	0.095	0.7175
1	1	0	0	3T3 oF, ERK-KTR	1 1_0_569	176.5	504.4	0.116	0.096	0.8273
1	1	0	0	3T3 oF, ERK-KTR	1 1_0_570	227.3	504.4	0.143	0.107	0.7483
1	1	0	0	3T3 oF, ERK-KTR	1 1_0_571	719.3	505.5	0.137	0.114	0.8323
1	1	0	0	3T3 oF, ERK-KTR	1 1_0_574	400.2	507.6	0.199	0.148	0.7438
1	1	0	0	3T3 oF, ERK-KTR	1 1_0_575	894.7	510.4	0.138	0.093	0.6732
1	1	0	0	3T3 oF, ERK-KTR	1 1_0_577	268.1	509.2	0.120	0.086	0.7132
1	1	0	0	3T3 oF, ERK-KTR	1 1_0_578	684.8	509.3	0.151	0.119	0.7908
1	1	0	0	3T3 oF, ERK-KTR	1 1_0_579	470.2	513.2	0.096	0.116	1.2083
1	1	0	0	3T3 oF, ERK-KTR	1 1_0_581	823.8	512.5	0.148	0.081	0.5445
1	1	0	0	3T3 oF, ERK-KTR	1 1_0_583	494	516.9	0.148	0.101	0.6784
1	1	0	0	3T3 oF, ERK-KTR	1 1_0_584	849.1	516.8	0.135	0.081	0.6048
1	1	0	0	3T3 oF, ERK-KTR	1 1_0_586	353.6	518	0.113	0.082	0.7233
1	1	0	0	3T3 oF, ERK-KTR	1 1_0_588	943.5	519.6	0.138	0.086	0.6266
1	1	0	0	3T3 oF, ERK-KTR	1 1_0_590	755.5	520.9	0.151	0.109	0.7212
1	1	0	0	3T3 oF, ERK-KTR	1 1_0_591	730	523.9	0.156	0.106	0.6770
1	1	0	0	3T3 oF, ERK-KTR	1 1_0_592	775.4	524.6	0.143	0.103	0.7219
1	1	0	0	3T3 oF, ERK-KTR	1 1_0_593	53.9	522.7	0.145	0.126	0.8682
1	1	0	0	3T3 oF, ERK-KTR	1 1_0_594	979	526.9	0.113	0.079	0.6962
1	1	0	0	3T3 oF, ERK-KTR	1 1_0_595	280.6	527.6	0.216	0.160	0.7438
1	1	0	0	3T3 oF, ERK-KTR	1 1_0_597	663.9	527.7	0.182	0.129	0.7111
1	1	0	0	3T3 oF, ERK-KTR	1 1_0_598	102.2	528.2	0.105	0.100	0.9546
1	1	0	0	3T3 oF, ERK-KTR	1 1_0_603	260.4	532.4	0.132	0.096	0.7267
1	1	0	0	3T3 oF, ERK-KTR	1 1_0_604	439	533.3	0.162	0.140	0.8638
1	1	0	0	3T3 oF, ERK-KTR	1 1_0_605	933.3	534.9	0.129	0.090	0.7018
1	1	0	0	3T3 oF, ERK-KTR	1 1_0_606	550.6	536.6	0.121	0.083	0.6863
1	1	0	0	3T3 oF, ERK-KTR	1 1_0_607	16.7	536.7	0.159	0.149	0.9383
1	1	0	0	3T3 oF, ERK-KTR	1 1_0_608	646.2	536.3	0.178	0.117	0.6597
1	1	0	0	3T3 oF, ERK-KTR	1 1_0_609	708.3	539.7	0.138	0.102	0.7360
1	1	0	0	3T3 oF, ERK-KTR	1 1_0_610	761.7	540.4	0.135	0.095	0.7004
1	1	0	0	3T3 oF, ERK-KTR	1 1_0_611	175.6	538.8	0.127	0.105	0.8275
1	1	0	0	3T3 oF, ERK-KTR	1 1_0_612	228.8	540.6	0.140	0.111	0.7892
1	1	0	0	3T3 oF, ERK-KTR	1 1_0_613	604	541	0.119	0.102	0.8591
1	1	0	0	3T3 oF, ERK-KTR	1 1_0_614	913.6	539	0.121	0.085	0.6990
1	1	0	0	3T3 oF, ERK-KTR	1 1_0_615	401.9	536.6	0.132	0.102	0.7694
1	1	0	0	3T3 oF, ERK-KTR	1 1_0_616	470.7	539.8	0.169	0.114	0.6749
1	1	0	0	3T3 oF, ERK-KTR	1 1_0_617	866.6	539.8	0.115	0.086	0.7436
1	1	0	0	3T3 oF, ERK-KTR	1 1_0_618	521.6	541.1	0.111	0.093	0.8403
1	1	0	0	3T3 oF, ERK-KTR	1 1_0_619	621.9	547	0.146	0.100	0.6839
1	1	0	0	3T3 oF, ERK-KTR	1 1_0_620	738	544.7	0.108	0.087	0.8112
1	1	0	0	3T3 oF, ERK-KTR	1 1_0_621	799	542.6	0.148	0.102	0.6877
1	1	0	0	3T3 oF, ERK-KTR	1 1_0_623	986.1	545.1	0.126	0.081	0.6475
1	1	0	0	3T3 oF, ERK-KTR	1 1_0_624	356.3	546.8	0.118	0.077	0.6530
1	1	0	0	3T3 oF, ERK-KTR	1 1_0_627	285.8	548.6	0.249	0.157	0.6278
1	1	0	0	3T3 oF, ERK-KTR	1 1_0_628	93.2	551.3	0.155	0.127	0.8172
1	1	0	0	3T3 oF, ERK-KTR	1 1_0_629	887.2	552.5	0.122	0.086	0.7021
1	1	0	0	3T3 oF, ERK-KTR	1 1_0_630	414.1	551.3	0.131	0.096	0.7333
1	1	0	0	3T3 oF, ERK-KTR	1 1_0_631	783.8	552.5	0.172	0.118	0.6860
1	1	0	0	3T3 oF, ERK-KTR	1 1_0_632	59.4	552.4	0.143	0.127	0.8899
1	1	0	0	3T3 oF, ERK-KTR	1 1_0_633	492.7	552.8	0.146	0.101	0.6911
1	1	0	0	3T3 oF, ERK-KTR	1 1_0_634	564.3	551.8	0.123	0.086	0.6961
1	1	0	0	3T3 oF, ERK-KTR	1 1_0_635	583.5	554	0.147	0.105	0.7121
1	1	0	0	3T3 oF, ERK-KTR	1 1_0_636	694.3	553.7	0.152	0.114	0.7541
1	1	0	0	3T3 oF, ERK-KTR	1 1_0_637	943.6	555.2	0.113	0.091	0.8072
1	1	0	0	3T3 oF, ERK-KTR	1 1_0_638	1008.9	551.7	0.114	0.072	0.6265
1	1	0	0	3T3 oF, ERK-KTR	1 1_0_639	31.8	556.9	0.168	0.134	0.7995
1	1	0	0	3T3 oF, ERK-KTR	1 1_0_640	268.6	556.7	0.123	0.088	0.7173
1	1	0	0	3T3 oF, ERK-KTR	1 1_0_641	181.9	558.8	0.121	0.101	0.8334
1	1	0	0	3T3 oF, ERK-KTR	1 1_0_642	308.5	558.4	0.134	0.096	0.7195
1	1	0	0	3T3 oF, ERK-KTR	1 1_0_643	822	559.5	0.146	0.098	0.6743
1	1	0	0	3T3 oF, ERK-KTR	1 1_0_644	242.6	559	0.119	0.087	0.7356
1	1	0	0	3T3 oF, ERK-KTR	1 1_0_645	431.4	561.3	0.134	0.106	0.7900
1	1	0	0	3T3 oF, ERK-KTR	1 1_0_646	647	560.2	0.154	0.101	0.6540
1	1	0	0	3T3 oF, ERK-KTR	1 1_0_648	454.9	564.2	0.143	0.114	0.7981
1	1	0	0	3T3 oF, ERK-KTR	1 1_0_649	907.7	564.4	0.120	0.082	0.6821
1	1	0	0	3T3 oF, ERK-KTR	1 1_0_650	971.7	563.8	0.129	0.075	0.5798
1	1	0	0	3T3 oF, ERK-KTR	1 1_0_652	503.4	568.2	0.161	0.109	0.6741
1	1	0	0	3T3 oF, ERK-KTR	1 1_0_653	745.6	564.4	0.133	0.098	0.7314
1	1	0	0	3T3 oF, ERK-KTR	1 1_0_654	804.4	566.5	0.196	0.131	0.6666
1	1	0	0	3T3 oF, ERK-KTR	1 1_0_655	210.1	567.4	0.145	0.109	0.7535
1	1	0	0	3T3 oF, ERK-KTR	1 1_0_656	666	565.7	0.172	0.147	0.8567
1	1	0	0	3T3 oF, ERK-KTR	1 1_0_657	348.5	570.3	0.116	0.092	0.7990
1	1	0	0	3T3 oF, ERK-KTR	1 1_0_658	924.4	572.6	0.120	0.100	0.8324
1	1	0	0	3T3 oF, ERK-KTR	1 1_0_659	624.1	571.5	0.135	0.099	0.7355
1	1	0	0	3T3 oF, ERK-KTR	1 1_0_661	859.4	572.5	0.148	0.090	0.6083
1	1	0	0	3T3 oF, ERK-KTR	1 1_0_662	883.1	574.6	0.166	0.110	0.6632
1	1	0	0	3T3 oF, ERK-KTR	1 1_0_663	953.4	570.8	0.117	0.087	0.7404
1	1	0	0	3T3 oF, ERK-KTR	1 1_0_664	111	572.2	0.136	0.099	0.7279
1	1	0	0	3T3 oF, ERK-KTR	1 1_0_665	717.6	572.7	0.111	0.093	0.8452
1	1	0	0	3T3 oF, ERK-KTR	1 1_0_666	18.1	574.4	0.154	0.132	0.8575
1	1	0	0	3T3 oF, ERK-KTR	1 1_0_667	692.3	576.3	0.142	0.106	0.7439
1	1	0	0	3T3 oF, ERK-KTR	1 1_0_670	601	576.2	0.152	0.114	0.7494
1	1	0	0	3T3 oF, ERK-KTR	1 1_0_671	145.1	576.9	0.146	0.110	0.7563
1	1	0	0	3T3 oF, ERK-KTR	1 1_0_672	177.6	581.9	0.154	0.109	0.7025
1	1	0	0	3T3 oF, ERK-KTR	1 1_0_673	760.7	581.9	0.192	0.121	0.6283
1	1	0	0	3T3 oF, ERK-KTR	1 1_0_674	237.4	581.3	0.194	0.131	0.6752
1	1	0	0	3T3 oF, ERK-KTR	1 1_0_675	786.6	582.4	0.206	0.132	0.6432
1	1	0	0	3T3 oF, ERK-KTR	1 1_0_677	293.5	585.2	0.112	0.092	0.8253
1	1	0	0	3T3 oF, ERK-KTR	1 1_0_678	452.1	586.8	0.141	0.124	0.8812
1	1	0	0	3T3 oF, ERK-KTR	1 1_0_680	810.8	583.8	0.163	0.138	0.8471
1	1	0	0	3T3 oF, ERK-KTR	1 1_0_681	569	586.8	0.186	0.134	0.7225
1	1	0	0	3T3 oF, ERK-KTR	1 1_0_682	665.6	586.7	0.140	0.100	0.7183
1	1	0	0	3T3 oF, ERK-KTR	1 1_0_683	900.9	585.1	0.149	0.100	0.6721
1	1	0	0	3T3 oF, ERK-KTR	1 1_0_684	70.9	588.5	0.139	0.121	0.8699
1	1	0	0	3T3 oF, ERK-KTR	1 1_0_685	275.2	587.4	0.132	0.104	0.7852
1	1	0	0	3T3 oF, ERK-KTR	1 1_0_686	473.7	587.8	0.129	0.109	0.8474
1	1	0	0	3T3 oF, ERK-KTR	1 1_0_687	512.8	588.7	0.126	0.097	0.7672
1	1	0	0	3T3 oF, ERK-KTR	1 1_0_688	731.4	587.7	0.143	0.112	0.7855
1	1	0	0	3T3 oF, ERK-KTR	1 1_0_689	829.8	583.7	0.142	0.098	0.6918
1	1	0	0	3T3 oF, ERK-KTR	1 1_0_690	319.5	591.6	0.150	0.103	0.6837
1	1	0	0	3T3 oF, ERK-KTR	1 1_0_691	854.1	591.5	0.137	0.112	0.8202
1	1	0	0	3T3 oF, ERK-KTR	1 1_0_692	373.1	588.5	0.131	0.090	0.6905
1	1	0	0	3T3 oF, ERK-KTR	1 1_0_693	397.3	591.6	0.133	0.096	0.7259
1	1	0	0	3T3 oF, ERK-KTR	1 1_0_694	36.3	595.8	0.129	0.129	0.9981
1	1	0	0	3T3 oF, ERK-KTR	1 1_0_695	136.3	595.3	0.138	0.117	0.8522
1	1	0	0	3T3 oF, ERK-KTR	1 1_0_696	201.3	594.6	0.165	0.117	0.7061
1	1	0	0	3T3 oF, ERK-KTR	1 1_0_697	344.7	595.9	0.125	0.103	0.8228
1	1	0	0	3T3 oF, ERK-KTR	1 1_0_698	427.3	598.3	0.143	0.112	0.7845
1	1	0	0	3T3 oF, ERK-KTR	1 1_0_699	247.3	598.9	0.256	0.188	0.7318
1	1	0	0	3T3 oF, ERK-KTR	1 1_0_700	640.9	598.6	0.219	0.106	0.4832
1	1	0	0	3T3 oF, ERK-KTR	1 1_0_701	697.9	599.7	0.135	0.098	0.7290
1	1	0	0	3T3 oF, ERK-KTR	1 1_0_703	906.2	600.5	0.177	0.106	0.5987
1	1	0	0	3T3 oF, ERK-KTR	1 1_0_704	223.3	602	0.189	0.150	0.7931
1	1	0	0	3T3 oF, ERK-KTR	1 1_0_707	810.3	605.5	0.159	0.124	0.7802
1	1	0	0	3T3 oF, ERK-KTR	1 1_0_708	748.7	604.8	0.151	0.113	0.7511
1	1	0	0	3T3 oF, ERK-KTR	1 1_0_710	283	609.3	0.108	0.120	1.1118
1	1	0	0	3T3 oF, ERK-KTR	1 1_0_711	364.7	608.8	0.125	0.097	0.7738
1	1	0	0	3T3 oF, ERK-KTR	1 1_0_712	505.2	608.9	0.154	0.116	0.7497
1	1	0	0	3T3 oF, ERK-KTR	1 1_0_713	787.5	610.5	0.138	0.114	0.8279
1	1	0	0	3T3 oF, ERK-KTR	1 1_0_714	600.6	612.1	0.161	0.120	0.7431
1	1	0	0	3T3 oF, ERK-KTR	1 1_0_716	467.6	611.4	0.163	0.118	0.7286
1	1	0	0	3T3 oF, ERK-KTR	1 1_0_717	846.2	614.4	0.144	0.128	0.8880
1	1	0	0	3T3 oF, ERK-KTR	1 1_0_718	205.3	613.5	0.185	0.122	0.6591
1	1	0	0	3T3 oF, ERK-KTR	1 1_0_719	323.1	613.1	0.201	0.136	0.6762
1	1	0	0	3T3 oF, ERK-KTR	1 1_0_720	160.1	613	0.169	0.123	0.7290
1	1	0	0	3T3 oF, ERK-KTR	1 1_0_721	722.9	615.9	0.117	0.100	0.8559
1	1	0	0	3T3 oF, ERK-KTR	1 1_0_722	899.8	614.9	0.224	0.118	0.5254
1	1	0	0	3T3 oF, ERK-KTR	1 1_0_724	443.9	620.4	0.208	0.141	0.6809
1	1	0	0	3T3 oF, ERK-KTR	1 1_0_726	124.9	620.4	0.153	0.122	0.7948
1	1	0	0	3T3 oF, ERK-KTR	1 1_0_727	419	621	0.144	0.109	0.7556
1	1	0	0	3T3 oF, ERK-KTR	1 1_0_728	626.4	622.4	0.136	0.098	0.7197
1	1	0	0	3T3 oF, ERK-KTR	1 1_0_729	396.1	620.1	0.135	0.100	0.7387
1	1	0	0	3T3 oF, ERK-KTR	1 1_0_731	822.4	625	0.175	0.121	0.6881
1	1	0	0	3T3 oF, ERK-KTR	1 1_0_733	491.1	626.6	0.175	0.123	0.7048
1	1	0	0	3T3 oF, ERK-KTR	1 1_0_734	570.8	628.2	0.186	0.143	0.7665
1	1	0	0	3T3 oF, ERK-KTR	1 1_0_735	954.6	630.8	0.121	0.078	0.6491
1	1	0	0	3T3 oF, ERK-KTR	1 1_0_736	278.3	631.1	0.166	0.127	0.7672
1	1	0	0	3T3 oF, ERK-KTR	1 1_0_737	194.4	630.3	0.129	0.109	0.8430
1	1	0	0	3T3 oF, ERK-KTR	1 1_0_738	222.8	630.2	0.134	0.109	0.8164
1	1	0	0	3T3 oF, ERK-KTR	1 1_0_739	302	633.3	0.170	0.133	0.7788
1	1	0	0	3T3 oF, ERK-KTR	1 1_0_740	358.1	631.5	0.144	0.105	0.7288
1	1	0	0	3T3 oF, ERK-KTR	1 1_0_741	766.9	629	0.217	0.112	0.5169
1	1	0	0	3T3 oF, ERK-KTR	1 1_0_742	802.1	630	0.138	0.110	0.8029
1	1	0	0	3T3 oF, ERK-KTR	1 1_0_743	107.3	631.4	0.116	0.126	1.0801
1	1	0	0	3T3 oF, ERK-KTR	1 1_0_745	326.5	635.6	0.187	0.132	0.7078
1	1	0	0	3T3 oF, ERK-KTR	1 1_0_746	171.2	636.7	0.159	0.113	0.7143
1	1	0	0	3T3 oF, ERK-KTR	1 1_0_747	469.5	636.4	0.180	0.137	0.7570
1	1	0	0	3T3 oF, ERK-KTR	1 1_0_748	84.1	639.2	0.176	0.147	0.8380
1	1	0	0	3T3 oF, ERK-KTR	1 1_0_749	254.7	636.2	0.153	0.138	0.9027
1	1	0	0	3T3 oF, ERK-KTR	1 1_0_750	601	638.6	0.166	0.134	0.8070
1	1	0	0	3T3 oF, ERK-KTR	1 1_0_751	871.6	640.7	0.194	0.172	0.8860
1	1	0	0	3T3 oF, ERK-KTR	1 1_0_752	689.6	639.8	0.141	0.104	0.7368
1	1	0	0	3T3 oF, ERK-KTR	1 1_0_753	395.5	643.3	0.141	0.110	0.7781
1	1	0	0	3T3 oF, ERK-KTR	1 1_0_754	512.6	642.3	0.169	0.137	0.8123
1	1	0	0	3T3 oF, ERK-KTR	1 1_0_755	243	647.6	0.143	0.119	0.8282
1	1	0	0	3T3 oF, ERK-KTR	1 1_0_756	844.7	645.4	0.179	0.137	0.7648
1	1	0	0	3T3 oF, ERK-KTR	1 1_0_757	812.7	646.1	0.134	0.086	0.6444
1	1	0	0	3T3 oF, ERK-KTR	1 1_0_758	936.2	644.7	0.155	0.079	0.5078
1	1	0	0	3T3 oF, ERK-KTR	1 1_0_759	131.3	647.1	0.127	0.109	0.8575
1	1	0	0	3T3 oF, ERK-KTR	1 1_0_760	374.7	646.1	0.139	0.115	0.8246
1	1	0	0	3T3 oF, ERK-KTR	1 1_0_761	738.2	647.8	0.158	0.112	0.7106
1	1	0	0	3T3 oF, ERK-KTR	1 1_0_762	427.3	652.5	0.153	0.118	0.7725
1	1	0	0	3T3 oF, ERK-KTR	1 1_0_763	560.2	655.1	0.277	0.200	0.7221
1	1	0	0	3T3 oF, ERK-KTR	1 1_0_764	586.7	651.8	0.264	0.182	0.6909
1	1	0	0	3T3 oF, ERK-KTR	1 1_0_765	343.9	655.8	0.156	0.123	0.7871
1	1	0	0	3T3 oF, ERK-KTR	1 1_0_766	888.9	655	0.198	0.134	0.6742
1	1	0	0	3T3 oF, ERK-KTR	1 1_0_767	484.2	656.8	0.148	0.117	0.7862
1	1	0	0	3T3 oF, ERK-KTR	1 1_0_768	762.8	653.9	0.125	0.106	0.8477
1	1	0	0	3T3 oF, ERK-KTR	1 1_0_770	202.8	654.9	0.134	0.108	0.8004
1	1	0	0	3T3 oF, ERK-KTR	1 1_0_772	925.7	658.4	0.120	0.084	0.6957
1	1	0	0	3T3 oF, ERK-KTR	1 1_0_773	634	660.6	0.144	0.118	0.8224
1	1	0	0	3T3 oF, ERK-KTR	1 1_0_774	36.8	661.2	0.124	0.119	0.9636
1	1	0	0	3T3 oF, ERK-KTR	1 1_0_776	397.8	661	0.148	0.121	0.8213
1	1	0	0	3T3 oF, ERK-KTR	1 1_0_777	711.3	663.3	0.172	0.126	0.7315
1	1	0	0	3T3 oF, ERK-KTR	1 1_0_778	162.8	664	0.159	0.115	0.7257
1	1	0	0	3T3 oF, ERK-KTR	1 1_0_779	614	669.7	0.180	0.164	0.9080
1	1	0	0	3T3 oF, ERK-KTR	1 1_0_780	443.3	668	0.146	0.129	0.8835
1	1	0	0	3T3 oF, ERK-KTR	1 1_0_781	251.5	670.2	0.123	0.097	0.7896
1	1	0	0	3T3 oF, ERK-KTR	1 1_0_782	316.7	665.3	0.232	0.148	0.6402
1	1	0	0	3T3 oF, ERK-KTR	1 1_0_783	742.4	669.4	0.148	0.118	0.7960
1	1	0	0	3T3 oF, ERK-KTR	1 1_0_784	124.1	671.3	0.115	0.118	1.0278
1	1	0	0	3T3 oF, ERK-KTR	1 1_0_785	379.8	676.4	0.171	0.145	0.8479
1	1	0	0	3T3 oF, ERK-KTR	1 1_0_786	536.2	670.2	0.233	0.177	0.7606
1	1	0	0	3T3 oF, ERK-KTR	1 1_0_787	820	673.7	0.201	0.089	0.4414
1	1	0	0	3T3 oF, ERK-KTR	1 1_0_788	191.3	675.4	0.136	0.103	0.7606
1	1	0	0	3T3 oF, ERK-KTR	1 1_0_789	837.2	674	0.199	0.163	0.8197
1	1	0	0	3T3 oF, ERK-KTR	1 1_0_790	861.6	677.5	0.226	0.173	0.7634
1	1	0	0	3T3 oF, ERK-KTR	1 1_0_791	940.8	676.2	0.112	0.084	0.7474
1	1	0	0	3T3 oF, ERK-KTR	1 1_0_792	211.3	677.4	0.157	0.117	0.7438
1	1	0	0	3T3 oF, ERK-KTR	1 1_0_793	468	677.5	0.150	0.117	0.7802
1	1	0	0	3T3 oF, ERK-KTR	1 1_0_794	509.8	676.6	0.185	0.153	0.8224
1	1	0	0	3T3 oF, ERK-KTR	1 1_0_795	355.1	678.4	0.188	0.136	0.7211
1	1	0	0	3T3 oF, ERK-KTR	1 1_0_796	916.7	677.3	0.138	0.097	0.7000
1	1	0	0	3T3 oF, ERK-KTR	1 1_0_797	682.6	675.2	0.225	0.129	0.5738
1	1	0	0	3T3 oF, ERK-KTR	1 1_0_798	409.1	681.9	0.204	0.139	0.6789
1	1	0	0	3T3 oF, ERK-KTR	1 1_0_800	83.1	682.4	0.145	0.127	0.8763
1	1	0	0	3T3 oF, ERK-KTR	1 1_0_801	327	684	0.139	0.117	0.8364
1	1	0	0	3T3 oF, ERK-KTR	1 1_0_803	272.7	689	0.155	0.117	0.7514
1	1	0	0	3T3 oF, ERK-KTR	1 1_0_804	491.2	686.3	0.176	0.148	0.8407
1	1	0	0	3T3 oF, ERK-KTR	1 1_0_805	231.7	686.7	0.140	0.109	0.7777
1	1	0	0	3T3 oF, ERK-KTR	1 1_0_806	721.3	690.9	0.187	0.127	0.6765
1	1	0	0	3T3 oF, ERK-KTR	1 1_0_807	63.4	689.4	0.158	0.121	0.7678
1	1	0	0	3T3 oF, ERK-KTR	1 1_0_808	177.8	691.9	0.128	0.088	0.6903
1	1	0	0	3T3 oF, ERK-KTR	1 1_0_809	567.4	690.3	0.230	0.190	0.8249
1	1	0	0	3T3 oF, ERK-KTR	1 1_0_810	880.7	691	0.191	0.138	0.7213
1	1	0	0	3T3 oF, ERK-KTR	1 1_0_811	963.4	693	0.148	0.082	0.5544
1	1	0	0	3T3 oF, ERK-KTR	1 1_0_812	539.9	693.9	0.205	0.160	0.7810
1	1	0	0	3T3 oF, ERK-KTR	1 1_0_813	805.2	692.6	0.147	0.067	0.4559
1	1	0	0	3T3 oF, ERK-KTR	1 1_0_814	146	694.5	0.121	0.098	0.8083
1	1	0	0	3T3 oF, ERK-KTR	1 1_0_815	428.1	695.2	0.704	0.143	0.2028
1	1	0	0	3T3 oF, ERK-KTR	1 1_0_816	587.4	695.5	0.220	0.183	0.8294
1	1	0	0	3T3 oF, ERK-KTR	1 1_0_817	925.1	696.2	0.135	0.090	0.6628
1	1	0	0	3T3 oF, ERK-KTR	1 1_0_818	124	696.2	0.264	0.134	0.5085
1	1	0	0	3T3 oF, ERK-KTR	1 1_0_820	655.8	696.5	0.169	0.145	0.8580
1	1	0	0	3T3 oF, ERK-KTR	1 1_0_821	302.1	699.3	0.181	0.139	0.7669
1	1	0	0	3T3 oF, ERK-KTR	1 1_0_822	398.6	702.2	0.195	0.133	0.6798
1	1	0	0	3T3 oF, ERK-KTR	1 1_0_823	459.7	699.3	0.117	0.101	0.8649
1	1	0	0	3T3 oF, ERK-KTR	1 1_0_824	694.7	702.4	0.165	0.139	0.8405
1	1	0	0	3T3 oF, ERK-KTR	1 1_0_825	821.3	699.2	0.204	0.149	0.7293
1	1	0	0	3T3 oF, ERK-KTR	1 1_0_827	865.4	702.3	0.193	0.164	0.8479
1	1	0	0	3T3 oF, ERK-KTR	1 1_0_828	611.5	701.9	0.233	0.167	0.7152
1	1	0	0	3T3 oF, ERK-KTR	1 1_0_829	193.6	707.3	0.186	0.109	0.5874
1	1	0	0	3T3 oF, ERK-KTR	1 1_0_830	735	707.9	0.186	0.127	0.6812
1	1	0	0	3T3 oF, ERK-KTR	1 1_0_831	832.1	708.7	0.209	0.145	0.6930
1	1	0	0	3T3 oF, ERK-KTR	1 1_0_832	83.7	710.2	0.150	0.117	0.7831
1	1	0	0	3T3 oF, ERK-KTR	1 1_0_833	767.5	711.1	0.144	0.113	0.7857
1	1	0	0	3T3 oF, ERK-KTR	1 1_0_834	354.8	713.1	0.318	0.144	0.4531
1	1	0	0	3T3 oF, ERK-KTR	1 1_0_835	503.7	712.6	0.192	0.140	0.7276
1	1	0	0	3T3 oF, ERK-KTR	1 1_0_836	108.6	714	0.159	0.125	0.7848
1	1	0	0	3T3 oF, ERK-KTR	1 1_0_837	261	714.6	0.203	0.123	0.6077
1	1	0	0	3T3 oF, ERK-KTR	1 1_0_838	905.8	713.2	0.127	0.098	0.7748
1	1	0	0	3T3 oF, ERK-KTR	1 1_0_839	801	715.7	0.131	0.105	0.8014
1	1	0	0	3T3 oF, ERK-KTR	1 1_0_840	640.7	716.7	0.145	0.148	1.0235
1	1	0	0	3T3 oF, ERK-KTR	1 1_0_841	319.7	717	0.141	0.116	0.8252
1	1	0	0	3T3 oF, ERK-KTR	1 1_0_842	881.3	718	0.156	0.107	0.6853
1	1	0	0	3T3 oF, ERK-KTR	1 1_0_843	541.3	718.4	0.180	0.129	0.7163
1	1	0	0	3T3 oF, ERK-KTR	1 1_0_845	674	722.3	0.194	0.154	0.7929
1	1	0	0	3T3 oF, ERK-KTR	1 1_0_846	850.5	721.4	0.261	0.126	0.4807
1	1	0	0	3T3 oF, ERK-KTR	1 1_0_847	435.3	722.6	0.114	0.092	0.8069
1	1	0	0	3T3 oF, ERK-KTR	1 1_0_848	599.2	724.1	0.419	0.198	0.4732
1	1	0	0	3T3 oF, ERK-KTR	1 1_0_849	275.8	724.4	0.267	0.142	0.5323
1	1	0	0	3T3 oF, ERK-KTR	1 1_0_850	782.6	725.9	0.129	0.105	0.8123
1	1	0	0	3T3 oF, ERK-KTR	1 1_0_851	925.3	723	0.119	0.078	0.6543
1	1	0	0	3T3 oF, ERK-KTR	1 1_0_852	211.5	723.7	0.155	0.107	0.6907
1	1	0	0	3T3 oF, ERK-KTR	1 1_0_853	478.8	724.7	0.143	0.097	0.6758
1	1	0	0	3T3 oF, ERK-KTR	1 1_0_854	571.4	727	0.193	0.150	0.7808
1	1	0	0	3T3 oF, ERK-KTR	1 1_0_855	740.8	724.1	0.208	0.154	0.7397
1	1	0	0	3T3 oF, ERK-KTR	1 1_0_856	702.7	725.8	0.167	0.144	0.8603
1	1	0	0	3T3 oF, ERK-KTR	1 1_0_858	987	727.4	0.117	0.083	0.7154
1	1	0	0	3T3 oF, ERK-KTR	1 1_0_860	240.1	734.5	0.180	0.106	0.5877
1	1	0	0	3T3 oF, ERK-KTR	1 1_0_862	896.8	737.8	0.138	0.090	0.6537
1	1	0	0	3T3 oF, ERK-KTR	1 1_0_864	497.7	738.1	0.152	0.108	0.7078
1	1	0	0	3T3 oF, ERK-KTR	1 1_0_865	825	738.5	0.144	0.105	0.7255
1	1	0	0	3T3 oF, ERK-KTR	1 1_0_866	965.7	739.3	0.115	0.074	0.6487
1	1	0	0	3T3 oF, ERK-KTR	1 1_0_867	1005.9	740.1	0.134	0.108	0.8019
1	1	0	0	3T3 oF, ERK-KTR	1 1_0_868	307.7	738	0.143	0.118	0.8221
1	1	0	0	3T3 oF, ERK-KTR	1 1_0_869	328.8	742	0.201	0.133	0.6611
1	1	0	0	3T3 oF, ERK-KTR	1 1_0_870	416.3	739.9	0.121	0.094	0.7772
1	1	0	0	3T3 oF, ERK-KTR	1 1_0_871	748.4	741.4	0.260	0.139	0.5360
1	1	0	0	3T3 oF, ERK-KTR	1 1_0_872	349.3	743.5	0.149	0.125	0.8385
1	1	0	0	3T3 oF, ERK-KTR	1 1_0_873	638.9	742.4	0.119	0.124	1.0371
1	1	0	0	3T3 oF, ERK-KTR	1 1_0_874	715.7	743.3	0.199	0.170	0.8526
1	1	0	0	3T3 oF, ERK-KTR	1 1_0_875	800.7	742.7	0.137	0.102	0.7462
1	1	0	0	3T3 oF, ERK-KTR	1 1_0_876	51.2	746	0.121	0.110	0.9140
1	1	0	0	3T3 oF, ERK-KTR	1 1_0_877	271.2	745	0.165	0.129	0.7827
1	1	0	0	3T3 oF, ERK-KTR	1 1_0_879	148.1	744.1	0.131	0.095	0.7249
1	1	0	0	3T3 oF, ERK-KTR	1 1_0_880	619.6	749.2	0.175	0.170	0.9710
1	1	0	0	3T3 oF, ERK-KTR	1 1_0_881	673.2	750.6	0.217	0.148	0.6807
1	1	0	0	3T3 oF, ERK-KTR	1 1_0_882	109.9	752.1	0.117	0.090	0.7729
1	1	0	0	3T3 oF, ERK-KTR	1 1_0_884	249.9	754.5	0.148	0.103	0.6952
1	1	0	0	3T3 oF, ERK-KTR	1 1_0_885	398.2	753.6	0.128	0.098	0.7647
1	1	0	0	3T3 oF, ERK-KTR	1 1_0_886	829	759	0.141	0.102	0.7185
1	1	0	0	3T3 oF, ERK-KTR	1 1_0_887	128.5	758.7	0.187	0.104	0.5559
1	1	0	0	3T3 oF, ERK-KTR	1 1_0_888	734.7	760.5	0.268	0.182	0.6796
1	1	0	0	3T3 oF, ERK-KTR	1 1_0_889	859.1	759.2	0.120	0.100	0.8299
1	1	0	0	3T3 oF, ERK-KTR	1 1_0_891	493.8	759.6	0.150	0.106	0.7115
1	1	0	0	3T3 oF, ERK-KTR	1 1_0_894	457.6	760.8	0.136	0.085	0.6262
1	1	0	0	3T3 oF, ERK-KTR	1 1_0_895	342.4	763.4	0.167	0.106	0.6368
1	1	0	0	3T3 oF, ERK-KTR	1 1_0_896	879.3	760.6	0.118	0.095	0.8020
1	1	0	0	3T3 oF, ERK-KTR	1 1_0_897	766.5	761.2	0.163	0.118	0.7244
1	1	0	0	3T3 oF, ERK-KTR	1 1_0_898	273.4	765	0.215	0.130	0.6061
1	1	0	0	3T3 oF, ERK-KTR	1 1_0_899	424.5	763.9	0.128	0.092	0.7190
1	1	0	0	3T3 oF, ERK-KTR	1 1_0_900	538.3	758.8	0.149	0.105	0.7032
1	1	0	0	3T3 oF, ERK-KTR	1 1_0_901	625.5	765.5	0.111	0.116	1.0383
1	1	0	0	3T3 oF, ERK-KTR	1 1_0_902	657.9	766.4	0.221	0.165	0.7475
1	1	0	0	3T3 oF, ERK-KTR	1 1_0_904	221.4	768.8	0.123	0.087	0.7081
1	1	0	0	3T3 oF, ERK-KTR	1 1_0_905	309.3	767.3	0.121	0.101	0.8399
1	1	0	0	3T3 oF, ERK-KTR	1 1_0_906	478.8	770.6	0.144	0.103	0.7155
1	1	0	0	3T3 oF, ERK-KTR	1 1_0_907	521.2	767.7	0.198	0.106	0.5358
1	1	0	0	3T3 oF, ERK-KTR	1 1_0_908	692.7	767.9	0.199	0.167	0.8382
1	1	0	0	3T3 oF, ERK-KTR	1 1_0_909	552	771.2	0.164	0.109	0.6630
1	1	0	0	3T3 oF, ERK-KTR	1 1_0_910	590.8	771.6	0.162	0.120	0.7407
1	1	0	0	3T3 oF, ERK-KTR	1 1_0_911	56.5	777.2	0.124	0.099	0.7979
1	1	0	0	3T3 oF, ERK-KTR	1 1_0_913	744.4	775.6	0.183	0.150	0.8190
1	1	0	0	3T3 oF, ERK-KTR	1 1_0_915	682.6	781.3	0.198	0.162	0.8144
1	1	0	0	3T3 oF, ERK-KTR	1 1_0_916	168.2	782.3	0.118	0.106	0.9003
1	1	0	0	3T3 oF, ERK-KTR	1 1_0_917	789.6	782.1	0.141	0.118	0.8393
1	1	0	0	3T3 oF, ERK-KTR	1 1_0_918	823.2	784.8	0.152	0.119	0.7808
1	1	0	0	3T3 oF, ERK-KTR	1 1_0_919	325.5	783.6	0.131	0.097	0.7388
1	1	0	0	3T3 oF, ERK-KTR	1 1_0_920	84.8	788.9	0.116	0.091	0.7841
1	1	0	0	3T3 oF, ERK-KTR	1 1_0_921	197.6	787.8	0.127	0.093	0.7299
1	1	0	0	3T3 oF, ERK-KTR	1 1_0_922	276	788.7	0.118	0.088	0.7451
1	1	0	0	3T3 oF, ERK-KTR	1 1_0_923	562	790.3	0.184	0.125	0.6792
1	1	0	0	3T3 oF, ERK-KTR	1 1_0_924	532.6	789.8	0.132	0.127	0.9586
1	1	0	0	3T3 oF, ERK-KTR	1 1_0_926	501	793.1	0.122	0.096	0.7896
1	1	0	0	3T3 oF, ERK-KTR	1 1_0_927	154.7	793.6	0.144	0.107	0.7378
1	1	0	0	3T3 oF, ERK-KTR	1 1_0_928	403.7	793.7	0.178	0.101	0.5666
1	1	0	0	3T3 oF, ERK-KTR	1 1_0_929	453.4	796.3	0.144	0.097	0.6745
1	1	0	0	3T3 oF, ERK-KTR	1 1_0_930	622.6	795.5	0.212	0.128	0.6027
1	1	0	0	3T3 oF, ERK-KTR	1 1_0_931	865.2	791.3	0.127	0.098	0.7683
1	1	0	0	3T3 oF, ERK-KTR	1 1_0_932	662.1	796	0.178	0.180	1.0102
1	1	0	0	3T3 oF, ERK-KTR	1 1_0_935	353.3	796.7	0.148	0.101	0.6802
1	1	0	0	3T3 oF, ERK-KTR	1 1_0_936	376.6	799.5	0.144	0.106	0.7331
1	1	0	0	3T3 oF, ERK-KTR	1 1_0_937	475	801.4	0.153	0.103	0.6771
1	1	0	0	3T3 oF, ERK-KTR	1 1_0_938	602.9	798.4	0.143	0.111	0.7790
1	1	0	0	3T3 oF, ERK-KTR	1 1_0_939	700.5	799.3	0.173	0.142	0.8236
1	1	0	0	3T3 oF, ERK-KTR	1 1_0_940	136	801.2	0.172	0.120	0.7017
1	1	0	0	3T3 oF, ERK-KTR	1 1_0_941	725.1	804.7	0.186	0.142	0.7651
1	1	0	0	3T3 oF, ERK-KTR	1 1_0_942	93.7	805.5	0.144	0.097	0.6762
1	1	0	0	3T3 oF, ERK-KTR	1 1_0_943	427.3	801.6	0.136	0.096	0.7015
1	1	0	0	3T3 oF, ERK-KTR	1 1_0_944	770.8	804.6	0.147	0.107	0.7267
1	1	0	0	3T3 oF, ERK-KTR	1 1_0_945	519.7	804.7	0.174	0.130	0.7491
1	1	0	0	3T3 oF, ERK-KTR	1 1_0_946	643.3	803.3	0.207	0.169	0.8165
1	1	0	0	3T3 oF, ERK-KTR	1 1_0_948	262.8	805	0.189	0.094	0.4955
1	1	0	0	3T3 oF, ERK-KTR	1 1_0_949	304.6	805.9	0.134	0.091	0.6761
1	1	0	0	3T3 oF, ERK-KTR	1 1_0_950	581.2	807	0.164	0.123	0.7538
1	1	0	0	3T3 oF, ERK-KTR	1 1_0_952	186.9	807.8	0.128	0.101	0.7865
1	1	0	0	3T3 oF, ERK-KTR	1 1_0_953	811.9	805.2	0.138	0.114	0.8272
1	1	0	0	3T3 oF, ERK-KTR	1 1_0_954	839.3	809.2	0.138	0.115	0.8311
1	1	0	0	3T3 oF, ERK-KTR	1 1_0_956	748.2	814.5	0.156	0.116	0.7442
1	1	0	0	3T3 oF, ERK-KTR	1 1_0_957	71.5	812.5	0.116	0.088	0.7573
1	1	0	0	3T3 oF, ERK-KTR	1 1_0_959	676.8	815	0.138	0.127	0.9201
1	1	0	0	3T3 oF, ERK-KTR	1 1_0_960	865.9	815.2	0.126	0.094	0.7478
1	1	0	0	3T3 oF, ERK-KTR	1 1_0_961	342.1	819.6	0.250	0.117	0.4685
1	1	0	0	3T3 oF, ERK-KTR	1 1_0_962	548	820.1	0.169	0.135	0.7983
1	1	0	0	3T3 oF, ERK-KTR	1 1_0_963	624.7	821.5	0.257	0.142	0.5548
1	1	0	0	3T3 oF, ERK-KTR	1 1_0_964	156.4	822.8	0.142	0.114	0.8002
1	1	0	0	3T3 oF, ERK-KTR	1 1_0_966	393.1	824	0.154	0.106	0.6890
1	1	0	0	3T3 oF, ERK-KTR	1 1_0_967	420.1	823.1	0.144	0.105	0.7271
1	1	0	0	3T3 oF, ERK-KTR	1 1_0_969	322.5	827.6	0.134	0.102	0.7611
1	1	0	0	3T3 oF, ERK-KTR	1 1_0_971	496.6	826.9	0.154	0.119	0.7781
1	1	0	0	3T3 oF, ERK-KTR	1 1_0_972	603.2	825.7	0.142	0.113	0.7948
1	1	0	0	3T3 oF, ERK-KTR	1 1_0_974	303.2	829.9	0.114	0.086	0.7604
1	1	0	0	3T3 oF, ERK-KTR	1 1_0_975	354.7	830.4	0.164	0.119	0.7249
1	1	0	0	3T3 oF, ERK-KTR	1 1_0_976	795.4	831.9	0.135	0.127	0.9428
1	1	0	0	3T3 oF, ERK-KTR	1 1_0_977	880.8	833.5	0.167	0.082	0.4872
1	1	0	0	3T3 oF, ERK-KTR	1 1_0_978	727.7	837.3	0.153	0.108	0.7087
1	1	0	0	3T3 oF, ERK-KTR	1 1_0_979	524.7	834.4	0.194	0.158	0.8146
1	1	0	0	3T3 oF, ERK-KTR	1 1_0_981	835	839.3	0.139	0.113	0.8078
1	1	0	0	3T3 oF, ERK-KTR	1 1_0_983	774.6	838.1	0.139	0.105	0.7573
1	1	0	0	3T3 oF, ERK-KTR	1 1_0_984	170.4	840.8	0.148	0.112	0.7608
1	1	0	0	3T3 oF, ERK-KTR	1 1_0_985	472.8	841.1	0.184	0.164	0.8883
1	1	0	0	3T3 oF, ERK-KTR	1 1_0_986	649.6	841.7	0.144	0.116	0.8035
1	1	0	0	3T3 oF, ERK-KTR	1 1_0_987	195.6	842.7	0.145	0.106	0.7274
1	1	0	0	3T3 oF, ERK-KTR	1 1_0_988	616.6	845.9	0.125	0.107	0.8587
1	1	0	0	3T3 oF, ERK-KTR	1 1_0_991	681.8	846.4	0.124	0.096	0.7735
1	1	0	0	3T3 oF, ERK-KTR	1 1_0_992	374.2	847	0.119	0.097	0.8203
1	1	0	0	3T3 oF, ERK-KTR	1 1_0_993	705.7	844.8	0.126	0.098	0.7792
1	1	0	0	3T3 oF, ERK-KTR	1 1_0_995	348.2	849	0.113	0.096	0.8526
1	1	0	0	3T3 oF, ERK-KTR	1 1_0_996	569.2	847.3	0.170	0.123	0.7238
1	1	0	0	3T3 oF, ERK-KTR	1 1_0_997	96.7	852.9	0.123	0.090	0.7265
1	1	0	0	3T3 oF, ERK-KTR	1 1_0_998	127.6	847.4	0.162	0.130	0.8063
1	1	0	0	3T3 oF, ERK-KTR	1 1_0_999	845.8	855.7	0.112	0.093	0.8303
1	1	0	0	3T3 oF, ERK-KTR	1 1_0_1000	864.2	851.8	0.146	0.101	0.6973
1	1	0	0	3T3 oF, ERK-KTR	1 1_0_1003	759.4	853.1	0.117	0.105	0.9036
1	1	0	0	3T3 oF, ERK-KTR	1 1_0_1005	218.3	854.1	0.142	0.099	0.6963
1	1	0	0	3T3 oF, ERK-KTR	1 1_0_1006	324.3	853	0.128	0.094	0.7318
1	1	0	0	3T3 oF, ERK-KTR	1 1_0_1007	398.1	856	0.186	0.114	0.6120
1	1	0	0	3T3 oF, ERK-KTR	1 1_0_1008	32.6	852.5	0.121	0.087	0.7184
1	1	0	0	3T3 oF, ERK-KTR	1 1_0_1009	426.5	854.1	0.167	0.121	0.7203
1	1	0	0	3T3 oF, ERK-KTR	1 1_0_1011	543.8	859.2	0.205	0.166	0.8058
1	1	0	0	3T3 oF, ERK-KTR	1 1_0_1012	820.3	857.8	0.144	0.144	0.9988
1	1	0	0	3T3 oF, ERK-KTR	1 1_0_1013	509.9	860.5	0.237	0.173	0.7305
1	1	0	0	3T3 oF, ERK-KTR	1 1_0_1015	12.2	865.1	0.108	0.084	0.7797
1	1	0	0	3T3 oF, ERK-KTR	1 1_0_1016	615.2	865.7	0.140	0.096	0.6804
1	1	0	0	3T3 oF, ERK-KTR	1 1_0_1017	305.8	869.3	0.145	0.091	0.6313
1	1	0	0	3T3 oF, ERK-KTR	1 1_0_1018	779	872.5	0.363	0.205	0.5657
1	1	0	0	3T3 oF, ERK-KTR	1 1_0_1019	181.6	871.7	0.150	0.122	0.8103
1	1	0	0	3T3 oF, ERK-KTR	1 1_0_1020	484.6	872.1	0.307	0.184	0.6006
1	1	0	0	3T3 oF, ERK-KTR	1 1_0_1021	454.2	874.9	0.165	0.129	0.7787
1	1	0	0	3T3 oF, ERK-KTR	1 1_0_1022	587.1	876	0.148	0.104	0.7024
1	1	0	0	3T3 oF, ERK-KTR	1 1_0_1024	360.2	874.7	0.164	0.112	0.6860
1	1	0	0	3T3 oF, ERK-KTR	1 1_0_1025	525.6	877	0.215	0.171	0.7950
1	1	0	0	3T3 oF, ERK-KTR	1 1_0_1026	647.7	875.9	0.113	0.090	0.7944
1	1	0	0	3T3 oF, ERK-KTR	1 1_0_1028	403.2	878.3	0.197	0.138	0.6981
1	1	0	0	3T3 oF, ERK-KTR	1 1_0_1029	555.1	880.3	0.178	0.129	0.7235
1	1	0	0	3T3 oF, ERK-KTR	1 1_0_1030	713.3	882.3	0.133	0.100	0.7508
1	1	0	0	3T3 oF, ERK-KTR	1 1_0_1032	285.1	883.2	0.143	0.096	0.6716
1	1	0	0	3T3 oF, ERK-KTR	1 1_0_1033	817.5	885.5	0.147	0.153	1.0439
1	1	0	0	3T3 oF, ERK-KTR	1 1_0_1034	879.8	879	0.112	0.081	0.7277
1	1	0	0	3T3 oF, ERK-KTR	1 1_0_1035	264	886	0.122	0.081	0.6663
1	1	0	0	3T3 oF, ERK-KTR	1 1_0_1036	665.6	886	0.127	0.104	0.8159
1	1	0	0	3T3 oF, ERK-KTR	1 1_0_1038	134.3	887.2	0.199	0.174	0.8710
1	1	0	0	3T3 oF, ERK-KTR	1 1_0_1039	113.2	888.5	0.141	0.088	0.6206
1	1	0	0	3T3 oF, ERK-KTR	1 1_0_1040	627.6	890.6	0.130	0.100	0.7710
1	1	0	0	3T3 oF, ERK-KTR	1 1_0_1041	171.9	892	0.169	0.122	0.7226
1	1	0	0	3T3 oF, ERK-KTR	1 1_0_1042	150.2	896.4	0.171	0.136	0.7990
1	1	0	0	3T3 oF, ERK-KTR	1 1_0_1043	332.3	894.1	0.122	0.094	0.7730
1	1	0	0	3T3 oF, ERK-KTR	1 1_0_1044	433.8	895.2	0.148	0.119	0.7998
1	1	0	0	3T3 oF, ERK-KTR	1 1_0_1045	389.2	898.9	0.217	0.140	0.6432
1	1	0	0	3T3 oF, ERK-KTR	1 1_0_1046	242.9	899	0.127	0.091	0.7187
1	1	0	0	3T3 oF, ERK-KTR	1 1_0_1048	756.2	900.4	0.129	0.113	0.8756
1	1	0	0	3T3 oF, ERK-KTR	1 1_0_1049	207.1	899	0.103	0.098	0.9544
1	1	0	0	3T3 oF, ERK-KTR	1 1_0_1050	553.1	899.8	0.178	0.134	0.7518
1	1	0	0	3T3 oF, ERK-KTR	1 1_0_1051	307.5	903.7	0.134	0.094	0.7006
1	1	0	0	3T3 oF, ERK-KTR	1 1_0_1052	495.2	899.3	0.156	0.162	1.0419
1	1	0	0	3T3 oF, ERK-KTR	1 1_0_1053	460.8	898.9	0.186	0.134	0.7204
1	1	0	0	3T3 oF, ERK-KTR	1 1_0_1056	523.1	905.4	0.207	0.164	0.7938
1	1	0	0	3T3 oF, ERK-KTR	1 1_0_1058	415.4	909.9	0.170	0.115	0.6760
1	1	0	0	3T3 oF, ERK-KTR	1 1_0_1060	357.7	909.6	0.161	0.112	0.6947
1	1	0	0	3T3 oF, ERK-KTR	1 1_0_1061	282.8	912.9	0.113	0.085	0.7559
1	1	0	0	3T3 oF, ERK-KTR	1 1_0_1062	324.5	914.3	0.120	0.100	0.8321
1	1	0	0	3T3 oF, ERK-KTR	1 1_0_1063	864.9	910.2	0.125	0.107	0.8545
1	1	0	0	3T3 oF, ERK-KTR	1 1_0_1065	481.5	916.4	0.127	0.122	0.9638
1	1	0	0	3T3 oF, ERK-KTR	1 1_0_1066	657.5	917.6	0.134	0.099	0.7391
1	1	0	0	3T3 oF, ERK-KTR	1 1_0_1067	781.7	916.5	0.140	0.113	0.8100
1	1	0	0	3T3 oF, ERK-KTR	1 1_0_1070	636.6	920	0.183	0.110	0.5994
1	1	0	0	3T3 oF, ERK-KTR	1 1_0_1072	616.6	921.2	0.135	0.097	0.7217
1	1	0	0	3T3 oF, ERK-KTR	1 1_0_1073	167.4	923.3	0.120	0.082	0.6792
1	1	0	0	3T3 oF, ERK-KTR	1 1_0_1074	260.1	920.6	0.155	0.083	0.5348
1	1	0	0	3T3 oF, ERK-KTR	1 1_0_1075	537.6	923.4	0.142	0.131	0.9231
1	1	0	0	3T3 oF, ERK-KTR	1 1_0_1077	191.3	923.3	0.118	0.082	0.6992
1	1	0	0	3T3 oF, ERK-KTR	1 1_0_1078	756.5	923.9	0.108	0.092	0.8507
1	1	0	0	3T3 oF, ERK-KTR	1 1_0_1079	678.8	925.7	0.128	0.083	0.6454
1	1	0	0	3T3 oF, ERK-KTR	1 1_0_1080	517.9	928.6	0.178	0.127	0.7100
1	1	0	0	3T3 oF, ERK-KTR	1 1_0_1081	601.5	928.9	0.134	0.105	0.7856
1	1	0	0	3T3 oF, ERK-KTR	1 1_0_1082	390.3	931.6	0.207	0.125	0.6025
1	1	0	0	3T3 oF, ERK-KTR	1 1_0_1083	444.1	932.1	0.122	0.095	0.7834
1	1	0	0	3T3 oF, ERK-KTR	1 1_0_1085	329	935.6	0.119	0.093	0.7825
1	1	0	0	3T3 oF, ERK-KTR	1 1_0_1087	297.8	937.2	0.117	0.121	1.0366
1	1	0	0	3T3 oF, ERK-KTR	1 1_0_1088	873.3	933.8	0.133	0.118	0.8842
1	1	0	0	3T3 oF, ERK-KTR	1 1_0_1089	277.8	935.4	0.142	0.083	0.5823
1	1	0	0	3T3 oF, ERK-KTR	1 1_0_1094	368.3	943	0.112	0.095	0.8448
1	1	0	0	3T3 oF, ERK-KTR	1 1_0_1096	496.9	944.4	0.204	0.125	0.6123
1	1	0	0	3T3 oF, ERK-KTR	1 1_0_1098	888.2	944.2	0.172	0.082	0.4748
1	1	0	0	3T3 oF, ERK-KTR	1 1_0_1099	598.1	946.9	0.137	0.116	0.8487
1	1	0	0	3T3 oF, ERK-KTR	1 1_0_1101	564.1	946.9	0.161	0.113	0.7034
1	1	0	0	3T3 oF, ERK-KTR	1 1_0_1102	635.4	945.2	0.147	0.104	0.7081
1	1	0	0	3T3 oF, ERK-KTR	1 1_0_1105	842.6	947.5	0.147	0.125	0.8454
1	1	0	0	3T3 oF, ERK-KTR	1 1_0_1108	404.9	951	0.114	0.083	0.7276
1	1	0	0	3T3 oF, ERK-KTR	1 1_0_1109	307.6	955.2	0.138	0.086	0.6190
1	1	0	0	3T3 oF, ERK-KTR	1 1_0_1110	352.6	955.7	0.142	0.094	0.6639
1	1	0	0	3T3 oF, ERK-KTR	1 1_0_1111	539.9	952.1	0.125	0.099	0.7926
1	1	0	0	3T3 oF, ERK-KTR	1 1_0_1113	387.4	962.6	0.116	0.080	0.6849
1	1	0	0	3T3 oF, ERK-KTR	1 1_0_1114	581	962.8	0.156	0.105	0.6729
1	1	0	0	3T3 oF, ERK-KTR	1 1_0_1115	644.4	961.8	0.185	0.103	0.5579
1	1	0	0	3T3 oF, ERK-KTR	1 1_0_1116	68.2	962.4	0.124	0.099	0.8017
1	1	0	0	3T3 oF, ERK-KTR	1 1_0_1118	602.2	965.7	0.132	0.096	0.7271
1	1	0	0	3T3 oF, ERK-KTR	1 1_0_1119	119.9	966.2	0.135	0.102	0.7544
1	1	0	0	3T3 oF, ERK-KTR	1 1_0_1120	806.9	967.5	0.111	0.090	0.8105
1	1	0	0	3T3 oF, ERK-KTR	1 1_0_1121	163.9	969	0.111	0.088	0.7979
1	1	0	0	3T3 oF, ERK-KTR	1 1_0_1123	504.6	971.9	0.138	0.096	0.6987
1	1	0	0	3T3 oF, ERK-KTR	1 1_0_1126	617.5	972.4	0.195	0.123	0.6321
1	1	0	0	3T3 oF, ERK-KTR	1 1_0_1127	831.6	973.1	0.164	0.132	0.8014
1	1	0	0	3T3 oF, ERK-KTR	1 1_0_1128	482.1	968.7	0.164	0.108	0.6621
1	1	0	0	3T3 oF, ERK-KTR	1 1_0_1129	972.2	972.1	0.150	0.066	0.4408
1	1	0	0	3T3 oF, ERK-KTR	1 1_0_1130	317.3	975.3	0.125	0.092	0.7317
1	1	0	0	3T3 oF, ERK-KTR	1 1_0_1138	85.3	979.4	0.228	0.126	0.5536
1	1	0	0	3T3 oF, ERK-KTR	1 1_0_1140	142.9	983.2	0.118	0.087	0.7330
1	1	0	0	3T3 oF, ERK-KTR	1 1_0_1141	662.3	979.9	0.132	0.093	0.7058
1	1	0	0	3T3 oF, ERK-KTR	1 1_0_1144	456.7	985.7	0.123	0.091	0.7383
1	1	0	0	3T3 oF, ERK-KTR	1 1_0_1145	540.2	986.8	0.237	0.098	0.4154
1	1	0	0	3T3 oF, ERK-KTR	1 1_0_1146	601.4	986.4	0.178	0.107	0.6002
1	1	0	0	3T3 oF, ERK-KTR	1 1_0_1147	634.1	987.4	0.134	0.109	0.8168
1	1	0	0	3T3 oF, ERK-KTR	1 1_0_1148	43.7	988.5	0.132	0.108	0.8163
1	1	0	0	3T3 oF, ERK-KTR	1 1_0_1149	112.9	988.1	0.139	0.098	0.7014
1	1	0	0	3T3 oF, ERK-KTR	1 1_0_1150	429.3	989.4	0.218	0.100	0.4560
1	1	0	0	3T3 oF, ERK-KTR	1 1_0_1154	180	991.9	0.123	0.089	0.7231
1	1	0	0	3T3 oF, ERK-KTR	1 1_0_1155	266.1	993	0.122	0.090	0.7339
1	1	0	0	3T3 oF, ERK-KTR	1 1_0_1156	841.5	994	0.229	0.132	0.5760
1	1	0	0	3T3 oF, ERK-KTR	1 1_0_1157	160	996.2	0.109	0.105	0.9617
1	1	0	0	3T3 oF, ERK-KTR	1 1_0_1158	321.7	998.2	0.141	0.136	0.9634
1	1	0	0	3T3 oF, ERK-KTR	1 1_0_1159	581.8	997.2	0.120	0.092	0.7690
1	1	0	0	3T3 oF, ERK-KTR	1 1_0_1161	61.9	1000.3	0.143	0.112	0.7824
1	1	0	0	3T3 oF, ERK-KTR	1 1_0_1162	296.7	997.5	0.139	0.123	0.8852
1	1	0	0	3T3 oF, ERK-KTR	1 1_0_1163	495.6	997.1	0.117	0.092	0.7806
1	1	0	0	3T3 oF, ERK-KTR	1 1_0_1166	92.4	1001.6	0.135	0.117	0.8700
1	1	0	0	3T3 oF, ERK-KTR	1 1_0_1172	838.6	1011.1	0.150	0.091	0.6062
1	1	0	1	3T3 oF, ERK-KTR	1 1_1_1	479.4	12.8	0.154	0.147	0.9542
1	1	0	1	3T3 oF, ERK-KTR	1 1_1_11	411.1	18.8	0.128	0.105	0.8194
1	1	0	1	3T3 oF, ERK-KTR	1 1_1_15	384	27.6	0.131	0.095	0.7297
1	1	0	1	3T3 oF, ERK-KTR	1 1_1_16	532.8	29.2	0.104	0.092	0.8870
1	1	0	1	3T3 oF, ERK-KTR	1 1_1_20	644.3	29.3	0.128	0.078	0.6049
1	1	0	1	3T3 oF, ERK-KTR	1 1_1_26	406.7	34	0.114	0.099	0.8689
1	1	0	1	3T3 oF, ERK-KTR	1 1_1_31	59.1	43.1	0.137	0.071	0.5167
1	1	0	1	3T3 oF, ERK-KTR	1 1_1_33	376	48	0.117	0.079	0.6762
1	1	0	1	3T3 oF, ERK-KTR	1 1_1_40	515.2	47.9	0.194	0.119	0.6118
1	1	0	1	3T3 oF, ERK-KTR	1 1_1_44	418	57	0.132	0.106	0.7998
1	1	0	1	3T3 oF, ERK-KTR	1 1_1_50	716.4	58.4	0.113	0.083	0.7353
1	1	0	1	3T3 oF, ERK-KTR	1 1_1_56	598.7	63.9	0.109	0.087	0.7973
1	1	0	1	3T3 oF, ERK-KTR	1 1_1_62	398.3	69.6	0.116	0.084	0.7224
1	1	0	1	3T3 oF, ERK-KTR	1 1_1_64	561.7	72.5	0.118	0.106	0.9040
1	1	0	1	3T3 oF, ERK-KTR	1 1_1_66	490.5	75.3	0.113	0.094	0.8281
1	1	0	1	3T3 oF, ERK-KTR	1 1_1_69	71.6	78.4	0.163	0.081	0.4988
1	1	0	1	3T3 oF, ERK-KTR	1 1_1_80	367.3	85.1	0.128	0.092	0.7161
1	1	0	1	3T3 oF, ERK-KTR	1 1_1_86	600.4	95	0.117	0.088	0.7508
1	1	0	1	3T3 oF, ERK-KTR	1 1_1_94	393.1	95.6	0.133	0.095	0.7125
1	1	0	1	3T3 oF, ERK-KTR	1 1_1_99	183	106.2	0.126	0.086	0.6882
1	1	0	1	3T3 oF, ERK-KTR	1 1_1_101	412	107.6	0.124	0.091	0.7364
1	1	0	1	3T3 oF, ERK-KTR	1 1_1_105	203.3	108.4	0.110	0.077	0.6975
1	1	0	1	3T3 oF, ERK-KTR	1 1_1_112	374.3	115.1	0.107	0.098	0.9100
1	1	0	1	3T3 oF, ERK-KTR	1 1_1_116	1007.4	122.1	0.122	0.075	0.6126
1	1	0	1	3T3 oF, ERK-KTR	1 1_1_117	351.4	121.9	0.108	0.081	0.7451
1	1	0	1	3T3 oF, ERK-KTR	1 1_1_125	388.5	128.6	0.114	0.091	0.8031
1	1	0	1	3T3 oF, ERK-KTR	1 1_1_126	416.1	128.2	0.143	0.099	0.6939
1	1	0	1	3T3 oF, ERK-KTR	1 1_1_127	921.6	126.4	0.121	0.079	0.6470
1	1	0	1	3T3 oF, ERK-KTR	1 1_1_128	191.4	128.6	0.116	0.077	0.6667
1	1	0	1	3T3 oF, ERK-KTR	1 1_1_143	318.6	146.6	0.134	0.076	0.5691
1	1	0	1	3T3 oF, ERK-KTR	1 1_1_147	346.4	148.1	0.109	0.083	0.7590
1	1	0	1	3T3 oF, ERK-KTR	1 1_1_157	440.3	149.8	0.149	0.104	0.6975
1	1	0	1	3T3 oF, ERK-KTR	1 1_1_159	373.7	153	0.125	0.098	0.7846
1	1	0	1	3T3 oF, ERK-KTR	1 1_1_161	457.3	154.9	0.120	0.086	0.7134
1	1	0	1	3T3 oF, ERK-KTR	1 1_1_166	982.1	157.9	0.164	0.098	0.5962
1	1	0	1	3T3 oF, ERK-KTR	1 1_1_168	684	164.3	0.112	0.079	0.7024
1	1	0	1	3T3 oF, ERK-KTR	1 1_1_171	731	165.1	0.124	0.080	0.6467
1	1	0	1	3T3 oF, ERK-KTR	1 1_1_174	481.5	167.9	0.141	0.110	0.7758
1	1	0	1	3T3 oF, ERK-KTR	1 1_1_177	903.6	169.5	0.123	0.076	0.6182
1	1	0	1	3T3 oF, ERK-KTR	1 1_1_180	707.1	172.5	0.126	0.085	0.6737
1	1	0	1	3T3 oF, ERK-KTR	1 1_1_190	115.9	184.3	0.137	0.077	0.5611
1	1	0	1	3T3 oF, ERK-KTR	1 1_1_193	993.9	183.8	0.116	0.086	0.7386
1	1	0	1	3T3 oF, ERK-KTR	1 1_1_196	908.8	187.1	0.116	0.077	0.6628
1	1	0	1	3T3 oF, ERK-KTR	1 1_1_198	568.4	188.9	0.127	0.093	0.7364
1	1	0	1	3T3 oF, ERK-KTR	1 1_1_202	514.2	195.5	0.121	0.104	0.8553
1	1	0	1	3T3 oF, ERK-KTR	1 1_1_209	544.3	195.7	0.150	0.116	0.7770
1	1	0	1	3T3 oF, ERK-KTR	1 1_1_210	718.1	192.4	0.116	0.089	0.7660
1	1	0	1	3T3 oF, ERK-KTR	1 1_1_216	737.2	197.4	0.139	0.093	0.6684
1	1	0	1	3T3 oF, ERK-KTR	1 1_1_219	468.2	205.2	0.121	0.089	0.7392
1	1	0	1	3T3 oF, ERK-KTR	1 1_1_227	551.3	212.9	0.153	0.102	0.6667
1	1	0	1	3T3 oF, ERK-KTR	1 1_1_228	626	212.1	0.148	0.115	0.7786
1	1	0	1	3T3 oF, ERK-KTR	1 1_1_230	748.8	212.1	0.115	0.092	0.8031
1	1	0	1	3T3 oF, ERK-KTR	1 1_1_237	714.2	217.7	0.147	0.114	0.7743
1	1	0	1	3T3 oF, ERK-KTR	1 1_1_238	784.2	217.2	0.111	0.084	0.7603
1	1	0	1	3T3 oF, ERK-KTR	1 1_1_244	693.7	226.1	0.116	0.094	0.8047
1	1	0	1	3T3 oF, ERK-KTR	1 1_1_249	124.2	231.6	0.109	0.082	0.7474
1	1	0	1	3T3 oF, ERK-KTR	1 1_1_254	912.7	236.7	0.110	0.080	0.7280
1	1	0	1	3T3 oF, ERK-KTR	1 1_1_255	973.6	236.3	0.112	0.077	0.6833
1	1	0	1	3T3 oF, ERK-KTR	1 1_1_256	195.1	238	0.103	0.100	0.9630
1	1	0	1	3T3 oF, ERK-KTR	1 1_1_257	774.2	234.6	0.114	0.084	0.7397
1	1	0	1	3T3 oF, ERK-KTR	1 1_1_258	664.9	238	0.144	0.099	0.6903
1	1	0	1	3T3 oF, ERK-KTR	1 1_1_259	18.7	238.2	0.110	0.079	0.7193
1	1	0	1	3T3 oF, ERK-KTR	1 1_1_260	458.1	235.3	0.116	0.104	0.8944
1	1	0	1	3T3 oF, ERK-KTR	1 1_1_263	957.5	242.9	0.154	0.086	0.5560
1	1	0	1	3T3 oF, ERK-KTR	1 1_1_266	735.9	245.9	0.129	0.106	0.8233
1	1	0	1	3T3 oF, ERK-KTR	1 1_1_269	565.2	250.5	0.121	0.087	0.7191
1	1	0	1	3T3 oF, ERK-KTR	1 1_1_270	315.7	250.4	0.118	0.093	0.7834
1	1	0	1	3T3 oF, ERK-KTR	1 1_1_273	692.5	252.1	0.123	0.089	0.7290
1	1	0	1	3T3 oF, ERK-KTR	1 1_1_277	890.4	252.8	0.117	0.077	0.6599
1	1	0	1	3T3 oF, ERK-KTR	1 1_1_278	984.9	254.2	0.131	0.099	0.7568
1	1	0	1	3T3 oF, ERK-KTR	1 1_1_280	194.1	259.3	0.141	0.146	1.0410
1	1	0	1	3T3 oF, ERK-KTR	1 1_1_281	957.6	257.1	0.173	0.141	0.8182
1	1	0	1	3T3 oF, ERK-KTR	1 1_1_285	633.2	259.7	0.124	0.101	0.8147
1	1	0	1	3T3 oF, ERK-KTR	1 1_1_287	873.5	263.7	0.136	0.101	0.7441
1	1	0	1	3T3 oF, ERK-KTR	1 1_1_288	598.2	264.4	0.153	0.107	0.6981
1	1	0	1	3T3 oF, ERK-KTR	1 1_1_295	681.3	271.1	0.121	0.084	0.6966
1	1	0	1	3T3 oF, ERK-KTR	1 1_1_297	993.2	274.3	0.163	0.137	0.8397
1	1	0	1	3T3 oF, ERK-KTR	1 1_1_298	215	274	0.115	0.104	0.9010
1	1	0	1	3T3 oF, ERK-KTR	1 1_1_299	334.5	275.7	0.138	0.113	0.8146
1	1	0	1	3T3 oF, ERK-KTR	1 1_1_300	1010.7	274.6	0.132	0.083	0.6275
1	1	0	1	3T3 oF, ERK-KTR	1 1_1_302	892.3	277	0.141	0.089	0.6307
1	1	0	1	3T3 oF, ERK-KTR	1 1_1_307	660.7	283.4	0.136	0.092	0.6780
1	1	0	1	3T3 oF, ERK-KTR	1 1_1_310	634.6	286.9	0.108	0.086	0.7955
1	1	0	1	3T3 oF, ERK-KTR	1 1_1_311	163.1	290.8	0.146	0.126	0.8629
1	1	0	1	3T3 oF, ERK-KTR	1 1_1_312	369.7	289.2	0.141	0.094	0.6656
1	1	0	1	3T3 oF, ERK-KTR	1 1_1_317	609.7	293.9	0.107	0.095	0.8861
1	1	0	1	3T3 oF, ERK-KTR	1 1_1_319	333.3	304.6	0.108	0.090	0.8272
1	1	0	1	3T3 oF, ERK-KTR	1 1_1_320	992.4	300.8	0.211	0.175	0.8293
1	1	0	1	3T3 oF, ERK-KTR	1 1_1_321	138.7	299.2	0.116	0.096	0.8334
1	1	0	1	3T3 oF, ERK-KTR	1 1_1_323	670.2	300.2	0.115	0.078	0.6733
1	1	0	1	3T3 oF, ERK-KTR	1 1_1_328	912.6	305.4	0.157	0.095	0.6056
1	1	0	1	3T3 oF, ERK-KTR	1 1_1_330	304.7	306.8	0.164	0.134	0.8124
1	1	0	1	3T3 oF, ERK-KTR	1 1_1_333	391.2	310.9	0.117	0.088	0.7510
1	1	0	1	3T3 oF, ERK-KTR	1 1_1_335	809.1	312.3	0.144	0.085	0.5880
1	1	0	1	3T3 oF, ERK-KTR	1 1_1_339	281.8	312.1	0.120	0.087	0.7218
1	1	0	1	3T3 oF, ERK-KTR	1 1_1_345	208.2	321.6	0.235	0.156	0.6631
1	1	0	1	3T3 oF, ERK-KTR	1 1_1_347	980.2	320.6	0.240	0.216	0.9005
1	1	0	1	3T3 oF, ERK-KTR	1 1_1_349	259	322.3	0.114	0.104	0.9107
1	1	0	1	3T3 oF, ERK-KTR	1 1_1_352	415.5	330.4	0.106	0.090	0.8488
1	1	0	1	3T3 oF, ERK-KTR	1 1_1_353	914.6	330.4	0.125	0.090	0.7133
1	1	0	1	3T3 oF, ERK-KTR	1 1_1_354	323.5	333	0.115	0.099	0.8628
1	1	0	1	3T3 oF, ERK-KTR	1 1_1_355	360	331	0.118	0.085	0.7235
1	1	0	1	3T3 oF, ERK-KTR	1 1_1_356	384.5	330.9	0.120	0.101	0.8423
1	1	0	1	3T3 oF, ERK-KTR	1 1_1_359	937.1	334.2	0.188	0.137	0.7316
1	1	0	1	3T3 oF, ERK-KTR	1 1_1_360	298.4	335.2	0.107	0.091	0.8478
1	1	0	1	3T3 oF, ERK-KTR	1 1_1_362	998.4	340.1	0.283	0.227	0.8018
1	1	0	1	3T3 oF, ERK-KTR	1 1_1_366	197.6	342.8	0.131	0.105	0.7960
1	1	0	1	3T3 oF, ERK-KTR	1 1_1_369	182	347.1	0.131	0.115	0.8810
1	1	0	1	3T3 oF, ERK-KTR	1 1_1_371	29	349.3	0.126	0.065	0.5156
1	1	0	1	3T3 oF, ERK-KTR	1 1_1_374	240.2	349.8	0.102	0.099	0.9673
1	1	0	1	3T3 oF, ERK-KTR	1 1_1_381	166.6	354.2	0.217	0.144	0.6657
1	1	0	1	3T3 oF, ERK-KTR	1 1_1_382	394.1	352	0.128	0.104	0.8132
1	1	0	1	3T3 oF, ERK-KTR	1 1_1_385	268.2	355.6	0.121	0.092	0.7665
1	1	0	1	3T3 oF, ERK-KTR	1 1_1_386	939.8	356.9	0.152	0.141	0.9289
1	1	0	1	3T3 oF, ERK-KTR	1 1_1_389	911.2	358.4	0.121	0.093	0.7715
1	1	0	1	3T3 oF, ERK-KTR	1 1_1_395	959.9	366.5	0.135	0.148	1.0950
1	1	0	1	3T3 oF, ERK-KTR	1 1_1_396	374.9	367.5	0.138	0.103	0.7478
1	1	0	1	3T3 oF, ERK-KTR	1 1_1_404	245.4	375.8	0.106	0.086	0.8103
1	1	0	1	3T3 oF, ERK-KTR	1 1_1_408	1011.4	375.4	0.185	0.170	0.9168
1	1	0	1	3T3 oF, ERK-KTR	1 1_1_410	277	376.8	0.127	0.090	0.7120
1	1	0	1	3T3 oF, ERK-KTR	1 1_1_412	932.7	378.1	0.159	0.114	0.7156
1	1	0	1	3T3 oF, ERK-KTR	1 1_1_413	178.2	381.6	0.135	0.108	0.8020
1	1	0	1	3T3 oF, ERK-KTR	1 1_1_414	834.9	381.2	0.155	0.112	0.7193
1	1	0	1	3T3 oF, ERK-KTR	1 1_1_419	971	382	0.104	0.106	1.0257
1	1	0	1	3T3 oF, ERK-KTR	1 1_1_421	661.7	386.3	0.146	0.101	0.6940
1	1	0	1	3T3 oF, ERK-KTR	1 1_1_422	354.7	387.3	0.133	0.081	0.6065
1	1	0	1	3T3 oF, ERK-KTR	1 1_1_423	999.3	388.3	0.123	0.096	0.7806
1	1	0	1	3T3 oF, ERK-KTR	1 1_1_426	879.7	396.3	0.115	0.072	0.6232
1	1	0	1	3T3 oF, ERK-KTR	1 1_1_427	29.8	396.9	0.110	0.084	0.7673
1	1	0	1	3T3 oF, ERK-KTR	1 1_1_429	927.2	395.5	0.161	0.105	0.6477
1	1	0	1	3T3 oF, ERK-KTR	1 1_1_432	259.1	401.1	0.111	0.085	0.7659
1	1	0	1	3T3 oF, ERK-KTR	1 1_1_433	375.8	399.9	0.111	0.072	0.6518
1	1	0	1	3T3 oF, ERK-KTR	1 1_1_434	423.6	400.4	0.117	0.086	0.7339
1	1	0	1	3T3 oF, ERK-KTR	1 1_1_435	641.2	399.8	0.114	0.084	0.7388
1	1	0	1	3T3 oF, ERK-KTR	1 1_1_437	900.6	402.4	0.134	0.092	0.6875
1	1	0	1	3T3 oF, ERK-KTR	1 1_1_438	1006.4	404.2	0.119	0.077	0.6486
1	1	0	1	3T3 oF, ERK-KTR	1 1_1_443	940.4	409.6	0.146	0.093	0.6395
1	1	0	1	3T3 oF, ERK-KTR	1 1_1_452	684.2	409.9	0.108	0.080	0.7461
1	1	0	1	3T3 oF, ERK-KTR	1 1_1_453	623	415	0.119	0.077	0.6432
1	1	0	1	3T3 oF, ERK-KTR	1 1_1_454	658.3	418.2	0.109	0.096	0.8854
1	1	0	1	3T3 oF, ERK-KTR	1 1_1_467	998.1	430	0.114	0.092	0.8066
1	1	0	1	3T3 oF, ERK-KTR	1 1_1_469	400.7	434.1	0.107	0.124	1.1662
1	1	0	1	3T3 oF, ERK-KTR	1 1_1_471	631.7	433.8	0.120	0.102	0.8505
1	1	0	1	3T3 oF, ERK-KTR	1 1_1_474	34.7	440.3	0.135	0.111	0.8237
1	1	0	1	3T3 oF, ERK-KTR	1 1_1_479	432.6	444.5	0.412	0.214	0.5207
1	1	0	1	3T3 oF, ERK-KTR	1 1_1_480	818.1	438.1	0.135	0.107	0.7916
1	1	0	1	3T3 oF, ERK-KTR	1 1_1_481	101.6	443.8	0.126	0.083	0.6549
1	1	0	1	3T3 oF, ERK-KTR	1 1_1_485	845.9	444.4	0.130	0.075	0.5766
1	1	0	1	3T3 oF, ERK-KTR	1 1_1_487	592.2	447.2	0.135	0.070	0.5168
1	1	0	1	3T3 oF, ERK-KTR	1 1_1_489	453.7	448.7	0.170	0.124	0.7265
1	1	0	1	3T3 oF, ERK-KTR	1 1_1_490	347.3	451.9	0.115	0.083	0.7208
1	1	0	1	3T3 oF, ERK-KTR	1 1_1_491	667.8	451.6	0.124	0.092	0.7412
1	1	0	1	3T3 oF, ERK-KTR	1 1_1_496	987.5	449.1	0.114	0.073	0.6360
1	1	0	1	3T3 oF, ERK-KTR	1 1_1_497	770.1	455.7	0.134	0.110	0.8205
1	1	0	1	3T3 oF, ERK-KTR	1 1_1_498	832.3	452.7	0.116	0.093	0.8050
1	1	0	1	3T3 oF, ERK-KTR	1 1_1_501	947.4	453.3	0.113	0.081	0.7132
1	1	0	1	3T3 oF, ERK-KTR	1 1_1_502	25.7	457.2	0.163	0.118	0.7233
1	1	0	1	3T3 oF, ERK-KTR	1 1_1_503	430.9	460.7	0.274	0.195	0.7106
1	1	0	1	3T3 oF, ERK-KTR	1 1_1_504	65.4	452.1	0.113	0.087	0.7719
1	1	0	1	3T3 oF, ERK-KTR	1 1_1_506	303.6	458.8	0.112	0.080	0.7128
1	1	0	1	3T3 oF, ERK-KTR	1 1_1_507	793.4	459.1	0.227	0.134	0.5910
1	1	0	1	3T3 oF, ERK-KTR	1 1_1_508	404.9	457.3	0.134	0.164	1.2292
1	1	0	1	3T3 oF, ERK-KTR	1 1_1_509	326.7	466.9	0.114	0.093	0.8128
1	1	0	1	3T3 oF, ERK-KTR	1 1_1_514	283.6	470.4	0.145	0.111	0.7693
1	1	0	1	3T3 oF, ERK-KTR	1 1_1_516	931.3	469.2	0.119	0.082	0.6857
1	1	0	1	3T3 oF, ERK-KTR	1 1_1_517	458.9	471.3	0.140	0.099	0.7054
1	1	0	1	3T3 oF, ERK-KTR	1 1_1_520	124.6	471.4	0.122	0.077	0.6320
1	1	0	1	3T3 oF, ERK-KTR	1 1_1_525	822.2	476.9	0.139	0.109	0.7844
1	1	0	1	3T3 oF, ERK-KTR	1 1_1_526	358.5	477	0.127	0.092	0.7271
1	1	0	1	3T3 oF, ERK-KTR	1 1_1_527	589.8	481.3	0.161	0.149	0.9211
1	1	0	1	3T3 oF, ERK-KTR	1 1_1_529	439.9	477.7	0.165	0.110	0.6684
1	1	0	1	3T3 oF, ERK-KTR	1 1_1_530	227.9	479.6	0.105	0.095	0.8997
1	1	0	1	3T3 oF, ERK-KTR	1 1_1_531	44.1	477.2	0.113	0.099	0.8776
1	1	0	1	3T3 oF, ERK-KTR	1 1_1_532	391.5	476.9	0.145	0.117	0.8116
1	1	0	1	3T3 oF, ERK-KTR	1 1_1_535	259.4	483.6	0.131	0.111	0.8479
1	1	0	1	3T3 oF, ERK-KTR	1 1_1_536	302.8	483.2	0.164	0.128	0.7765
1	1	0	1	3T3 oF, ERK-KTR	1 1_1_539	627.3	490.1	0.182	0.136	0.7464
1	1	0	1	3T3 oF, ERK-KTR	1 1_1_540	413.1	490.4	0.161	0.112	0.6964
1	1	0	1	3T3 oF, ERK-KTR	1 1_1_544	738.8	494.5	0.114	0.096	0.8415
1	1	0	1	3T3 oF, ERK-KTR	1 1_1_546	464.7	494.4	0.126	0.083	0.6553
1	1	0	1	3T3 oF, ERK-KTR	1 1_1_547	611.2	495.2	0.175	0.132	0.7559
1	1	0	1	3T3 oF, ERK-KTR	1 1_1_550	335.6	494.4	0.149	0.120	0.8002
1	1	0	1	3T3 oF, ERK-KTR	1 1_1_553	567.3	498	0.130	0.131	1.0069
1	1	0	1	3T3 oF, ERK-KTR	1 1_1_554	839.5	499.8	0.125	0.087	0.6950
1	1	0	1	3T3 oF, ERK-KTR	1 1_1_556	248.4	506.1	0.144	0.112	0.7747
1	1	0	1	3T3 oF, ERK-KTR	1 1_1_558	216.2	502.9	0.174	0.098	0.5617
1	1	0	1	3T3 oF, ERK-KTR	1 1_1_559	352.4	505.1	0.122	0.091	0.7463
1	1	0	1	3T3 oF, ERK-KTR	1 1_1_561	585.3	507.8	0.218	0.130	0.5965
1	1	0	1	3T3 oF, ERK-KTR	1 1_1_563	314.4	510.9	0.319	0.162	0.5079
1	1	0	1	3T3 oF, ERK-KTR	1 1_1_567	290.2	516.8	0.181	0.162	0.8935
1	1	0	1	3T3 oF, ERK-KTR	1 1_1_568	363.6	518.1	0.107	0.098	0.9124
1	1	0	1	3T3 oF, ERK-KTR	1 1_1_569	627.9	515.2	0.200	0.150	0.7495
1	1	0	1	3T3 oF, ERK-KTR	1 1_1_571	263.5	520.1	0.265	0.161	0.6077
1	1	0	1	3T3 oF, ERK-KTR	1 1_1_572	759.7	521.2	0.200	0.114	0.5707
1	1	0	1	3T3 oF, ERK-KTR	1 1_1_574	464.5	521.1	0.116	0.114	0.9864
1	1	0	1	3T3 oF, ERK-KTR	1 1_1_575	677.3	520.8	0.114	0.079	0.6918
1	1	0	1	3T3 oF, ERK-KTR	1 1_1_576	725.2	522.8	0.117	0.092	0.7834
1	1	0	1	3T3 oF, ERK-KTR	1 1_1_578	218.9	523	0.119	0.095	0.7982
1	1	0	1	3T3 oF, ERK-KTR	1 1_1_581	597.4	524.1	0.171	0.122	0.7140
1	1	0	1	3T3 oF, ERK-KTR	1 1_1_585	858.1	520.6	0.112	0.082	0.7308
1	1	0	1	3T3 oF, ERK-KTR	1 1_1_589	653.9	527	0.125	0.106	0.8532
1	1	0	1	3T3 oF, ERK-KTR	1 1_1_596	310.8	537.7	0.215	0.183	0.8496
1	1	0	1	3T3 oF, ERK-KTR	1 1_1_597	341.1	538.5	0.205	0.153	0.7463
1	1	0	1	3T3 oF, ERK-KTR	1 1_1_598	783.8	537.2	0.187	0.095	0.5086
1	1	0	1	3T3 oF, ERK-KTR	1 1_1_601	387.3	539.5	0.154	0.119	0.7700
1	1	0	1	3T3 oF, ERK-KTR	1 1_1_602	614.6	538.2	0.184	0.146	0.7900
1	1	0	1	3T3 oF, ERK-KTR	1 1_1_603	246.2	544.2	0.198	0.144	0.7297
1	1	0	1	3T3 oF, ERK-KTR	1 1_1_605	635.5	546.6	0.165	0.131	0.7926
1	1	0	1	3T3 oF, ERK-KTR	1 1_1_607	664.6	549.2	0.114	0.089	0.7775
1	1	0	1	3T3 oF, ERK-KTR	1 1_1_609	454.1	551.9	0.175	0.124	0.7064
1	1	0	1	3T3 oF, ERK-KTR	1 1_1_610	498.4	549.3	0.123	0.095	0.7704
1	1	0	1	3T3 oF, ERK-KTR	1 1_1_614	369	550.3	0.165	0.120	0.7253
1	1	0	1	3T3 oF, ERK-KTR	1 1_1_615	748.5	552.4	0.117	0.093	0.7930
1	1	0	1	3T3 oF, ERK-KTR	1 1_1_618	321.4	555.3	0.215	0.148	0.6888
1	1	0	1	3T3 oF, ERK-KTR	1 1_1_619	265.5	558.9	0.152	0.160	1.0545
1	1	0	1	3T3 oF, ERK-KTR	1 1_1_623	285.1	559.9	0.147	0.167	1.1400
1	1	0	1	3T3 oF, ERK-KTR	1 1_1_627	384.1	562	0.177	0.147	0.8346
1	1	0	1	3T3 oF, ERK-KTR	1 1_1_633	415	567.2	0.152	0.144	0.9488
1	1	0	1	3T3 oF, ERK-KTR	1 1_1_639	356.2	578.7	0.152	0.128	0.8417
1	1	0	1	3T3 oF, ERK-KTR	1 1_1_641	973.7	577.7	0.112	0.083	0.7403
1	1	0	1	3T3 oF, ERK-KTR	1 1_1_644	530.7	580.3	0.119	0.081	0.6806
1	1	0	1	3T3 oF, ERK-KTR	1 1_1_646	303.2	579.7	0.201	0.134	0.6676
1	1	0	1	3T3 oF, ERK-KTR	1 1_1_648	559.3	581.5	0.168	0.106	0.6291
1	1	0	1	3T3 oF, ERK-KTR	1 1_1_650	333.1	586.3	0.245	0.156	0.6378
1	1	0	1	3T3 oF, ERK-KTR	1 1_1_651	390.3	584.7	0.211	0.138	0.6542
1	1	0	1	3T3 oF, ERK-KTR	1 1_1_652	197	584.9	0.114	0.088	0.7712
1	1	0	1	3T3 oF, ERK-KTR	1 1_1_653	507	584.3	0.117	0.092	0.7836
1	1	0	1	3T3 oF, ERK-KTR	1 1_1_654	274.3	584	0.302	0.151	0.5001
1	1	0	1	3T3 oF, ERK-KTR	1 1_1_655	577.4	590.6	0.185	0.109	0.5929
1	1	0	1	3T3 oF, ERK-KTR	1 1_1_656	642.8	590.5	0.121	0.088	0.7258
1	1	0	1	3T3 oF, ERK-KTR	1 1_1_660	732.7	593.5	0.118	0.073	0.6174
1	1	0	1	3T3 oF, ERK-KTR	1 1_1_661	952.8	595.6	0.199	0.086	0.4328
1	1	0	1	3T3 oF, ERK-KTR	1 1_1_664	240.7	604.4	0.128	0.091	0.7098
1	1	0	1	3T3 oF, ERK-KTR	1 1_1_666	525.4	600.7	0.130	0.095	0.7336
1	1	0	1	3T3 oF, ERK-KTR	1 1_1_669	912.6	601.3	0.139	0.105	0.7554
1	1	0	1	3T3 oF, ERK-KTR	1 1_1_671	214	604.6	0.123	0.089	0.7208
1	1	0	1	3T3 oF, ERK-KTR	1 1_1_674	626.7	607.1	0.139	0.083	0.5971
1	1	0	1	3T3 oF, ERK-KTR	1 1_1_679	336.2	614.8	0.157	0.109	0.6953
1	1	0	1	3T3 oF, ERK-KTR	1 1_1_681	256.1	616.1	0.134	0.106	0.7918
1	1	0	1	3T3 oF, ERK-KTR	1 1_1_682	439	617.7	0.170	0.123	0.7257
1	1	0	1	3T3 oF, ERK-KTR	1 1_1_685	185	620.7	0.129	0.098	0.7620
1	1	0	1	3T3 oF, ERK-KTR	1 1_1_686	147.9	623.7	0.146	0.098	0.6715
1	1	0	1	3T3 oF, ERK-KTR	1 1_1_687	273.7	623.3	0.136	0.119	0.8748
1	1	0	1	3T3 oF, ERK-KTR	1 1_1_688	535.1	621.9	0.154	0.099	0.6452
1	1	0	1	3T3 oF, ERK-KTR	1 1_1_691	299.9	624.1	0.215	0.156	0.7268
1	1	0	1	3T3 oF, ERK-KTR	1 1_1_692	503.9	623.1	0.152	0.101	0.6642
1	1	0	1	3T3 oF, ERK-KTR	1 1_1_693	320.1	630.4	0.152	0.104	0.6875
1	1	0	1	3T3 oF, ERK-KTR	1 1_1_694	946.9	626.4	0.119	0.093	0.7761
1	1	0	1	3T3 oF, ERK-KTR	1 1_1_697	65.8	628.9	0.138	0.082	0.5942
1	1	0	1	3T3 oF, ERK-KTR	1 1_1_698	722.8	627.3	0.122	0.086	0.7043
1	1	0	1	3T3 oF, ERK-KTR	1 1_1_701	348.4	634.8	0.150	0.110	0.7349
1	1	0	1	3T3 oF, ERK-KTR	1 1_1_702	640	633.3	0.138	0.078	0.5685
1	1	0	1	3T3 oF, ERK-KTR	1 1_1_703	221.1	636	0.138	0.103	0.7422
1	1	0	1	3T3 oF, ERK-KTR	1 1_1_704	167	636.7	0.159	0.145	0.9166
1	1	0	1	3T3 oF, ERK-KTR	1 1_1_706	196.1	637.5	0.139	0.123	0.8824
1	1	0	1	3T3 oF, ERK-KTR	1 1_1_707	522.9	639.1	0.164	0.106	0.6450
1	1	0	1	3T3 oF, ERK-KTR	1 1_1_708	742.3	642.1	0.128	0.092	0.7194
1	1	0	1	3T3 oF, ERK-KTR	1 1_1_710	385.4	642.8	0.159	0.092	0.5780
1	1	0	1	3T3 oF, ERK-KTR	1 1_1_712	918.6	639.4	0.125	0.112	0.8945
1	1	0	1	3T3 oF, ERK-KTR	1 1_1_713	491.1	645.9	0.151	0.101	0.6728
1	1	0	1	3T3 oF, ERK-KTR	1 1_1_714	552.1	645.7	0.112	0.092	0.8275
1	1	0	1	3T3 oF, ERK-KTR	1 1_1_716	624.3	650.1	0.151	0.093	0.6144
1	1	0	1	3T3 oF, ERK-KTR	1 1_1_718	260.6	651	0.114	0.088	0.7689
1	1	0	1	3T3 oF, ERK-KTR	1 1_1_719	74.8	655.9	0.149	0.104	0.6981
1	1	0	1	3T3 oF, ERK-KTR	1 1_1_720	715.7	656.4	0.133	0.094	0.7046
1	1	0	1	3T3 oF, ERK-KTR	1 1_1_722	421	655.7	0.124	0.091	0.7311
1	1	0	1	3T3 oF, ERK-KTR	1 1_1_723	450.5	657.9	0.111	0.091	0.8127
1	1	0	1	3T3 oF, ERK-KTR	1 1_1_725	135	662.7	0.299	0.149	0.4983
1	1	0	1	3T3 oF, ERK-KTR	1 1_1_726	369	659	0.163	0.114	0.7016
1	1	0	1	3T3 oF, ERK-KTR	1 1_1_727	515.4	660.1	0.144	0.090	0.6238
1	1	0	1	3T3 oF, ERK-KTR	1 1_1_728	104.7	660.6	0.159	0.115	0.7235
1	1	0	1	3T3 oF, ERK-KTR	1 1_1_730	162.4	663.4	0.164	0.168	1.0263
1	1	0	1	3T3 oF, ERK-KTR	1 1_1_731	648.4	661.7	0.170	0.096	0.5654
1	1	0	1	3T3 oF, ERK-KTR	1 1_1_732	587.1	662.9	0.143	0.104	0.7270
1	1	0	1	3T3 oF, ERK-KTR	1 1_1_733	311.2	665.1	0.115	0.083	0.7194
1	1	0	1	3T3 oF, ERK-KTR	1 1_1_734	210.9	666.2	0.188	0.137	0.7264
1	1	0	1	3T3 oF, ERK-KTR	1 1_1_735	56.2	664.6	0.140	0.100	0.7168
1	1	0	1	3T3 oF, ERK-KTR	1 1_1_739	469.6	672	0.131	0.090	0.6883
1	1	0	1	3T3 oF, ERK-KTR	1 1_1_740	682.6	671.3	0.135	0.112	0.8358
1	1	0	1	3T3 oF, ERK-KTR	1 1_1_741	182.8	673.2	0.165	0.155	0.9403
1	1	0	1	3T3 oF, ERK-KTR	1 1_1_743	545.2	674.5	0.154	0.108	0.7045
1	1	0	1	3T3 oF, ERK-KTR	1 1_1_744	230.8	676.3	0.165	0.105	0.6346
1	1	0	1	3T3 oF, ERK-KTR	1 1_1_745	751.4	676	0.141	0.097	0.6846
1	1	0	1	3T3 oF, ERK-KTR	1 1_1_746	29.3	676.8	0.127	0.089	0.6977
1	1	0	1	3T3 oF, ERK-KTR	1 1_1_748	574.9	682.1	0.145	0.101	0.6946
1	1	0	1	3T3 oF, ERK-KTR	1 1_1_749	709.5	685.2	0.149	0.110	0.7388
1	1	0	1	3T3 oF, ERK-KTR	1 1_1_750	438.3	686	0.160	0.113	0.7053
1	1	0	1	3T3 oF, ERK-KTR	1 1_1_752	608	684.4	0.158	0.104	0.6578
1	1	0	1	3T3 oF, ERK-KTR	1 1_1_754	355.4	685.1	0.149	0.096	0.6426
1	1	0	1	3T3 oF, ERK-KTR	1 1_1_755	416.3	682.9	0.176	0.105	0.5981
1	1	0	1	3T3 oF, ERK-KTR	1 1_1_756	643.2	687.7	0.155	0.109	0.7073
1	1	0	1	3T3 oF, ERK-KTR	1 1_1_757	391.9	688.3	0.156	0.102	0.6518
1	1	0	1	3T3 oF, ERK-KTR	1 1_1_758	195.7	688.3	0.155	0.109	0.7016
1	1	0	1	3T3 oF, ERK-KTR	1 1_1_761	150.8	689.3	0.159	0.107	0.6729
1	1	0	1	3T3 oF, ERK-KTR	1 1_1_762	262.5	692.6	0.110	0.084	0.7651
1	1	0	1	3T3 oF, ERK-KTR	1 1_1_764	903.2	690.5	0.132	0.126	0.9582
1	1	0	1	3T3 oF, ERK-KTR	1 1_1_767	535.6	699	0.111	0.088	0.7920
1	1	0	1	3T3 oF, ERK-KTR	1 1_1_768	768.9	700.9	0.114	0.087	0.7654
1	1	0	1	3T3 oF, ERK-KTR	1 1_1_770	916	701.6	0.112	0.078	0.6934
1	1	0	1	3T3 oF, ERK-KTR	1 1_1_771	465.5	697.8	0.189	0.156	0.8252
1	1	0	1	3T3 oF, ERK-KTR	1 1_1_772	15.8	704.1	0.126	0.097	0.7724
1	1	0	1	3T3 oF, ERK-KTR	1 1_1_773	224.3	707.9	0.124	0.095	0.7597
1	1	0	1	3T3 oF, ERK-KTR	1 1_1_774	301.9	701.7	0.153	0.103	0.6730
1	1	0	1	3T3 oF, ERK-KTR	1 1_1_775	329.4	702.2	0.157	0.084	0.5351
1	1	0	1	3T3 oF, ERK-KTR	1 1_1_776	727.2	705.2	0.122	0.095	0.7788
1	1	0	1	3T3 oF, ERK-KTR	1 1_1_777	446.2	704.4	0.140	0.099	0.7079
1	1	0	1	3T3 oF, ERK-KTR	1 1_1_778	690.4	708	0.168	0.116	0.6895
1	1	0	1	3T3 oF, ERK-KTR	1 1_1_779	243.2	705.4	0.123	0.069	0.5580
1	1	0	1	3T3 oF, ERK-KTR	1 1_1_780	369.4	705.9	0.143	0.109	0.7583
1	1	0	1	3T3 oF, ERK-KTR	1 1_1_781	493.7	705.7	0.234	0.166	0.7092
1	1	0	1	3T3 oF, ERK-KTR	1 1_1_782	564.3	705.5	0.149	0.106	0.7085
1	1	0	1	3T3 oF, ERK-KTR	1 1_1_783	627	704.5	0.113	0.070	0.6236
1	1	0	1	3T3 oF, ERK-KTR	1 1_1_785	653.1	707.1	0.137	0.099	0.7204
1	1	0	1	3T3 oF, ERK-KTR	1 1_1_790	59.2	714.7	0.139	0.095	0.6830
1	1	0	1	3T3 oF, ERK-KTR	1 1_1_791	206.7	715.8	0.125	0.094	0.7535
1	1	0	1	3T3 oF, ERK-KTR	1 1_1_792	469.8	717.6	0.263	0.234	0.8930
1	1	0	1	3T3 oF, ERK-KTR	1 1_1_794	889	719.4	0.116	0.074	0.6392
1	1	0	1	3T3 oF, ERK-KTR	1 1_1_795	704.8	720.5	0.305	0.126	0.4137
1	1	0	1	3T3 oF, ERK-KTR	1 1_1_796	329.3	723.5	0.140	0.099	0.7070
1	1	0	1	3T3 oF, ERK-KTR	1 1_1_797	352.5	723.1	0.147	0.110	0.7451
1	1	0	1	3T3 oF, ERK-KTR	1 1_1_805	38.1	730.2	0.136	0.118	0.8659
1	1	0	1	3T3 oF, ERK-KTR	1 1_1_806	389.5	724.7	0.112	0.089	0.7901
1	1	0	1	3T3 oF, ERK-KTR	1 1_1_807	600.4	724.6	0.129	0.077	0.5981
1	1	0	1	3T3 oF, ERK-KTR	1 1_1_812	425.8	729.6	0.135	0.092	0.6808
1	1	0	1	3T3 oF, ERK-KTR	1 1_1_813	287.5	729.7	0.139	0.109	0.7821
1	1	0	1	3T3 oF, ERK-KTR	1 1_1_814	450.4	730.5	0.176	0.129	0.7329
1	1	0	1	3T3 oF, ERK-KTR	1 1_1_815	188	732	0.130	0.080	0.6141
1	1	0	1	3T3 oF, ERK-KTR	1 1_1_816	634.7	732.2	0.124	0.070	0.5669
1	1	0	1	3T3 oF, ERK-KTR	1 1_1_818	686.1	737.5	0.117	0.086	0.7339
1	1	0	1	3T3 oF, ERK-KTR	1 1_1_819	900.6	740.9	0.122	0.083	0.6844
1	1	0	1	3T3 oF, ERK-KTR	1 1_1_820	581.5	738	0.135	0.102	0.7578
1	1	0	1	3T3 oF, ERK-KTR	1 1_1_821	655.3	738.2	0.126	0.093	0.7396
1	1	0	1	3T3 oF, ERK-KTR	1 1_1_822	810.7	740.8	0.117	0.066	0.5649
1	1	0	1	3T3 oF, ERK-KTR	1 1_1_823	77.3	740.8	0.125	0.091	0.7317
1	1	0	1	3T3 oF, ERK-KTR	1 1_1_824	527.1	741.7	0.178	0.102	0.5721
1	1	0	1	3T3 oF, ERK-KTR	1 1_1_825	217.4	742.6	0.138	0.100	0.7222
1	1	0	1	3T3 oF, ERK-KTR	1 1_1_827	334.9	744.2	0.193	0.120	0.6236
1	1	0	1	3T3 oF, ERK-KTR	1 1_1_830	198.2	747	0.161	0.112	0.6956
1	1	0	1	3T3 oF, ERK-KTR	1 1_1_831	767	747.9	0.109	0.089	0.8154
1	1	0	1	3T3 oF, ERK-KTR	1 1_1_832	923.2	748.3	0.129	0.087	0.6764
1	1	0	1	3T3 oF, ERK-KTR	1 1_1_833	275.8	749.6	0.154	0.092	0.5999
1	1	0	1	3T3 oF, ERK-KTR	1 1_1_834	407.9	749.3	0.125	0.083	0.6659
1	1	0	1	3T3 oF, ERK-KTR	1 1_1_835	565	752.5	0.132	0.081	0.6148
1	1	0	1	3T3 oF, ERK-KTR	1 1_1_836	613.2	751.3	0.141	0.078	0.5539
1	1	0	1	3T3 oF, ERK-KTR	1 1_1_841	501.2	755.3	0.356	0.282	0.7921
1	1	0	1	3T3 oF, ERK-KTR	1 1_1_842	25.8	754	0.284	0.164	0.5788
1	1	0	1	3T3 oF, ERK-KTR	1 1_1_843	95.9	759.1	0.121	0.089	0.7333
1	1	0	1	3T3 oF, ERK-KTR	1 1_1_844	362.2	758	0.149	0.119	0.7982
1	1	0	1	3T3 oF, ERK-KTR	1 1_1_846	61.2	760.4	0.147	0.118	0.8013
1	1	0	1	3T3 oF, ERK-KTR	1 1_1_848	315.9	760.1	0.147	0.120	0.8141
1	1	0	1	3T3 oF, ERK-KTR	1 1_1_850	851.2	762.2	0.136	0.089	0.6564
1	1	0	1	3T3 oF, ERK-KTR	1 1_1_852	34.2	770.9	0.196	0.145	0.7421
1	1	0	1	3T3 oF, ERK-KTR	1 1_1_853	181.9	768.5	0.142	0.092	0.6502
1	1	0	1	3T3 oF, ERK-KTR	1 1_1_855	335.2	768.6	0.187	0.156	0.8349
1	1	0	1	3T3 oF, ERK-KTR	1 1_1_857	205.8	773.6	0.162	0.117	0.7229
1	1	0	1	3T3 oF, ERK-KTR	1 1_1_858	538.9	773.9	0.131	0.097	0.7422
1	1	0	1	3T3 oF, ERK-KTR	1 1_1_859	406.3	774.2	0.139	0.095	0.6841
1	1	0	1	3T3 oF, ERK-KTR	1 1_1_860	254.1	776.4	0.154	0.109	0.7036
1	1	0	1	3T3 oF, ERK-KTR	1 1_1_861	752.6	776.3	0.123	0.097	0.7884
1	1	0	1	3T3 oF, ERK-KTR	1 1_1_862	773.7	776.5	0.272	0.113	0.4152
1	1	0	1	3T3 oF, ERK-KTR	1 1_1_864	714.8	776.3	0.268	0.126	0.4693
1	1	0	1	3T3 oF, ERK-KTR	1 1_1_865	83.7	779.6	0.120	0.100	0.8332
1	1	0	1	3T3 oF, ERK-KTR	1 1_1_867	472	779.6	0.170	0.153	0.8982
1	1	0	1	3T3 oF, ERK-KTR	1 1_1_870	141	782	0.127	0.086	0.6815
1	1	0	1	3T3 oF, ERK-KTR	1 1_1_872	225.7	783.6	0.191	0.150	0.7875
1	1	0	1	3T3 oF, ERK-KTR	1 1_1_873	633.8	784.5	0.135	0.081	0.6011
1	1	0	1	3T3 oF, ERK-KTR	1 1_1_874	832.2	784.9	0.137	0.075	0.5442
1	1	0	1	3T3 oF, ERK-KTR	1 1_1_875	111.4	787.9	0.110	0.088	0.8027
1	1	0	1	3T3 oF, ERK-KTR	1 1_1_876	164	787.7	0.140	0.085	0.6085
1	1	0	1	3T3 oF, ERK-KTR	1 1_1_877	378.8	783.7	0.208	0.145	0.6962
1	1	0	1	3T3 oF, ERK-KTR	1 1_1_878	506.9	786.9	0.226	0.142	0.6298
1	1	0	1	3T3 oF, ERK-KTR	1 1_1_879	42.4	789.4	0.149	0.108	0.7292
1	1	0	1	3T3 oF, ERK-KTR	1 1_1_880	687.6	790.1	0.167	0.130	0.7790
1	1	0	1	3T3 oF, ERK-KTR	1 1_1_881	848.9	789.1	0.158	0.099	0.6240
1	1	0	1	3T3 oF, ERK-KTR	1 1_1_882	283.7	793.5	0.181	0.116	0.6414
1	1	0	1	3T3 oF, ERK-KTR	1 1_1_883	563.2	790.6	0.155	0.080	0.5200
1	1	0	1	3T3 oF, ERK-KTR	1 1_1_885	608	791	0.130	0.072	0.5551
1	1	0	1	3T3 oF, ERK-KTR	1 1_1_886	310.3	794.1	0.171	0.130	0.7622
1	1	0	1	3T3 oF, ERK-KTR	1 1_1_887	659.5	792.7	0.141	0.103	0.7322
1	1	0	1	3T3 oF, ERK-KTR	1 1_1_888	721.7	794.8	0.151	0.103	0.6833
1	1	0	1	3T3 oF, ERK-KTR	1 1_1_893	485	798.2	0.121	0.095	0.7838
1	1	0	1	3T3 oF, ERK-KTR	1 1_1_894	534.4	798.7	0.158	0.109	0.6873
1	1	0	1	3T3 oF, ERK-KTR	1 1_1_895	381.5	804.3	0.282	0.136	0.4840
1	1	0	1	3T3 oF, ERK-KTR	1 1_1_899	257.5	804.7	0.119	0.092	0.7733
1	1	0	1	3T3 oF, ERK-KTR	1 1_1_902	80.1	807.9	0.145	0.115	0.7903
1	1	0	1	3T3 oF, ERK-KTR	1 1_1_903	205.9	810.4	0.123	0.090	0.7301
1	1	0	1	3T3 oF, ERK-KTR	1 1_1_905	131.6	811.7	0.141	0.086	0.6150
1	1	0	1	3T3 oF, ERK-KTR	1 1_1_907	628.2	808.9	0.148	0.122	0.8247
1	1	0	1	3T3 oF, ERK-KTR	1 1_1_908	409.9	811.9	0.148	0.110	0.7406
1	1	0	1	3T3 oF, ERK-KTR	1 1_1_909	733.1	811.6	0.129	0.095	0.7344
1	1	0	1	3T3 oF, ERK-KTR	1 1_1_910	826.6	810.9	0.179	0.113	0.6297
1	1	0	1	3T3 oF, ERK-KTR	1 1_1_912	44.5	816.3	0.121	0.102	0.8445
1	1	0	1	3T3 oF, ERK-KTR	1 1_1_913	327.8	815.7	0.192	0.143	0.7436
1	1	0	1	3T3 oF, ERK-KTR	1 1_1_915	231.2	817.6	0.109	0.085	0.7764
1	1	0	1	3T3 oF, ERK-KTR	1 1_1_916	351.9	817.3	0.212	0.168	0.7945
1	1	0	1	3T3 oF, ERK-KTR	1 1_1_917	487.3	819.2	0.132	0.084	0.6390
1	1	0	1	3T3 oF, ERK-KTR	1 1_1_918	559.4	818.8	0.152	0.101	0.6670
1	1	0	1	3T3 oF, ERK-KTR	1 1_1_919	102.3	819.3	0.109	0.089	0.8132
1	1	0	1	3T3 oF, ERK-KTR	1 1_1_920	698.8	820	0.205	0.155	0.7559
1	1	0	1	3T3 oF, ERK-KTR	1 1_1_923	782.7	820.2	0.164	0.149	0.9064
1	1	0	1	3T3 oF, ERK-KTR	1 1_1_926	526.7	826.4	0.175	0.115	0.6559
1	1	0	1	3T3 oF, ERK-KTR	1 1_1_928	297	826.3	0.181	0.141	0.7773
1	1	0	1	3T3 oF, ERK-KTR	1 1_1_929	681.2	827.4	0.171	0.125	0.7312
1	1	0	1	3T3 oF, ERK-KTR	1 1_1_930	269.2	827.4	0.223	0.123	0.5516
1	1	0	1	3T3 oF, ERK-KTR	1 1_1_931	718.1	826.4	0.226	0.114	0.5019
1	1	0	1	3T3 oF, ERK-KTR	1 1_1_934	753.9	836.2	0.213	0.129	0.6070
1	1	0	1	3T3 oF, ERK-KTR	1 1_1_935	432.7	837.9	0.121	0.094	0.7741
1	1	0	1	3T3 oF, ERK-KTR	1 1_1_939	19.1	836.8	0.129	0.103	0.7985
1	1	0	1	3T3 oF, ERK-KTR	1 1_1_940	662.5	834.2	0.186	0.136	0.7308
1	1	0	1	3T3 oF, ERK-KTR	1 1_1_941	549.8	839.9	0.150	0.103	0.6868
1	1	0	1	3T3 oF, ERK-KTR	1 1_1_942	387.8	840.4	0.123	0.101	0.8155
1	1	0	1	3T3 oF, ERK-KTR	1 1_1_943	584.8	839	0.189	0.108	0.5728
1	1	0	1	3T3 oF, ERK-KTR	1 1_1_945	699.2	848.5	0.200	0.156	0.7837
1	1	0	1	3T3 oF, ERK-KTR	1 1_1_946	353.4	845.4	0.195	0.141	0.7220
1	1	0	1	3T3 oF, ERK-KTR	1 1_1_948	786.3	850.2	0.176	0.144	0.8224
1	1	0	1	3T3 oF, ERK-KTR	1 1_1_949	83.5	852.6	0.204	0.165	0.8084
1	1	0	1	3T3 oF, ERK-KTR	1 1_1_950	101.8	852.4	0.143	0.089	0.6200
1	1	0	1	3T3 oF, ERK-KTR	1 1_1_951	253.1	851.7	0.145	0.119	0.8195
1	1	0	1	3T3 oF, ERK-KTR	1 1_1_952	731.6	853.4	0.172	0.142	0.8252
1	1	0	1	3T3 oF, ERK-KTR	1 1_1_953	656.5	855.5	0.169	0.112	0.6645
1	1	0	1	3T3 oF, ERK-KTR	1 1_1_955	26.4	859.1	0.116	0.096	0.8236
1	1	0	1	3T3 oF, ERK-KTR	1 1_1_956	410.8	858.6	0.125	0.095	0.7612
1	1	0	1	3T3 oF, ERK-KTR	1 1_1_957	859.2	858.9	0.119	0.078	0.6555
1	1	0	1	3T3 oF, ERK-KTR	1 1_1_959	301.4	861.7	0.114	0.118	1.0348
1	1	0	1	3T3 oF, ERK-KTR	1 1_1_961	630.3	862	0.171	0.129	0.7559
1	1	0	1	3T3 oF, ERK-KTR	1 1_1_962	589.8	865.1	0.138	0.108	0.7812
1	1	0	1	3T3 oF, ERK-KTR	1 1_1_963	64.2	861.8	0.161	0.136	0.8461
1	1	0	1	3T3 oF, ERK-KTR	1 1_1_964	761.7	866.7	0.214	0.129	0.6036
1	1	0	1	3T3 oF, ERK-KTR	1 1_1_965	833.7	865.2	0.122	0.094	0.7680
1	1	0	1	3T3 oF, ERK-KTR	1 1_1_967	379.1	866.5	0.128	0.096	0.7485
1	1	0	1	3T3 oF, ERK-KTR	1 1_1_968	883.7	865.9	0.126	0.087	0.6853
1	1	0	1	3T3 oF, ERK-KTR	1 1_1_973	100.5	876.3	0.152	0.099	0.6509
1	1	0	1	3T3 oF, ERK-KTR	1 1_1_975	792.3	876.3	0.151	0.105	0.6932
1	1	0	1	3T3 oF, ERK-KTR	1 1_1_976	50.3	880.4	0.127	0.100	0.7873
1	1	0	1	3T3 oF, ERK-KTR	1 1_1_978	461.2	878.6	0.126	0.099	0.7878
1	1	0	1	3T3 oF, ERK-KTR	1 1_1_979	858.9	877.4	0.154	0.097	0.6297
1	1	0	1	3T3 oF, ERK-KTR	1 1_1_980	218.2	879.9	0.178	0.135	0.7616
1	1	0	1	3T3 oF, ERK-KTR	1 1_1_981	626.8	878.6	0.207	0.131	0.6355
1	1	0	1	3T3 oF, ERK-KTR	1 1_1_982	122.9	879.2	0.135	0.090	0.6681
1	1	0	1	3T3 oF, ERK-KTR	1 1_1_983	358.8	879.3	0.117	0.092	0.7850
1	1	0	1	3T3 oF, ERK-KTR	1 1_1_985	393.3	883.2	0.136	0.102	0.7463
1	1	0	1	3T3 oF, ERK-KTR	1 1_1_987	82.9	883	0.136	0.110	0.8097
1	1	0	1	3T3 oF, ERK-KTR	1 1_1_988	714.3	882.9	0.203	0.110	0.5398
1	1	0	1	3T3 oF, ERK-KTR	1 1_1_989	826.3	885.9	0.158	0.095	0.6020
1	1	0	1	3T3 oF, ERK-KTR	1 1_1_990	20.4	886.5	0.120	0.087	0.7251
1	1	0	1	3T3 oF, ERK-KTR	1 1_1_991	293.8	886.3	0.128	0.086	0.6728
1	1	0	1	3T3 oF, ERK-KTR	1 1_1_992	437.1	886.7	0.159	0.140	0.8831
1	1	0	1	3T3 oF, ERK-KTR	1 1_1_994	483.2	890.6	0.136	0.099	0.7289
1	1	0	1	3T3 oF, ERK-KTR	1 1_1_995	973.4	892	0.121	0.088	0.7325
1	1	0	1	3T3 oF, ERK-KTR	1 1_1_996	745.3	891.4	0.156	0.093	0.5945
1	1	0	1	3T3 oF, ERK-KTR	1 1_1_997	601.1	891.4	0.188	0.123	0.6522
1	1	0	1	3T3 oF, ERK-KTR	1 1_1_999	876.5	892.8	0.141	0.088	0.6289
1	1	0	1	3T3 oF, ERK-KTR	1 1_1_1000	853.4	892.8	0.152	0.108	0.7089
1	1	0	1	3T3 oF, ERK-KTR	1 1_1_1001	231.8	896.2	0.118	0.099	0.8431
1	1	0	1	3T3 oF, ERK-KTR	1 1_1_1002	616.7	900.1	0.153	0.126	0.8230
1	1	0	1	3T3 oF, ERK-KTR	1 1_1_1003	140.2	901.9	0.121	0.091	0.7549
1	1	0	1	3T3 oF, ERK-KTR	1 1_1_1005	665.1	898	0.153	0.114	0.7418
1	1	0	1	3T3 oF, ERK-KTR	1 1_1_1006	27.6	903.2	0.124	0.063	0.5122
1	1	0	1	3T3 oF, ERK-KTR	1 1_1_1008	822.8	908.8	0.163	0.117	0.7184
1	1	0	1	3T3 oF, ERK-KTR	1 1_1_1009	862.5	909	0.141	0.137	0.9711
1	1	0	1	3T3 oF, ERK-KTR	1 1_1_1010	68.7	907.8	0.114	0.102	0.8929
1	1	0	1	3T3 oF, ERK-KTR	1 1_1_1012	88.8	909.5	0.155	0.114	0.7372
1	1	0	1	3T3 oF, ERK-KTR	1 1_1_1014	579.3	910	0.145	0.102	0.7047
1	1	0	1	3T3 oF, ERK-KTR	1 1_1_1015	892.5	910.9	0.140	0.077	0.5478
1	1	0	1	3T3 oF, ERK-KTR	1 1_1_1017	441.6	914.9	0.286	0.196	0.6835
1	1	0	1	3T3 oF, ERK-KTR	1 1_1_1018	602.1	915.3	0.147	0.126	0.8541
1	1	0	1	3T3 oF, ERK-KTR	1 1_1_1019	159.1	916	0.140	0.085	0.6061
1	1	0	1	3T3 oF, ERK-KTR	1 1_1_1021	235.7	918	0.139	0.098	0.7009
1	1	0	1	3T3 oF, ERK-KTR	1 1_1_1022	109.3	918.7	0.158	0.097	0.6156
1	1	0	1	3T3 oF, ERK-KTR	1 1_1_1024	656.7	922.7	0.165	0.120	0.7281
1	1	0	1	3T3 oF, ERK-KTR	1 1_1_1025	762.7	922.9	0.144	0.095	0.6556
1	1	0	1	3T3 oF, ERK-KTR	1 1_1_1026	879.2	919.5	0.110	0.083	0.7497
1	1	0	1	3T3 oF, ERK-KTR	1 1_1_1027	689.8	922.4	0.136	0.109	0.7998
1	1	0	1	3T3 oF, ERK-KTR	1 1_1_1028	840.7	924.5	0.209	0.210	1.0057
1	1	0	1	3T3 oF, ERK-KTR	1 1_1_1029	971	925.3	0.131	0.104	0.7923
1	1	0	1	3T3 oF, ERK-KTR	1 1_1_1031	351.2	929.6	0.138	0.100	0.7247
1	1	0	1	3T3 oF, ERK-KTR	1 1_1_1032	470	931.2	0.179	0.166	0.9281
1	1	0	1	3T3 oF, ERK-KTR	1 1_1_1033	1005.4	924.9	0.138	0.107	0.7760
1	1	0	1	3T3 oF, ERK-KTR	1 1_1_1034	731.5	930.7	0.149	0.103	0.6957
1	1	0	1	3T3 oF, ERK-KTR	1 1_1_1035	797.9	930.2	0.162	0.102	0.6321
1	1	0	1	3T3 oF, ERK-KTR	1 1_1_1037	65.1	935.1	0.139	0.102	0.7307
1	1	0	1	3T3 oF, ERK-KTR	1 1_1_1038	255.4	934.3	0.132	0.098	0.7430
1	1	0	1	3T3 oF, ERK-KTR	1 1_1_1039	485.8	939.7	0.161	0.114	0.7046
1	1	0	1	3T3 oF, ERK-KTR	1 1_1_1040	114.3	938.8	0.117	0.070	0.6004
1	1	0	1	3T3 oF, ERK-KTR	1 1_1_1042	577.1	937.6	0.252	0.120	0.4770
1	1	0	1	3T3 oF, ERK-KTR	1 1_1_1044	811.3	940.9	0.119	0.097	0.8125
1	1	0	1	3T3 oF, ERK-KTR	1 1_1_1045	786	941.8	0.158	0.095	0.5981
1	1	0	1	3T3 oF, ERK-KTR	1 1_1_1046	412.2	941.3	0.207	0.175	0.8461
1	1	0	1	3T3 oF, ERK-KTR	1 1_1_1048	658.1	946.9	0.153	0.129	0.8402
1	1	0	1	3T3 oF, ERK-KTR	1 1_1_1049	92.3	948.6	0.109	0.091	0.8325
1	1	0	1	3T3 oF, ERK-KTR	1 1_1_1050	394	948.8	0.191	0.144	0.7560
1	1	0	1	3T3 oF, ERK-KTR	1 1_1_1051	739.9	948	0.249	0.108	0.4345
1	1	0	1	3T3 oF, ERK-KTR	1 1_1_1053	229.9	952.9	0.133	0.085	0.6408
1	1	0	1	3T3 oF, ERK-KTR	1 1_1_1054	764.6	950.4	0.134	0.095	0.7094
1	1	0	1	3T3 oF, ERK-KTR	1 1_1_1055	880	949.6	0.122	0.105	0.8643
1	1	0	1	3T3 oF, ERK-KTR	1 1_1_1056	947	949.8	0.124	0.086	0.6965
1	1	0	1	3T3 oF, ERK-KTR	1 1_1_1057	451.2	953.2	0.217	0.178	0.8201
1	1	0	1	3T3 oF, ERK-KTR	1 1_1_1058	293.9	956.2	0.121	0.093	0.7692
1	1	0	1	3T3 oF, ERK-KTR	1 1_1_1059	561.5	954.7	0.154	0.099	0.6431
1	1	0	1	3T3 oF, ERK-KTR	1 1_1_1062	711.5	956.9	0.131	0.099	0.7500
1	1	0	1	3T3 oF, ERK-KTR	1 1_1_1063	68.1	957.7	0.116	0.079	0.6854
1	1	0	1	3T3 oF, ERK-KTR	1 1_1_1064	258.1	958.2	0.143	0.096	0.6674
1	1	0	1	3T3 oF, ERK-KTR	1 1_1_1067	858.3	960.7	0.195	0.159	0.8136
1	1	0	1	3T3 oF, ERK-KTR	1 1_1_1069	336.2	962.6	0.172	0.136	0.7921
1	1	0	1	3T3 oF, ERK-KTR	1 1_1_1073	542	966.5	0.131	0.094	0.7174
1	1	0	1	3T3 oF, ERK-KTR	1 1_1_1075	774.2	970.2	0.129	0.091	0.7057
1	1	0	1	3T3 oF, ERK-KTR	1 1_1_1076	244.1	973.7	0.146	0.078	0.5369
1	1	0	1	3T3 oF, ERK-KTR	1 1_1_1082	267.1	975.9	0.143	0.080	0.5557
1	1	0	1	3T3 oF, ERK-KTR	1 1_1_1083	361.3	975.3	0.188	0.146	0.7727
1	1	0	1	3T3 oF, ERK-KTR	1 1_1_1084	875.3	976	0.121	0.082	0.6756
1	1	0	1	3T3 oF, ERK-KTR	1 1_1_1085	593.3	976.9	0.117	0.100	0.8607
1	1	0	1	3T3 oF, ERK-KTR	1 1_1_1086	69.9	980.4	0.123	0.075	0.6099
1	1	0	1	3T3 oF, ERK-KTR	1 1_1_1087	655.2	981.5	0.121	0.105	0.8705
1	1	0	1	3T3 oF, ERK-KTR	1 1_1_1090	445.9	981.8	0.361	0.164	0.4538
1	1	0	1	3T3 oF, ERK-KTR	1 1_1_1091	757	982.9	0.114	0.086	0.7557
1	1	0	1	3T3 oF, ERK-KTR	1 1_1_1094	311.5	986.1	0.160	0.123	0.7705
1	1	0	1	3T3 oF, ERK-KTR	1 1_1_1095	784.4	988.7	0.138	0.075	0.5478
1	1	0	1	3T3 oF, ERK-KTR	1 1_1_1098	801	993.4	0.143	0.090	0.6288
1	1	0	1	3T3 oF, ERK-KTR	1 1_1_1099	563.8	996.9	0.118	0.102	0.8630
1	1	0	1	3T3 oF, ERK-KTR	1 1_1_1104	364	1001.9	0.156	0.123	0.7880
1	1	0	1	3T3 oF, ERK-KTR	1 1_1_1106	400.2	1002.7	0.145	0.116	0.7976
1	1	0	1	3T3 oF, ERK-KTR	1 1_1_1110	337.2	1001.3	0.278	0.152	0.5451
1	1	0	1	3T3 oF, ERK-KTR	1 1_1_1111	583.8	1004.8	0.109	0.100	0.9237
1	1	0	1	3T3 oF, ERK-KTR	1 1_1_1114	430.6	1008.6	0.145	0.113	0.7739
1	1	0	1	3T3 oF, ERK-KTR	1 1_1_1115	509.7	1008.2	0.168	0.112	0.6684
1	1	0	1	3T3 oF, ERK-KTR	1 1_1_1116	809.7	1007.4	0.143	0.084	0.5848
1	1	0	1	3T3 oF, ERK-KTR	1 1_1_1118	460.5	1009.9	0.121	0.108	0.8963
1	1	0	2	3T3 oF, ERK-KTR	1 1_2_12	234.4	21.3	0.289	0.118	0.4101
1	1	0	2	3T3 oF, ERK-KTR	1 1_2_29	471.4	43.4	0.133	0.102	0.7657
1	1	0	2	3T3 oF, ERK-KTR	1 1_2_30	498	44.3	0.113	0.107	0.9489
1	1	0	2	3T3 oF, ERK-KTR	1 1_2_31	224.4	44.3	0.130	0.097	0.7435
1	1	0	2	3T3 oF, ERK-KTR	1 1_2_34	385.9	47	0.118	0.090	0.7577
1	1	0	2	3T3 oF, ERK-KTR	1 1_2_43	412.7	59.9	0.128	0.123	0.9645
1	1	0	2	3T3 oF, ERK-KTR	1 1_2_44	441.8	58.7	0.129	0.129	0.9995
1	1	0	2	3T3 oF, ERK-KTR	1 1_2_45	481.8	59.4	0.169	0.170	1.0054
1	1	0	2	3T3 oF, ERK-KTR	1 1_2_48	537.3	57.9	0.146	0.096	0.6526
1	1	0	2	3T3 oF, ERK-KTR	1 1_2_59	551.8	69.4	0.115	0.087	0.7542
1	1	0	2	3T3 oF, ERK-KTR	1 1_2_63	751	78.1	0.148	0.102	0.6875
1	1	0	2	3T3 oF, ERK-KTR	1 1_2_69	455.2	81.7	0.169	0.159	0.9428
1	1	0	2	3T3 oF, ERK-KTR	1 1_2_71	297.3	87.3	0.193	0.097	0.5010
1	1	0	2	3T3 oF, ERK-KTR	1 1_2_75	382.2	91.2	0.150	0.110	0.7364
1	1	0	2	3T3 oF, ERK-KTR	1 1_2_77	400.1	94.7	0.176	0.135	0.7679
1	1	0	2	3T3 oF, ERK-KTR	1 1_2_78	414.6	94.8	0.161	0.138	0.8548
1	1	0	2	3T3 oF, ERK-KTR	1 1_2_87	558.4	99.9	0.100	0.109	1.0928
1	1	0	2	3T3 oF, ERK-KTR	1 1_2_93	724	107.6	0.115	0.098	0.8534
1	1	0	2	3T3 oF, ERK-KTR	1 1_2_98	866	114.1	0.115	0.095	0.8227
1	1	0	2	3T3 oF, ERK-KTR	1 1_2_101	703.8	118.5	0.119	0.108	0.9063
1	1	0	2	3T3 oF, ERK-KTR	1 1_2_105	820.9	113.9	0.137	0.110	0.8066
1	1	0	2	3T3 oF, ERK-KTR	1 1_2_107	406.4	118.5	0.167	0.136	0.8144
1	1	0	2	3T3 oF, ERK-KTR	1 1_2_111	648.5	122	0.104	0.095	0.9186
1	1	0	2	3T3 oF, ERK-KTR	1 1_2_112	778.2	121.8	0.196	0.173	0.8811
1	1	0	2	3T3 oF, ERK-KTR	1 1_2_113	367	122.3	0.119	0.096	0.8053
1	1	0	2	3T3 oF, ERK-KTR	1 1_2_120	949.1	129.1	0.174	0.084	0.4824
1	1	0	2	3T3 oF, ERK-KTR	1 1_2_121	388.7	131	0.136	0.113	0.8289
1	1	0	2	3T3 oF, ERK-KTR	1 1_2_123	441	137.7	0.230	0.149	0.6489
1	1	0	2	3T3 oF, ERK-KTR	1 1_2_124	579.5	138.8	0.135	0.130	0.9615
1	1	0	2	3T3 oF, ERK-KTR	1 1_2_125	731.3	137.2	0.143	0.135	0.9454
1	1	0	2	3T3 oF, ERK-KTR	1 1_2_128	417.7	142	0.185	0.149	0.8036
1	1	0	2	3T3 oF, ERK-KTR	1 1_2_131	674.5	143.4	0.162	0.155	0.9556
1	1	0	2	3T3 oF, ERK-KTR	1 1_2_133	626.4	146.3	0.114	0.115	1.0085
1	1	0	2	3T3 oF, ERK-KTR	1 1_2_139	463.6	151.1	0.149	0.136	0.9110
1	1	0	2	3T3 oF, ERK-KTR	1 1_2_140	782.9	152.4	0.106	0.102	0.9590
1	1	0	2	3T3 oF, ERK-KTR	1 1_2_145	401.4	158.1	0.159	0.108	0.6797
1	1	0	2	3T3 oF, ERK-KTR	1 1_2_147	375.4	159.6	0.118	0.091	0.7679
1	1	0	2	3T3 oF, ERK-KTR	1 1_2_148	697.1	160	0.244	0.151	0.6198
1	1	0	2	3T3 oF, ERK-KTR	1 1_2_149	487.8	160.4	0.152	0.143	0.9443
1	1	0	2	3T3 oF, ERK-KTR	1 1_2_154	654	167.8	0.156	0.142	0.9112
1	1	0	2	3T3 oF, ERK-KTR	1 1_2_155	421	169.6	0.137	0.112	0.8112
1	1	0	2	3T3 oF, ERK-KTR	1 1_2_156	447.8	171.8	0.178	0.125	0.7051
1	1	0	2	3T3 oF, ERK-KTR	1 1_2_158	626.6	174.5	0.126	0.108	0.8545
1	1	0	2	3T3 oF, ERK-KTR	1 1_2_160	468.2	175.6	0.151	0.120	0.7927
1	1	0	2	3T3 oF, ERK-KTR	1 1_2_161	734.7	176.2	0.134	0.113	0.8392
1	1	0	2	3T3 oF, ERK-KTR	1 1_2_162	766.5	171.2	0.104	0.097	0.9374
1	1	0	2	3T3 oF, ERK-KTR	1 1_2_163	384.9	177.3	0.118	0.089	0.7522
1	1	0	2	3T3 oF, ERK-KTR	1 1_2_164	604.2	176.9	0.166	0.113	0.6800
1	1	0	2	3T3 oF, ERK-KTR	1 1_2_165	565.6	174.6	0.229	0.181	0.7895
1	1	0	2	3T3 oF, ERK-KTR	1 1_2_167	583	179.5	0.207	0.152	0.7346
1	1	0	2	3T3 oF, ERK-KTR	1 1_2_176	548.7	187.1	0.235	0.193	0.8212
1	1	0	2	3T3 oF, ERK-KTR	1 1_2_180	26.3	193.3	0.111	0.115	1.0435
1	1	0	2	3T3 oF, ERK-KTR	1 1_2_181	360.1	195.4	0.116	0.088	0.7602
1	1	0	2	3T3 oF, ERK-KTR	1 1_2_185	71.5	199.7	0.115	0.094	0.8206
1	1	0	2	3T3 oF, ERK-KTR	1 1_2_188	722.1	206.7	0.113	0.096	0.8536
1	1	0	2	3T3 oF, ERK-KTR	1 1_2_192	743.9	206.3	0.127	0.107	0.8378
1	1	0	2	3T3 oF, ERK-KTR	1 1_2_196	377.2	208.8	0.113	0.088	0.7746
1	1	0	2	3T3 oF, ERK-KTR	1 1_2_198	408	208.8	0.118	0.082	0.6942
1	1	0	2	3T3 oF, ERK-KTR	1 1_2_200	56.5	212.7	0.244	0.123	0.5036
1	1	0	2	3T3 oF, ERK-KTR	1 1_2_201	591.9	213.8	0.131	0.120	0.9139
1	1	0	2	3T3 oF, ERK-KTR	1 1_2_203	694.8	214.9	0.119	0.079	0.6683
1	1	0	2	3T3 oF, ERK-KTR	1 1_2_205	391.4	220.5	0.112	0.079	0.7050
1	1	0	2	3T3 oF, ERK-KTR	1 1_2_206	531.1	218.4	0.128	0.101	0.7895
1	1	0	2	3T3 oF, ERK-KTR	1 1_2_209	135.5	220.2	0.156	0.124	0.7934
1	1	0	2	3T3 oF, ERK-KTR	1 1_2_210	561.7	221.7	0.125	0.124	0.9922
1	1	0	2	3T3 oF, ERK-KTR	1 1_2_211	356.2	223.2	0.136	0.099	0.7278
1	1	0	2	3T3 oF, ERK-KTR	1 1_2_223	212.4	238.8	0.135	0.112	0.8297
1	1	0	2	3T3 oF, ERK-KTR	1 1_2_225	783.9	241.3	0.168	0.091	0.5419
1	1	0	2	3T3 oF, ERK-KTR	1 1_2_226	350.7	243.1	0.112	0.101	0.9080
1	1	0	2	3T3 oF, ERK-KTR	1 1_2_227	600.1	242.2	0.105	0.098	0.9269
1	1	0	2	3T3 oF, ERK-KTR	1 1_2_230	581.8	245.6	0.105	0.091	0.8647
1	1	0	2	3T3 oF, ERK-KTR	1 1_2_239	766.1	252.9	0.143	0.103	0.7205
1	1	0	2	3T3 oF, ERK-KTR	1 1_2_249	802.4	257.2	0.109	0.115	1.0545
1	1	0	2	3T3 oF, ERK-KTR	1 1_2_263	427.6	276.7	0.125	0.079	0.6329
1	1	0	2	3T3 oF, ERK-KTR	1 1_2_265	766.5	279	0.144	0.103	0.7190
1	1	0	2	3T3 oF, ERK-KTR	1 1_2_266	854	280.7	0.134	0.103	0.7704
1	1	0	2	3T3 oF, ERK-KTR	1 1_2_267	210.9	281.9	0.145	0.104	0.7192
1	1	0	2	3T3 oF, ERK-KTR	1 1_2_268	793.8	283.5	0.293	0.220	0.7502
1	1	0	2	3T3 oF, ERK-KTR	1 1_2_280	185.9	298.2	0.219	0.134	0.6109
1	1	0	2	3T3 oF, ERK-KTR	1 1_2_285	452.3	303.3	0.140	0.111	0.7904
1	1	0	2	3T3 oF, ERK-KTR	1 1_2_288	825.9	305.9	0.081	0.126	1.5486
1	1	0	2	3T3 oF, ERK-KTR	1 1_2_290	743.7	307.2	0.103	0.099	0.9589
1	1	0	2	3T3 oF, ERK-KTR	1 1_2_293	602.8	307.7	0.125	0.087	0.6998
1	1	0	2	3T3 oF, ERK-KTR	1 1_2_295	500.2	316.6	0.189	0.106	0.5579
1	1	0	2	3T3 oF, ERK-KTR	1 1_2_298	170.9	318.2	0.140	0.099	0.7097
1	1	0	2	3T3 oF, ERK-KTR	1 1_2_304	796.4	324.3	0.140	0.147	1.0498
1	1	0	2	3T3 oF, ERK-KTR	1 1_2_305	856	323.1	0.145	0.079	0.5448
1	1	0	2	3T3 oF, ERK-KTR	1 1_2_309	233.7	329.3	0.118	0.084	0.7098
1	1	0	2	3T3 oF, ERK-KTR	1 1_2_310	193.9	327.6	0.147	0.134	0.9147
1	1	0	2	3T3 oF, ERK-KTR	1 1_2_312	386.9	328.7	0.122	0.088	0.7193
1	1	0	2	3T3 oF, ERK-KTR	1 1_2_313	429.5	335	0.110	0.095	0.8654
1	1	0	2	3T3 oF, ERK-KTR	1 1_2_315	487.5	335.3	0.123	0.112	0.9101
1	1	0	2	3T3 oF, ERK-KTR	1 1_2_317	756.7	337	0.128	0.121	0.9427
1	1	0	2	3T3 oF, ERK-KTR	1 1_2_319	774	342.1	0.127	0.110	0.8684
1	1	0	2	3T3 oF, ERK-KTR	1 1_2_323	455.5	342.7	0.127	0.106	0.8387
1	1	0	2	3T3 oF, ERK-KTR	1 1_2_327	583	344.1	0.139	0.094	0.6740
1	1	0	2	3T3 oF, ERK-KTR	1 1_2_330	795.9	349.1	0.112	0.082	0.7303
1	1	0	2	3T3 oF, ERK-KTR	1 1_2_331	605.5	350.9	0.140	0.097	0.6898
1	1	0	2	3T3 oF, ERK-KTR	1 1_2_332	694.4	351.4	0.144	0.079	0.5491
1	1	0	2	3T3 oF, ERK-KTR	1 1_2_337	472.1	357.5	0.129	0.104	0.8043
1	1	0	2	3T3 oF, ERK-KTR	1 1_2_339	495.5	358.9	0.140	0.104	0.7455
1	1	0	2	3T3 oF, ERK-KTR	1 1_2_343	531.9	364.6	0.128	0.095	0.7443
1	1	0	2	3T3 oF, ERK-KTR	1 1_2_346	807.4	366.4	0.138	0.082	0.5983
1	1	0	2	3T3 oF, ERK-KTR	1 1_2_350	440.5	371.2	0.118	0.089	0.7506
1	1	0	2	3T3 oF, ERK-KTR	1 1_2_352	577.5	373.3	0.101	0.099	0.9764
1	1	0	2	3T3 oF, ERK-KTR	1 1_2_356	612.1	373.4	0.150	0.130	0.8648
1	1	0	2	3T3 oF, ERK-KTR	1 1_2_357	511.3	377.4	0.142	0.118	0.8292
1	1	0	2	3T3 oF, ERK-KTR	1 1_2_361	490.1	384.8	0.150	0.117	0.7786
1	1	0	2	3T3 oF, ERK-KTR	1 1_2_364	551.4	385.8	0.108	0.115	1.0659
1	1	0	2	3T3 oF, ERK-KTR	1 1_2_367	682.9	388	0.122	0.072	0.5927
1	1	0	2	3T3 oF, ERK-KTR	1 1_2_368	201	387.8	0.116	0.089	0.7648
1	1	0	2	3T3 oF, ERK-KTR	1 1_2_369	320.9	388.7	0.108	0.085	0.7874
1	1	0	2	3T3 oF, ERK-KTR	1 1_2_370	107.1	393.4	0.114	0.086	0.7525
1	1	0	2	3T3 oF, ERK-KTR	1 1_2_373	273.9	399.3	0.137	0.081	0.5936
1	1	0	2	3T3 oF, ERK-KTR	1 1_2_375	436.3	397.9	0.112	0.090	0.8037
1	1	0	2	3T3 oF, ERK-KTR	1 1_2_377	604.2	401.6	0.116	0.109	0.9412
1	1	0	2	3T3 oF, ERK-KTR	1 1_2_378	663.7	402.8	0.120	0.082	0.6810
1	1	0	2	3T3 oF, ERK-KTR	1 1_2_381	580.5	403	0.152	0.125	0.8197
1	1	0	2	3T3 oF, ERK-KTR	1 1_2_384	468.6	406.3	0.128	0.105	0.8168
1	1	0	2	3T3 oF, ERK-KTR	1 1_2_385	505.6	408	0.143	0.122	0.8537
1	1	0	2	3T3 oF, ERK-KTR	1 1_2_387	759.4	411.2	0.123	0.092	0.7466
1	1	0	2	3T3 oF, ERK-KTR	1 1_2_390	167.8	406.7	0.259	0.141	0.5456
1	1	0	2	3T3 oF, ERK-KTR	1 1_2_391	321.5	412.5	0.159	0.141	0.8822
1	1	0	2	3T3 oF, ERK-KTR	1 1_2_392	195.5	414.1	0.163	0.109	0.6652
1	1	0	2	3T3 oF, ERK-KTR	1 1_2_394	536.8	413.7	0.315	0.153	0.4850
1	1	0	2	3T3 oF, ERK-KTR	1 1_2_398	102.4	417.9	0.116	0.089	0.7638
1	1	0	2	3T3 oF, ERK-KTR	1 1_2_399	555.7	418.6	0.293	0.146	0.4970
1	1	0	2	3T3 oF, ERK-KTR	1 1_2_401	301.4	422.7	0.201	0.118	0.5859
1	1	0	2	3T3 oF, ERK-KTR	1 1_2_402	19.9	424.2	0.109	0.076	0.6902
1	1	0	2	3T3 oF, ERK-KTR	1 1_2_403	131.3	425	0.129	0.103	0.8002
1	1	0	2	3T3 oF, ERK-KTR	1 1_2_404	650.4	425.9	0.120	0.091	0.7577
1	1	0	2	3T3 oF, ERK-KTR	1 1_2_408	381	433.9	0.113	0.074	0.6559
1	1	0	2	3T3 oF, ERK-KTR	1 1_2_414	311.1	439.9	0.525	0.264	0.5040
1	1	0	2	3T3 oF, ERK-KTR	1 1_2_417	618.8	442.1	0.115	0.101	0.8780
1	1	0	2	3T3 oF, ERK-KTR	1 1_2_419	754.5	438.4	0.153	0.105	0.6865
1	1	0	2	3T3 oF, ERK-KTR	1 1_2_421	529.8	446.6	0.144	0.116	0.8037
1	1	0	2	3T3 oF, ERK-KTR	1 1_2_427	595.5	452.4	0.131	0.118	0.9002
1	1	0	2	3T3 oF, ERK-KTR	1 1_2_429	124.7	455.4	0.132	0.103	0.7797
1	1	0	2	3T3 oF, ERK-KTR	1 1_2_430	236.2	454.9	0.115	0.087	0.7608
1	1	0	2	3T3 oF, ERK-KTR	1 1_2_432	754.6	460.4	0.125	0.092	0.7386
1	1	0	2	3T3 oF, ERK-KTR	1 1_2_434	167.2	459.1	0.170	0.112	0.6610
1	1	0	2	3T3 oF, ERK-KTR	1 1_2_436	803.9	461.7	0.128	0.083	0.6481
1	1	0	2	3T3 oF, ERK-KTR	1 1_2_437	489.9	464.1	0.117	0.096	0.8155
1	1	0	2	3T3 oF, ERK-KTR	1 1_2_445	311.9	473.4	0.139	0.161	1.1567
1	1	0	2	3T3 oF, ERK-KTR	1 1_2_447	136.5	473.2	0.115	0.103	0.8948
1	1	0	2	3T3 oF, ERK-KTR	1 1_2_448	379.9	473.2	0.115	0.081	0.7022
1	1	0	2	3T3 oF, ERK-KTR	1 1_2_450	352.7	477.2	0.105	0.138	1.3115
1	1	0	2	3T3 oF, ERK-KTR	1 1_2_453	604.5	483.2	0.132	0.122	0.9198
1	1	0	2	3T3 oF, ERK-KTR	1 1_2_454	818.9	482.2	0.115	0.099	0.8622
1	1	0	2	3T3 oF, ERK-KTR	1 1_2_456	632.3	486.4	0.136	0.125	0.9132
1	1	0	2	3T3 oF, ERK-KTR	1 1_2_459	323.1	490	0.161	0.129	0.8028
1	1	0	2	3T3 oF, ERK-KTR	1 1_2_460	463.2	488.7	0.125	0.088	0.7057
1	1	0	2	3T3 oF, ERK-KTR	1 1_2_461	212.6	492	0.127	0.089	0.7028
1	1	0	2	3T3 oF, ERK-KTR	1 1_2_463	662.3	495.8	0.133	0.093	0.7000
1	1	0	2	3T3 oF, ERK-KTR	1 1_2_464	146.7	498	0.115	0.100	0.8726
1	1	0	2	3T3 oF, ERK-KTR	1 1_2_470	510.8	499.2	0.113	0.089	0.7914
1	1	0	2	3T3 oF, ERK-KTR	1 1_2_472	448.1	502	0.110	0.096	0.8717
1	1	0	2	3T3 oF, ERK-KTR	1 1_2_474	422.6	506.3	0.120	0.096	0.8024
1	1	0	2	3T3 oF, ERK-KTR	1 1_2_476	482.9	505.2	0.112	0.093	0.8286
1	1	0	2	3T3 oF, ERK-KTR	1 1_2_479	799.4	508.5	0.137	0.103	0.7525
1	1	0	2	3T3 oF, ERK-KTR	1 1_2_481	367.2	510.2	0.208	0.176	0.8449
1	1	0	2	3T3 oF, ERK-KTR	1 1_2_484	332.7	516.9	0.122	0.079	0.6437
1	1	0	2	3T3 oF, ERK-KTR	1 1_2_485	635.7	515.1	0.143	0.112	0.7840
1	1	0	2	3T3 oF, ERK-KTR	1 1_2_486	194.3	515.5	0.116	0.107	0.9206
1	1	0	2	3T3 oF, ERK-KTR	1 1_2_487	81.2	517.1	0.250	0.143	0.5743
1	1	0	2	3T3 oF, ERK-KTR	1 1_2_489	273.8	518	0.106	0.086	0.8124
1	1	0	2	3T3 oF, ERK-KTR	1 1_2_490	301.1	520.4	0.112	0.090	0.8004
1	1	0	2	3T3 oF, ERK-KTR	1 1_2_492	888.3	520	0.106	0.098	0.9197
1	1	0	2	3T3 oF, ERK-KTR	1 1_2_493	656	523.1	0.133	0.096	0.7262
1	1	0	2	3T3 oF, ERK-KTR	1 1_2_494	249.8	526.1	0.121	0.096	0.7962
1	1	0	2	3T3 oF, ERK-KTR	1 1_2_496	474.2	524.5	0.142	0.126	0.8869
1	1	0	2	3T3 oF, ERK-KTR	1 1_2_497	753.7	529.4	0.126	0.083	0.6536
1	1	0	2	3T3 oF, ERK-KTR	1 1_2_498	818.3	526	0.178	0.105	0.5898
1	1	0	2	3T3 oF, ERK-KTR	1 1_2_499	153.8	528.7	0.122	0.097	0.8011
1	1	0	2	3T3 oF, ERK-KTR	1 1_2_500	918.5	530.8	0.206	0.116	0.5647
1	1	0	2	3T3 oF, ERK-KTR	1 1_2_501	416.3	531	0.154	0.146	0.9484
1	1	0	2	3T3 oF, ERK-KTR	1 1_2_503	195.7	535.8	0.128	0.094	0.7321
1	1	0	2	3T3 oF, ERK-KTR	1 1_2_504	792.3	531.7	0.175	0.130	0.7423
1	1	0	2	3T3 oF, ERK-KTR	1 1_2_506	351.2	541.4	0.168	0.098	0.5857
1	1	0	2	3T3 oF, ERK-KTR	1 1_2_507	520.5	538.3	0.109	0.111	1.0177
1	1	0	2	3T3 oF, ERK-KTR	1 1_2_510	392.5	541.4	0.133	0.123	0.9294
1	1	0	2	3T3 oF, ERK-KTR	1 1_2_513	467.6	547.6	0.326	0.229	0.7045
1	1	0	2	3T3 oF, ERK-KTR	1 1_2_514	230.7	550.7	0.164	0.119	0.7282
1	1	0	2	3T3 oF, ERK-KTR	1 1_2_516	55.6	545.6	0.118	0.099	0.8342
1	1	0	2	3T3 oF, ERK-KTR	1 1_2_518	255.9	551.4	0.135	0.094	0.6973
1	1	0	2	3T3 oF, ERK-KTR	1 1_2_520	442.2	551.5	0.234	0.199	0.8492
1	1	0	2	3T3 oF, ERK-KTR	1 1_2_521	819.9	552.9	0.127	0.097	0.7679
1	1	0	2	3T3 oF, ERK-KTR	1 1_2_522	599.9	554.1	0.159	0.117	0.7389
1	1	0	2	3T3 oF, ERK-KTR	1 1_2_523	95.4	554.7	0.129	0.106	0.8233
1	1	0	2	3T3 oF, ERK-KTR	1 1_2_524	489.5	560.4	0.281	0.210	0.7493
1	1	0	2	3T3 oF, ERK-KTR	1 1_2_526	282.6	563	0.107	0.107	1.0037
1	1	0	2	3T3 oF, ERK-KTR	1 1_2_527	924.5	563.2	0.112	0.100	0.8907
1	1	0	2	3T3 oF, ERK-KTR	1 1_2_533	431.1	572.3	0.202	0.154	0.7592
1	1	0	2	3T3 oF, ERK-KTR	1 1_2_534	609.9	574.6	0.325	0.140	0.4290
1	1	0	2	3T3 oF, ERK-KTR	1 1_2_535	224.9	576.9	0.169	0.104	0.6138
1	1	0	2	3T3 oF, ERK-KTR	1 1_2_536	255.9	574.1	0.192	0.158	0.8243
1	1	0	2	3T3 oF, ERK-KTR	1 1_2_538	508.9	578.8	0.284	0.244	0.8575
1	1	0	2	3T3 oF, ERK-KTR	1 1_2_539	331.4	580.2	0.136	0.115	0.8417
1	1	0	2	3T3 oF, ERK-KTR	1 1_2_540	871.7	580.1	0.136	0.127	0.9387
1	1	0	2	3T3 oF, ERK-KTR	1 1_2_541	644.5	581.7	0.168	0.118	0.7059
1	1	0	2	3T3 oF, ERK-KTR	1 1_2_542	95.1	581.8	0.205	0.137	0.6674
1	1	0	2	3T3 oF, ERK-KTR	1 1_2_546	130.1	586.6	0.121	0.121	1.0064
1	1	0	2	3T3 oF, ERK-KTR	1 1_2_547	801.4	587.4	0.125	0.099	0.7921
1	1	0	2	3T3 oF, ERK-KTR	1 1_2_548	299.5	593	0.131	0.129	0.9859
1	1	0	2	3T3 oF, ERK-KTR	1 1_2_549	163.6	592.2	0.146	0.102	0.6956
1	1	0	2	3T3 oF, ERK-KTR	1 1_2_550	537	595	0.222	0.193	0.8674
1	1	0	2	3T3 oF, ERK-KTR	1 1_2_551	71.5	591.9	0.176	0.140	0.7909
1	1	0	2	3T3 oF, ERK-KTR	1 1_2_552	507.8	599.3	0.312	0.281	0.9012
1	1	0	2	3T3 oF, ERK-KTR	1 1_2_553	91	602.1	0.183	0.145	0.7926
1	1	0	2	3T3 oF, ERK-KTR	1 1_2_554	892.2	597.4	0.106	0.104	0.9782
1	1	0	2	3T3 oF, ERK-KTR	1 1_2_555	210.5	600.5	0.141	0.094	0.6653
1	1	0	2	3T3 oF, ERK-KTR	1 1_2_556	356.2	601.4	0.133	0.111	0.8320
1	1	0	2	3T3 oF, ERK-KTR	1 1_2_557	790.3	604.2	0.144	0.097	0.6740
1	1	0	2	3T3 oF, ERK-KTR	1 1_2_558	612	608	0.136	0.108	0.7934
1	1	0	2	3T3 oF, ERK-KTR	1 1_2_560	951	609.4	0.234	0.131	0.5582
1	1	0	2	3T3 oF, ERK-KTR	1 1_2_561	406.3	610.7	0.142	0.131	0.9231
1	1	0	2	3T3 oF, ERK-KTR	1 1_2_562	646.8	611	0.138	0.100	0.7256
1	1	0	2	3T3 oF, ERK-KTR	1 1_2_564	859	612.7	0.120	0.113	0.9414
1	1	0	2	3T3 oF, ERK-KTR	1 1_2_565	247.6	615.3	0.130	0.117	0.8957
1	1	0	2	3T3 oF, ERK-KTR	1 1_2_567	443.5	618.5	0.203	0.191	0.9408
1	1	0	2	3T3 oF, ERK-KTR	1 1_2_569	325	622.6	0.198	0.150	0.7565
1	1	0	2	3T3 oF, ERK-KTR	1 1_2_571	823.7	623.3	0.103	0.104	1.0129
1	1	0	2	3T3 oF, ERK-KTR	1 1_2_572	558.9	628.9	0.280	0.220	0.7852
1	1	0	2	3T3 oF, ERK-KTR	1 1_2_574	871.7	631.6	0.201	0.163	0.8127
1	1	0	2	3T3 oF, ERK-KTR	1 1_2_575	936.3	627.9	0.123	0.103	0.8369
1	1	0	2	3T3 oF, ERK-KTR	1 1_2_577	76.3	633.5	0.157	0.140	0.8931
1	1	0	2	3T3 oF, ERK-KTR	1 1_2_578	291.9	630.2	0.222	0.158	0.7129
1	1	0	2	3T3 oF, ERK-KTR	1 1_2_581	217.3	629.4	0.141	0.111	0.7872
1	1	0	2	3T3 oF, ERK-KTR	1 1_2_582	767.8	632.9	0.136	0.102	0.7467
1	1	0	2	3T3 oF, ERK-KTR	1 1_2_583	846.6	634.6	0.181	0.162	0.8927
1	1	0	2	3T3 oF, ERK-KTR	1 1_2_584	35.6	635.1	0.137	0.108	0.7850
1	1	0	2	3T3 oF, ERK-KTR	1 1_2_586	709	637	0.116	0.078	0.6718
1	1	0	2	3T3 oF, ERK-KTR	1 1_2_588	269.3	637	0.153	0.134	0.8789
1	1	0	2	3T3 oF, ERK-KTR	1 1_2_589	57.4	637.7	0.227	0.124	0.5493
1	1	0	2	3T3 oF, ERK-KTR	1 1_2_590	95.3	640.6	0.155	0.123	0.7950
1	1	0	2	3T3 oF, ERK-KTR	1 1_2_591	316.3	644.2	0.170	0.140	0.8220
1	1	0	2	3T3 oF, ERK-KTR	1 1_2_592	786.6	647.2	0.142	0.114	0.8023
1	1	0	2	3T3 oF, ERK-KTR	1 1_2_593	362.1	647	0.141	0.131	0.9297
1	1	0	2	3T3 oF, ERK-KTR	1 1_2_594	444.1	648.5	0.391	0.237	0.6063
1	1	0	2	3T3 oF, ERK-KTR	1 1_2_595	886.5	651.1	0.275	0.194	0.7044
1	1	0	2	3T3 oF, ERK-KTR	1 1_2_596	472.4	651.4	0.184	0.216	1.1720
1	1	0	2	3T3 oF, ERK-KTR	1 1_2_597	589.7	652.3	0.173	0.152	0.8741
1	1	0	2	3T3 oF, ERK-KTR	1 1_2_598	956.9	652.1	0.107	0.107	0.9984
1	1	0	2	3T3 oF, ERK-KTR	1 1_2_599	225.6	653.6	0.118	0.118	1.0009
1	1	0	2	3T3 oF, ERK-KTR	1 1_2_600	916.5	654.2	0.181	0.151	0.8352
1	1	0	2	3T3 oF, ERK-KTR	1 1_2_601	621	654.2	0.155	0.127	0.8193
1	1	0	2	3T3 oF, ERK-KTR	1 1_2_602	728.8	653.8	0.148	0.089	0.6016
1	1	0	2	3T3 oF, ERK-KTR	1 1_2_603	756.6	655.4	0.145	0.088	0.6075
1	1	0	2	3T3 oF, ERK-KTR	1 1_2_605	563.7	655.9	0.193	0.212	1.1015
1	1	0	2	3T3 oF, ERK-KTR	1 1_2_606	263.7	659.8	0.207	0.151	0.7278
1	1	0	2	3T3 oF, ERK-KTR	1 1_2_607	302.9	659.1	0.286	0.153	0.5351
1	1	0	2	3T3 oF, ERK-KTR	1 1_2_608	416.5	659.3	0.148	0.137	0.9255
1	1	0	2	3T3 oF, ERK-KTR	1 1_2_609	860.5	660.5	0.218	0.223	1.0208
1	1	0	2	3T3 oF, ERK-KTR	1 1_2_610	340	661	0.151	0.116	0.7663
1	1	0	2	3T3 oF, ERK-KTR	1 1_2_611	379.6	663.5	0.110	0.086	0.7852
1	1	0	2	3T3 oF, ERK-KTR	1 1_2_613	284.3	665.6	0.179	0.146	0.8143
1	1	0	2	3T3 oF, ERK-KTR	1 1_2_614	458.8	664.5	0.246	0.209	0.8481
1	1	0	2	3T3 oF, ERK-KTR	1 1_2_615	502.6	670.1	0.271	0.265	0.9788
1	1	0	2	3T3 oF, ERK-KTR	1 1_2_616	818.3	669.4	0.208	0.171	0.8200
1	1	0	2	3T3 oF, ERK-KTR	1 1_2_617	729.8	673.1	0.130	0.079	0.6113
1	1	0	2	3T3 oF, ERK-KTR	1 1_2_619	110.7	673.3	0.148	0.109	0.7395
1	1	0	2	3T3 oF, ERK-KTR	1 1_2_620	50.6	673.9	0.142	0.103	0.7251
1	1	0	2	3T3 oF, ERK-KTR	1 1_2_621	601	674.9	0.148	0.178	1.2055
1	1	0	2	3T3 oF, ERK-KTR	1 1_2_622	968.1	676.7	0.150	0.117	0.7790
1	1	0	2	3T3 oF, ERK-KTR	1 1_2_623	780.2	676.5	0.153	0.106	0.6958
1	1	0	2	3T3 oF, ERK-KTR	1 1_2_624	208	676.1	0.113	0.081	0.7188
1	1	0	2	3T3 oF, ERK-KTR	1 1_2_625	334.8	678.1	0.345	0.176	0.5086
1	1	0	2	3T3 oF, ERK-KTR	1 1_2_626	897	677.7	0.211	0.226	1.0705
1	1	0	2	3T3 oF, ERK-KTR	1 1_2_627	929.4	676.9	0.175	0.152	0.8700
1	1	0	2	3T3 oF, ERK-KTR	1 1_2_628	532.3	680.4	0.264	0.217	0.8207
1	1	0	2	3T3 oF, ERK-KTR	1 1_2_629	227.2	682.3	0.125	0.143	1.1381
1	1	0	2	3T3 oF, ERK-KTR	1 1_2_630	86.5	685.2	0.125	0.109	0.8722
1	1	0	2	3T3 oF, ERK-KTR	1 1_2_631	258.1	688.5	0.218	0.165	0.7571
1	1	0	2	3T3 oF, ERK-KTR	1 1_2_632	373.9	689.3	0.107	0.111	1.0421
1	1	0	2	3T3 oF, ERK-KTR	1 1_2_634	828.8	694.1	0.211	0.195	0.9248
1	1	0	2	3T3 oF, ERK-KTR	1 1_2_635	1002.1	693.5	0.119	0.094	0.7845
1	1	0	2	3T3 oF, ERK-KTR	1 1_2_636	291.3	694.7	0.216	0.153	0.7085
1	1	0	2	3T3 oF, ERK-KTR	1 1_2_637	324.4	696.7	0.228	0.172	0.7518
1	1	0	2	3T3 oF, ERK-KTR	1 1_2_638	126.7	696.8	0.129	0.089	0.6929
1	1	0	2	3T3 oF, ERK-KTR	1 1_2_639	493.9	695.8	0.265	0.212	0.8015
1	1	0	2	3T3 oF, ERK-KTR	1 1_2_640	51.8	699.7	0.190	0.105	0.5523
1	1	0	2	3T3 oF, ERK-KTR	1 1_2_641	207.4	698.5	0.107	0.089	0.8275
1	1	0	2	3T3 oF, ERK-KTR	1 1_2_642	916.9	702	0.132	0.142	1.0736
1	1	0	2	3T3 oF, ERK-KTR	1 1_2_643	418.5	695.9	0.188	0.118	0.6304
1	1	0	2	3T3 oF, ERK-KTR	1 1_2_644	579.1	698	0.219	0.219	1.0010
1	1	0	2	3T3 oF, ERK-KTR	1 1_2_645	804.9	701.7	0.177	0.122	0.6864
1	1	0	2	3T3 oF, ERK-KTR	1 1_2_646	860.7	702.9	0.327	0.259	0.7909
1	1	0	2	3T3 oF, ERK-KTR	1 1_2_647	948.4	699.5	0.132	0.136	1.0270
1	1	0	2	3T3 oF, ERK-KTR	1 1_2_648	470.3	700.3	0.212	0.217	1.0264
1	1	0	2	3T3 oF, ERK-KTR	1 1_2_649	445.7	701.1	0.187	0.182	0.9713
1	1	0	2	3T3 oF, ERK-KTR	1 1_2_650	515.1	700.3	0.212	0.166	0.7862
1	1	0	2	3T3 oF, ERK-KTR	1 1_2_651	275.3	703.6	0.317	0.172	0.5424
1	1	0	2	3T3 oF, ERK-KTR	1 1_2_652	737.1	703.5	0.140	0.086	0.6162
1	1	0	2	3T3 oF, ERK-KTR	1 1_2_653	972.8	706.8	0.174	0.137	0.7846
1	1	0	2	3T3 oF, ERK-KTR	1 1_2_654	250.6	709.6	0.230	0.163	0.7066
1	1	0	2	3T3 oF, ERK-KTR	1 1_2_656	399	708.5	0.176	0.122	0.6932
1	1	0	2	3T3 oF, ERK-KTR	1 1_2_657	1003.4	713.4	0.158	0.128	0.8052
1	1	0	2	3T3 oF, ERK-KTR	1 1_2_658	103.5	713.5	0.121	0.104	0.8560
1	1	0	2	3T3 oF, ERK-KTR	1 1_2_659	17.6	714.7	0.125	0.093	0.7473
1	1	0	2	3T3 oF, ERK-KTR	1 1_2_661	311	717.3	0.203	0.132	0.6491
1	1	0	2	3T3 oF, ERK-KTR	1 1_2_662	284.3	721.1	0.173	0.140	0.8096
1	1	0	2	3T3 oF, ERK-KTR	1 1_2_663	846.7	719.7	0.189	0.153	0.8097
1	1	0	2	3T3 oF, ERK-KTR	1 1_2_664	629.2	720.5	0.144	0.094	0.6558
1	1	0	2	3T3 oF, ERK-KTR	1 1_2_665	434.5	722.9	0.287	0.137	0.4792
1	1	0	2	3T3 oF, ERK-KTR	1 1_2_666	222	721.2	0.141	0.131	0.9253
1	1	0	2	3T3 oF, ERK-KTR	1 1_2_668	898.2	721.9	0.124	0.157	1.2669
1	1	0	2	3T3 oF, ERK-KTR	1 1_2_669	938.1	724.3	0.185	0.148	0.8004
1	1	0	2	3T3 oF, ERK-KTR	1 1_2_671	451.9	729.7	0.220	0.182	0.8288
1	1	0	2	3T3 oF, ERK-KTR	1 1_2_672	808.4	733.5	0.119	0.091	0.7690
1	1	0	2	3T3 oF, ERK-KTR	1 1_2_673	996.8	732.1	0.159	0.135	0.8524
1	1	0	2	3T3 oF, ERK-KTR	1 1_2_674	267.7	735.7	0.140	0.102	0.7281
1	1	0	2	3T3 oF, ERK-KTR	1 1_2_675	394.2	737.3	0.164	0.114	0.6975
1	1	0	2	3T3 oF, ERK-KTR	1 1_2_676	491.8	733	0.206	0.159	0.7713
1	1	0	2	3T3 oF, ERK-KTR	1 1_2_677	971.3	735.6	0.173	0.151	0.8725
1	1	0	2	3T3 oF, ERK-KTR	1 1_2_680	466.5	739.5	0.235	0.177	0.7565
1	1	0	2	3T3 oF, ERK-KTR	1 1_2_681	948.9	739.5	0.175	0.162	0.9219
1	1	0	2	3T3 oF, ERK-KTR	1 1_2_682	610	741.6	0.197	0.116	0.5895
1	1	0	2	3T3 oF, ERK-KTR	1 1_2_683	583.1	741.9	0.164	0.163	0.9913
1	1	0	2	3T3 oF, ERK-KTR	1 1_2_684	762.5	741.1	0.206	0.099	0.4814
1	1	0	2	3T3 oF, ERK-KTR	1 1_2_687	833.7	742.8	0.113	0.095	0.8362
1	1	0	2	3T3 oF, ERK-KTR	1 1_2_688	95.5	742.9	0.134	0.089	0.6668
1	1	0	2	3T3 oF, ERK-KTR	1 1_2_689	209.2	744.4	0.193	0.123	0.6356
1	1	0	2	3T3 oF, ERK-KTR	1 1_2_690	288.4	745.2	0.158	0.112	0.7061
1	1	0	2	3T3 oF, ERK-KTR	1 1_2_692	887.5	752.4	0.147	0.141	0.9590
1	1	0	2	3T3 oF, ERK-KTR	1 1_2_693	929.7	748.9	0.302	0.179	0.5932
1	1	0	2	3T3 oF, ERK-KTR	1 1_2_695	718.8	753.8	0.127	0.081	0.6391
1	1	0	2	3T3 oF, ERK-KTR	1 1_2_698	965.5	757.6	0.262	0.129	0.4938
1	1	0	2	3T3 oF, ERK-KTR	1 1_2_699	471.2	761	0.219	0.164	0.7458
1	1	0	2	3T3 oF, ERK-KTR	1 1_2_700	365.7	763.3	0.146	0.093	0.6353
1	1	0	2	3T3 oF, ERK-KTR	1 1_2_701	427.6	759.5	0.125	0.109	0.8757
1	1	0	2	3T3 oF, ERK-KTR	1 1_2_702	304.5	763.8	0.324	0.167	0.5160
1	1	0	2	3T3 oF, ERK-KTR	1 1_2_703	570.8	763.5	0.125	0.108	0.8669
1	1	0	2	3T3 oF, ERK-KTR	1 1_2_704	61.2	768.9	0.144	0.078	0.5404
1	1	0	2	3T3 oF, ERK-KTR	1 1_2_705	277.8	768.1	0.119	0.094	0.7923
1	1	0	2	3T3 oF, ERK-KTR	1 1_2_707	762.7	770	0.120	0.077	0.6459
1	1	0	2	3T3 oF, ERK-KTR	1 1_2_708	618.8	769.7	0.108	0.084	0.7813
1	1	0	2	3T3 oF, ERK-KTR	1 1_2_709	862.3	770.6	0.142	0.130	0.9164
1	1	0	2	3T3 oF, ERK-KTR	1 1_2_710	796.4	769.7	0.124	0.079	0.6395
1	1	0	2	3T3 oF, ERK-KTR	1 1_2_711	715	771.7	0.146	0.105	0.7215
1	1	0	2	3T3 oF, ERK-KTR	1 1_2_713	693.7	771.1	0.142	0.087	0.6103
1	1	0	2	3T3 oF, ERK-KTR	1 1_2_714	929.7	773.8	0.189	0.158	0.8378
1	1	0	2	3T3 oF, ERK-KTR	1 1_2_715	220	776.3	0.227	0.171	0.7518
1	1	0	2	3T3 oF, ERK-KTR	1 1_2_716	523	775.9	0.250	0.171	0.6858
1	1	0	2	3T3 oF, ERK-KTR	1 1_2_717	578.7	778.2	0.119	0.106	0.8881
1	1	0	2	3T3 oF, ERK-KTR	1 1_2_719	181.5	779	0.182	0.129	0.7076
1	1	0	2	3T3 oF, ERK-KTR	1 1_2_720	90.8	778.9	0.145	0.099	0.6835
1	1	0	2	3T3 oF, ERK-KTR	1 1_2_721	247.5	780.4	0.115	0.100	0.8736
1	1	0	2	3T3 oF, ERK-KTR	1 1_2_722	948.1	776.1	0.153	0.121	0.7928
1	1	0	2	3T3 oF, ERK-KTR	1 1_2_723	488.2	783.5	0.256	0.181	0.7056
1	1	0	2	3T3 oF, ERK-KTR	1 1_2_724	421.4	782.9	0.143	0.086	0.6034
1	1	0	2	3T3 oF, ERK-KTR	1 1_2_725	680.6	782.6	0.132	0.115	0.8710
1	1	0	2	3T3 oF, ERK-KTR	1 1_2_727	850.9	787	0.134	0.087	0.6490
1	1	0	2	3T3 oF, ERK-KTR	1 1_2_729	461.3	789.7	0.151	0.113	0.7480
1	1	0	2	3T3 oF, ERK-KTR	1 1_2_731	595.7	792.3	0.139	0.095	0.6828
1	1	0	2	3T3 oF, ERK-KTR	1 1_2_732	306.6	793.5	0.152	0.107	0.7029
1	1	0	2	3T3 oF, ERK-KTR	1 1_2_733	536.4	792.5	0.152	0.157	1.0284
1	1	0	2	3T3 oF, ERK-KTR	1 1_2_734	877.7	794.2	0.180	0.145	0.8098
1	1	0	2	3T3 oF, ERK-KTR	1 1_2_736	212.6	794.7	0.113	0.093	0.8288
1	1	0	2	3T3 oF, ERK-KTR	1 1_2_737	972.1	796.8	0.135	0.075	0.5594
1	1	0	2	3T3 oF, ERK-KTR	1 1_2_738	350.4	793.9	0.171	0.111	0.6499
1	1	0	2	3T3 oF, ERK-KTR	1 1_2_740	924.2	794.1	0.175	0.160	0.9168
1	1	0	2	3T3 oF, ERK-KTR	1 1_2_742	654.2	798.8	0.169	0.148	0.8773
1	1	0	2	3T3 oF, ERK-KTR	1 1_2_744	108.9	802.5	0.112	0.084	0.7515
1	1	0	2	3T3 oF, ERK-KTR	1 1_2_746	371.1	802.6	0.137	0.081	0.5967
1	1	0	2	3T3 oF, ERK-KTR	1 1_2_749	690.3	804.9	0.173	0.133	0.7688
1	1	0	2	3T3 oF, ERK-KTR	1 1_2_750	396.8	807.7	0.135	0.082	0.6037
1	1	0	2	3T3 oF, ERK-KTR	1 1_2_751	496.8	810.5	0.178	0.138	0.7768
1	1	0	2	3T3 oF, ERK-KTR	1 1_2_752	633.3	813.5	0.160	0.115	0.7147
1	1	0	2	3T3 oF, ERK-KTR	1 1_2_754	88.7	814.5	0.129	0.107	0.8288
1	1	0	2	3T3 oF, ERK-KTR	1 1_2_755	532.2	815.1	0.170	0.138	0.8130
1	1	0	2	3T3 oF, ERK-KTR	1 1_2_757	895.5	817.8	0.295	0.168	0.5694
1	1	0	2	3T3 oF, ERK-KTR	1 1_2_758	279.5	818	0.189	0.095	0.5015
1	1	0	2	3T3 oF, ERK-KTR	1 1_2_762	418.8	823.8	0.147	0.097	0.6615
1	1	0	2	3T3 oF, ERK-KTR	1 1_2_763	871.1	824.9	0.141	0.099	0.7036
1	1	0	2	3T3 oF, ERK-KTR	1 1_2_765	241.4	825	0.189	0.104	0.5521
1	1	0	2	3T3 oF, ERK-KTR	1 1_2_766	482.6	825.8	0.216	0.178	0.8261
1	1	0	2	3T3 oF, ERK-KTR	1 1_2_767	98.4	828.8	0.117	0.121	1.0334
1	1	0	2	3T3 oF, ERK-KTR	1 1_2_769	298.9	827.2	0.108	0.091	0.8475
1	1	0	2	3T3 oF, ERK-KTR	1 1_2_770	652.9	829.7	0.300	0.193	0.6446
1	1	0	2	3T3 oF, ERK-KTR	1 1_2_771	517.9	832	0.197	0.163	0.8244
1	1	0	2	3T3 oF, ERK-KTR	1 1_2_773	607.5	830.1	0.142	0.100	0.7007
1	1	0	2	3T3 oF, ERK-KTR	1 1_2_775	917.2	833	0.122	0.080	0.6568
1	1	0	2	3T3 oF, ERK-KTR	1 1_2_776	380.8	836.5	0.164	0.085	0.5194
1	1	0	2	3T3 oF, ERK-KTR	1 1_2_779	897.3	840.9	0.114	0.081	0.7116
1	1	0	2	3T3 oF, ERK-KTR	1 1_2_784	273.1	848.7	0.194	0.107	0.5524
1	1	0	2	3T3 oF, ERK-KTR	1 1_2_785	356	846.2	0.143	0.094	0.6550
1	1	0	2	3T3 oF, ERK-KTR	1 1_2_786	593.9	851	0.153	0.098	0.6414
1	1	0	2	3T3 oF, ERK-KTR	1 1_2_790	488.8	855.9	0.373	0.229	0.6145
1	1	0	2	3T3 oF, ERK-KTR	1 1_2_792	647.6	854.5	0.181	0.131	0.7224
1	1	0	2	3T3 oF, ERK-KTR	1 1_2_795	199.5	862	0.156	0.093	0.5972
1	1	0	2	3T3 oF, ERK-KTR	1 1_2_797	383.3	865.3	0.125	0.093	0.7431
1	1	0	2	3T3 oF, ERK-KTR	1 1_2_801	571.2	870.7	0.128	0.073	0.5709
1	1	0	2	3T3 oF, ERK-KTR	1 1_2_803	178.6	875.1	0.123	0.085	0.6888
1	1	0	2	3T3 oF, ERK-KTR	1 1_2_804	73	880.2	0.117	0.111	0.9522
1	1	0	2	3T3 oF, ERK-KTR	1 1_2_806	763.8	877.4	0.131	0.073	0.5554
1	1	0	2	3T3 oF, ERK-KTR	1 1_2_807	409.8	878.1	0.171	0.117	0.6839
1	1	0	2	3T3 oF, ERK-KTR	1 1_2_810	254.1	882.1	0.193	0.114	0.5921
1	1	0	2	3T3 oF, ERK-KTR	1 1_2_811	476.1	881.3	0.321	0.222	0.6924
1	1	0	2	3T3 oF, ERK-KTR	1 1_2_815	439.7	884.9	0.281	0.240	0.8547
1	1	0	2	3T3 oF, ERK-KTR	1 1_2_818	500.6	889.1	0.286	0.209	0.7286
1	1	0	2	3T3 oF, ERK-KTR	1 1_2_819	618.6	887.4	0.157	0.097	0.6195
1	1	0	2	3T3 oF, ERK-KTR	1 1_2_821	522.8	891.8	0.208	0.150	0.7228
1	1	0	2	3T3 oF, ERK-KTR	1 1_2_824	291.3	897.4	0.117	0.109	0.9350
1	1	0	2	3T3 oF, ERK-KTR	1 1_2_825	543.9	898.7	0.153	0.113	0.7415
1	1	0	2	3T3 oF, ERK-KTR	1 1_2_826	126	900.2	0.131	0.104	0.7953
1	1	0	2	3T3 oF, ERK-KTR	1 1_2_827	248.5	899.5	0.134	0.108	0.8040
1	1	0	2	3T3 oF, ERK-KTR	1 1_2_828	584.3	901	0.138	0.095	0.6915
1	1	0	2	3T3 oF, ERK-KTR	1 1_2_831	423.1	901	0.125	0.100	0.7996
1	1	0	2	3T3 oF, ERK-KTR	1 1_2_832	465.3	902.5	0.216	0.233	1.0783
1	1	0	2	3T3 oF, ERK-KTR	1 1_2_836	211.6	902.8	0.135	0.099	0.7348
1	1	0	2	3T3 oF, ERK-KTR	1 1_2_840	518.1	910.1	0.204	0.150	0.7363
1	1	0	2	3T3 oF, ERK-KTR	1 1_2_843	111.1	912.9	0.144	0.172	1.1912
1	1	0	2	3T3 oF, ERK-KTR	1 1_2_844	486.8	912.2	0.237	0.141	0.5952
1	1	0	2	3T3 oF, ERK-KTR	1 1_2_846	604.8	918.5	0.123	0.074	0.6023
1	1	0	2	3T3 oF, ERK-KTR	1 1_2_848	413.5	915.4	0.131	0.099	0.7572
1	1	0	2	3T3 oF, ERK-KTR	1 1_2_852	353.4	921.2	0.174	0.094	0.5411
1	1	0	2	3T3 oF, ERK-KTR	1 1_2_853	443.9	919.8	0.152	0.152	0.9972
1	1	0	2	3T3 oF, ERK-KTR	1 1_2_854	85.5	920.3	0.173	0.145	0.8336
1	1	0	2	3T3 oF, ERK-KTR	1 1_2_855	273.4	921	0.130	0.134	1.0285
1	1	0	2	3T3 oF, ERK-KTR	1 1_2_857	303.6	922.2	0.138	0.125	0.9024
1	1	0	2	3T3 oF, ERK-KTR	1 1_2_859	863	921.9	0.171	0.109	0.6370
1	1	0	2	3T3 oF, ERK-KTR	1 1_2_861	567.4	928.4	0.138	0.117	0.8476
1	1	0	2	3T3 oF, ERK-KTR	1 1_2_862	530.6	927.9	0.185	0.140	0.7592
1	1	0	2	3T3 oF, ERK-KTR	1 1_2_863	460	931.4	0.150	0.109	0.7277
1	1	0	2	3T3 oF, ERK-KTR	1 1_2_864	426	933	0.140	0.093	0.6675
1	1	0	2	3T3 oF, ERK-KTR	1 1_2_865	245.2	932.4	0.105	0.099	0.9421
1	1	0	2	3T3 oF, ERK-KTR	1 1_2_870	327.8	934.4	0.216	0.122	0.5652
1	1	0	2	3T3 oF, ERK-KTR	1 1_2_872	478.1	940.7	0.179	0.141	0.7832
1	1	0	2	3T3 oF, ERK-KTR	1 1_2_875	504.3	944.5	0.192	0.146	0.7604
1	1	0	2	3T3 oF, ERK-KTR	1 1_2_878	547.9	944.4	0.272	0.135	0.4940
1	1	0	2	3T3 oF, ERK-KTR	1 1_2_881	84	945.1	0.250	0.134	0.5346
1	1	0	2	3T3 oF, ERK-KTR	1 1_2_882	158.6	948.6	0.121	0.077	0.6358
1	1	0	2	3T3 oF, ERK-KTR	1 1_2_883	365.8	951.4	0.133	0.108	0.8171
1	1	0	2	3T3 oF, ERK-KTR	1 1_2_884	440.8	950.1	0.135	0.108	0.7976
1	1	0	2	3T3 oF, ERK-KTR	1 1_2_887	255.7	951.3	0.296	0.150	0.5056
1	1	0	2	3T3 oF, ERK-KTR	1 1_2_888	590.9	950.5	0.142	0.089	0.6274
1	1	0	2	3T3 oF, ERK-KTR	1 1_2_889	138	952	0.137	0.137	0.9977
1	1	0	2	3T3 oF, ERK-KTR	1 1_2_890	226.5	954.8	0.121	0.104	0.8608
1	1	0	2	3T3 oF, ERK-KTR	1 1_2_892	189.8	955.5	0.115	0.090	0.7853
1	1	0	2	3T3 oF, ERK-KTR	1 1_2_897	274.7	961.6	0.166	0.165	0.9935
1	1	0	2	3T3 oF, ERK-KTR	1 1_2_898	521.1	961.7	0.125	0.110	0.8794
1	1	0	2	3T3 oF, ERK-KTR	1 1_2_900	420.3	962.1	0.110	0.085	0.7689
1	1	0	2	3T3 oF, ERK-KTR	1 1_2_902	464.4	961.4	0.218	0.152	0.6995
1	1	0	2	3T3 oF, ERK-KTR	1 1_2_903	397.1	967.4	0.132	0.097	0.7341
1	1	0	2	3T3 oF, ERK-KTR	1 1_2_904	491	968.2	0.206	0.158	0.7697
1	1	0	2	3T3 oF, ERK-KTR	1 1_2_905	691.6	966.4	0.114	0.084	0.7315
1	1	0	2	3T3 oF, ERK-KTR	1 1_2_906	110.9	967.9	0.187	0.189	1.0100
1	1	0	2	3T3 oF, ERK-KTR	1 1_2_908	303.8	972.1	0.153	0.127	0.8296
1	1	0	2	3T3 oF, ERK-KTR	1 1_2_909	347	970.1	0.143	0.115	0.8002
1	1	0	2	3T3 oF, ERK-KTR	1 1_2_913	442.5	973.4	0.146	0.132	0.9050
1	1	0	2	3T3 oF, ERK-KTR	1 1_2_917	474.3	978.5	0.203	0.146	0.7193
1	1	0	2	3T3 oF, ERK-KTR	1 1_2_918	78.4	979	0.137	0.104	0.7606
1	1	0	2	3T3 oF, ERK-KTR	1 1_2_920	669.7	979.1	0.123	0.084	0.6827
1	1	0	2	3T3 oF, ERK-KTR	1 1_2_921	161	979.2	0.122	0.118	0.9720
1	1	0	2	3T3 oF, ERK-KTR	1 1_2_924	421.7	982.6	0.112	0.090	0.8030
1	1	0	2	3T3 oF, ERK-KTR	1 1_2_925	358.8	988.6	0.099	0.126	1.2679
1	1	0	2	3T3 oF, ERK-KTR	1 1_2_926	553.7	983.3	0.112	0.095	0.8534
1	1	0	2	3T3 oF, ERK-KTR	1 1_2_927	258.2	986.9	0.212	0.128	0.6031
1	1	0	2	3T3 oF, ERK-KTR	1 1_2_929	642.9	989.5	0.117	0.087	0.7458
1	1	0	2	3T3 oF, ERK-KTR	1 1_2_931	493.3	991	0.210	0.148	0.7060
1	1	0	2	3T3 oF, ERK-KTR	1 1_2_932	813.6	990.2	0.158	0.074	0.4703
1	1	0	2	3T3 oF, ERK-KTR	1 1_2_934	91.8	993.4	0.237	0.165	0.6968
1	1	0	2	3T3 oF, ERK-KTR	1 1_2_939	313.9	997.3	0.218	0.146	0.6720
1	1	0	2	3T3 oF, ERK-KTR	1 1_2_940	476.2	998.9	0.174	0.124	0.7107
1	1	0	2	3T3 oF, ERK-KTR	1 1_2_941	512.2	997.8	0.308	0.128	0.4166
1	1	0	2	3T3 oF, ERK-KTR	1 1_2_943	123	1001	0.238	0.197	0.8294
1	1	0	2	3T3 oF, ERK-KTR	1 1_2_945	287.1	997.4	0.141	0.133	0.9404
1	1	0	2	3T3 oF, ERK-KTR	1 1_2_946	374.4	1002.3	0.145	0.091	0.6310
1	1	0	2	3T3 oF, ERK-KTR	1 1_2_948	450.4	1006.1	0.137	0.106	0.7775
1	1	0	2	3T3 oF, ERK-KTR	1 1_2_950	734.5	1007.4	0.140	0.081	0.5750
1	1	0	3	3T3 oF, ERK-KTR	1 1_3_3	806.3	17.8	0.134	0.080	0.5931
1	1	0	3	3T3 oF, ERK-KTR	1 1_3_4	357.9	20	0.120	0.093	0.7755
1	1	0	3	3T3 oF, ERK-KTR	1 1_3_12	386.9	27.9	0.149	0.113	0.7571
1	1	0	3	3T3 oF, ERK-KTR	1 1_3_13	430.7	30.5	0.120	0.104	0.8705
1	1	0	3	3T3 oF, ERK-KTR	1 1_3_22	860.6	36.6	0.197	0.115	0.5852
1	1	0	3	3T3 oF, ERK-KTR	1 1_3_25	404.7	38.4	0.126	0.110	0.8713
1	1	0	3	3T3 oF, ERK-KTR	1 1_3_28	731.5	38.3	0.174	0.086	0.4952
1	1	0	3	3T3 oF, ERK-KTR	1 1_3_37	197.9	49.5	0.113	0.082	0.7274
1	1	0	3	3T3 oF, ERK-KTR	1 1_3_38	446.8	47.7	0.116	0.096	0.8347
1	1	0	3	3T3 oF, ERK-KTR	1 1_3_39	886.8	50	0.124	0.111	0.8947
1	1	0	3	3T3 oF, ERK-KTR	1 1_3_41	364.9	49.5	0.124	0.085	0.6854
1	1	0	3	3T3 oF, ERK-KTR	1 1_3_43	420.3	52.9	0.118	0.090	0.7643
1	1	0	3	3T3 oF, ERK-KTR	1 1_3_53	835.5	61.6	0.110	0.099	0.9021
1	1	0	3	3T3 oF, ERK-KTR	1 1_3_63	39.7	69.9	0.108	0.083	0.7716
1	1	0	3	3T3 oF, ERK-KTR	1 1_3_64	399.7	66.1	0.111	0.096	0.8621
1	1	0	3	3T3 oF, ERK-KTR	1 1_3_69	709.1	72.6	0.124	0.092	0.7428
1	1	0	3	3T3 oF, ERK-KTR	1 1_3_79	418.1	79.4	0.116	0.075	0.6498
1	1	0	3	3T3 oF, ERK-KTR	1 1_3_83	851.5	84.9	0.149	0.110	0.7385
1	1	0	3	3T3 oF, ERK-KTR	1 1_3_101	725.9	97.5	0.177	0.109	0.6194
1	1	0	3	3T3 oF, ERK-KTR	1 1_3_108	169.2	105.6	0.122	0.109	0.8917
1	1	0	3	3T3 oF, ERK-KTR	1 1_3_111	100.4	109.3	0.115	0.086	0.7426
1	1	0	3	3T3 oF, ERK-KTR	1 1_3_140	235.1	139.8	0.116	0.066	0.5666
1	1	0	3	3T3 oF, ERK-KTR	1 1_3_142	213	141.9	0.113	0.095	0.8441
1	1	0	3	3T3 oF, ERK-KTR	1 1_3_156	186	151.5	0.224	0.135	0.6011
1	1	0	3	3T3 oF, ERK-KTR	1 1_3_209	27.5	203.6	0.175	0.105	0.5987
1	1	0	3	3T3 oF, ERK-KTR	1 1_3_215	597	211.5	0.117	0.092	0.7858
1	1	0	3	3T3 oF, ERK-KTR	1 1_3_229	614.3	222.4	0.118	0.100	0.8494
1	1	0	3	3T3 oF, ERK-KTR	1 1_3_246	830.9	235.7	0.122	0.098	0.8001
1	1	0	3	3T3 oF, ERK-KTR	1 1_3_251	899.4	239.9	0.137	0.099	0.7209
1	1	0	3	3T3 oF, ERK-KTR	1 1_3_260	755.2	251.5	0.124	0.102	0.8282
1	1	0	3	3T3 oF, ERK-KTR	1 1_3_267	279.9	254.7	0.125	0.099	0.7913
1	1	0	3	3T3 oF, ERK-KTR	1 1_3_273	697.1	262.5	0.121	0.088	0.7265
1	1	0	3	3T3 oF, ERK-KTR	1 1_3_276	785	265.5	0.364	0.192	0.5285
1	1	0	3	3T3 oF, ERK-KTR	1 1_3_277	816.7	270.5	0.168	0.161	0.9582
1	1	0	3	3T3 oF, ERK-KTR	1 1_3_278	372.1	266	0.121	0.078	0.6400
1	1	0	3	3T3 oF, ERK-KTR	1 1_3_280	255.9	270.2	0.111	0.090	0.8154
1	1	0	3	3T3 oF, ERK-KTR	1 1_3_284	767.6	275.2	0.181	0.158	0.8728
1	1	0	3	3T3 oF, ERK-KTR	1 1_3_288	298.3	282.5	0.187	0.128	0.6850
1	1	0	3	3T3 oF, ERK-KTR	1 1_3_289	468.4	284.8	0.122	0.094	0.7751
1	1	0	3	3T3 oF, ERK-KTR	1 1_3_293	445	286.5	0.158	0.106	0.6742
1	1	0	3	3T3 oF, ERK-KTR	1 1_3_296	318.6	288.2	0.152	0.114	0.7509
1	1	0	3	3T3 oF, ERK-KTR	1 1_3_298	257.5	288.6	0.116	0.105	0.9039
1	1	0	3	3T3 oF, ERK-KTR	1 1_3_300	425.6	293.9	0.124	0.093	0.7538
1	1	0	3	3T3 oF, ERK-KTR	1 1_3_308	718.1	296.6	0.110	0.078	0.7053
1	1	0	3	3T3 oF, ERK-KTR	1 1_3_310	823.4	298.1	0.116	0.107	0.9185
1	1	0	3	3T3 oF, ERK-KTR	1 1_3_311	759.4	298.3	0.139	0.131	0.9416
1	1	0	3	3T3 oF, ERK-KTR	1 1_3_313	266.5	304.2	0.121	0.097	0.8026
1	1	0	3	3T3 oF, ERK-KTR	1 1_3_316	417.7	312.5	0.144	0.103	0.7120
1	1	0	3	3T3 oF, ERK-KTR	1 1_3_317	469.6	309.7	0.117	0.083	0.7092
1	1	0	3	3T3 oF, ERK-KTR	1 1_3_322	730.4	312.7	0.107	0.091	0.8464
1	1	0	3	3T3 oF, ERK-KTR	1 1_3_323	701.1	314	0.124	0.093	0.7498
1	1	0	3	3T3 oF, ERK-KTR	1 1_3_324	444.5	315	0.143	0.095	0.6649
1	1	0	3	3T3 oF, ERK-KTR	1 1_3_326	812.4	317.1	0.126	0.167	1.3247
1	1	0	3	3T3 oF, ERK-KTR	1 1_3_327	866.1	319.8	0.108	0.093	0.8595
1	1	0	3	3T3 oF, ERK-KTR	1 1_3_328	314.1	316.5	0.108	0.099	0.9189
1	1	0	3	3T3 oF, ERK-KTR	1 1_3_330	760	320	0.108	0.104	0.9622
1	1	0	3	3T3 oF, ERK-KTR	1 1_3_333	624.4	324	0.110	0.089	0.8109
1	1	0	3	3T3 oF, ERK-KTR	1 1_3_334	686.4	325.5	0.146	0.111	0.7620
1	1	0	3	3T3 oF, ERK-KTR	1 1_3_337	887.6	329	0.169	0.084	0.4989
1	1	0	3	3T3 oF, ERK-KTR	1 1_3_339	829.7	331.4	0.196	0.128	0.6534
1	1	0	3	3T3 oF, ERK-KTR	1 1_3_342	721.8	331.2	0.132	0.103	0.7741
1	1	0	3	3T3 oF, ERK-KTR	1 1_3_344	290.3	333.4	0.127	0.109	0.8577
1	1	0	3	3T3 oF, ERK-KTR	1 1_3_345	667.2	333.3	0.143	0.112	0.7837
1	1	0	3	3T3 oF, ERK-KTR	1 1_3_346	426.4	334.2	0.126	0.089	0.7029
1	1	0	3	3T3 oF, ERK-KTR	1 1_3_350	272.5	336.4	0.117	0.092	0.7842
1	1	0	3	3T3 oF, ERK-KTR	1 1_3_357	646.1	341.8	0.135	0.109	0.8045
1	1	0	3	3T3 oF, ERK-KTR	1 1_3_359	771.1	339.7	0.145	0.153	1.0557
1	1	0	3	3T3 oF, ERK-KTR	1 1_3_367	715.2	351.7	0.172	0.110	0.6404
1	1	0	3	3T3 oF, ERK-KTR	1 1_3_369	897.7	351.4	0.114	0.093	0.8133
1	1	0	3	3T3 oF, ERK-KTR	1 1_3_371	869.6	353.9	0.105	0.094	0.8997
1	1	0	3	3T3 oF, ERK-KTR	1 1_3_372	674.6	357.1	0.185	0.118	0.6400
1	1	0	3	3T3 oF, ERK-KTR	1 1_3_373	89.1	356.4	0.123	0.072	0.5897
1	1	0	3	3T3 oF, ERK-KTR	1 1_3_375	820.6	358.4	0.129	0.172	1.3379
1	1	0	3	3T3 oF, ERK-KTR	1 1_3_388	693.9	366.2	0.164	0.122	0.7446
1	1	0	3	3T3 oF, ERK-KTR	1 1_3_389	304.3	367.5	0.120	0.077	0.6423
1	1	0	3	3T3 oF, ERK-KTR	1 1_3_392	84.9	373.8	0.107	0.077	0.7203
1	1	0	3	3T3 oF, ERK-KTR	1 1_3_393	773.4	369.1	0.162	0.181	1.1130
1	1	0	3	3T3 oF, ERK-KTR	1 1_3_395	836.4	376.5	0.140	0.114	0.8146
1	1	0	3	3T3 oF, ERK-KTR	1 1_3_400	624.9	372.4	0.136	0.101	0.7453
1	1	0	3	3T3 oF, ERK-KTR	1 1_3_401	755.8	377.7	0.124	0.108	0.8730
1	1	0	3	3T3 oF, ERK-KTR	1 1_3_403	717.7	381	0.131	0.104	0.7929
1	1	0	3	3T3 oF, ERK-KTR	1 1_3_404	738.2	377.8	0.124	0.103	0.8315
1	1	0	3	3T3 oF, ERK-KTR	1 1_3_407	800.6	381.1	0.267	0.203	0.7604
1	1	0	3	3T3 oF, ERK-KTR	1 1_3_408	927.2	386.7	0.121	0.071	0.5845
1	1	0	3	3T3 oF, ERK-KTR	1 1_3_409	139.9	383.4	0.128	0.096	0.7445
1	1	0	3	3T3 oF, ERK-KTR	1 1_3_411	666.8	380.5	0.161	0.135	0.8400
1	1	0	3	3T3 oF, ERK-KTR	1 1_3_415	686.5	390.1	0.146	0.100	0.6831
1	1	0	3	3T3 oF, ERK-KTR	1 1_3_416	860	395.9	0.114	0.097	0.8499
1	1	0	3	3T3 oF, ERK-KTR	1 1_3_418	601.7	398.2	0.142	0.097	0.6850
1	1	0	3	3T3 oF, ERK-KTR	1 1_3_423	720.5	400.4	0.117	0.091	0.7742
1	1	0	3	3T3 oF, ERK-KTR	1 1_3_427	793.8	407.1	0.199	0.176	0.8866
1	1	0	3	3T3 oF, ERK-KTR	1 1_3_429	291.5	407.2	0.141	0.114	0.8115
1	1	0	3	3T3 oF, ERK-KTR	1 1_3_431	756.4	411.2	0.124	0.104	0.8382
1	1	0	3	3T3 oF, ERK-KTR	1 1_3_433	484.3	410.7	0.135	0.096	0.7113
1	1	0	3	3T3 oF, ERK-KTR	1 1_3_434	660.9	409.9	0.181	0.154	0.8471
1	1	0	3	3T3 oF, ERK-KTR	1 1_3_436	775.7	412.5	0.184	0.132	0.7140
1	1	0	3	3T3 oF, ERK-KTR	1 1_3_437	316.6	410.8	0.126	0.091	0.7228
1	1	0	3	3T3 oF, ERK-KTR	1 1_3_439	526.3	412.9	0.134	0.110	0.8241
1	1	0	3	3T3 oF, ERK-KTR	1 1_3_440	258.7	414.3	0.133	0.112	0.8463
1	1	0	3	3T3 oF, ERK-KTR	1 1_3_441	375.7	415.5	0.112	0.069	0.6155
1	1	0	3	3T3 oF, ERK-KTR	1 1_3_442	927.2	416.4	0.125	0.072	0.5714
1	1	0	3	3T3 oF, ERK-KTR	1 1_3_443	702.6	415.7	0.118	0.087	0.7311
1	1	0	3	3T3 oF, ERK-KTR	1 1_3_444	147.7	414.2	0.141	0.106	0.7537
1	1	0	3	3T3 oF, ERK-KTR	1 1_3_446	562.4	424.9	0.107	0.101	0.9417
1	1	0	3	3T3 oF, ERK-KTR	1 1_3_450	593.2	425.2	0.113	0.101	0.8959
1	1	0	3	3T3 oF, ERK-KTR	1 1_3_451	738.2	425.2	0.120	0.095	0.7938
1	1	0	3	3T3 oF, ERK-KTR	1 1_3_456	495.4	430.1	0.186	0.137	0.7372
1	1	0	3	3T3 oF, ERK-KTR	1 1_3_457	689.6	428.8	0.109	0.124	1.1389
1	1	0	3	3T3 oF, ERK-KTR	1 1_3_460	643.5	431.9	0.323	0.178	0.5505
1	1	0	3	3T3 oF, ERK-KTR	1 1_3_461	274.5	431.6	0.154	0.100	0.6530
1	1	0	3	3T3 oF, ERK-KTR	1 1_3_462	717.8	435.1	0.133	0.094	0.7110
1	1	0	3	3T3 oF, ERK-KTR	1 1_3_463	795.7	434.8	0.264	0.203	0.7668
1	1	0	3	3T3 oF, ERK-KTR	1 1_3_465	407.7	436.6	0.125	0.078	0.6240
1	1	0	3	3T3 oF, ERK-KTR	1 1_3_466	148.4	436.3	0.166	0.114	0.6851
1	1	0	3	3T3 oF, ERK-KTR	1 1_3_467	752.3	447.7	0.136	0.133	0.9761
1	1	0	3	3T3 oF, ERK-KTR	1 1_3_469	259.2	445.2	0.128	0.109	0.8512
1	1	0	3	3T3 oF, ERK-KTR	1 1_3_472	227.1	447.4	0.116	0.096	0.8257
1	1	0	3	3T3 oF, ERK-KTR	1 1_3_473	674.2	447.2	0.176	0.159	0.9070
1	1	0	3	3T3 oF, ERK-KTR	1 1_3_475	837.3	445.6	0.127	0.080	0.6292
1	1	0	3	3T3 oF, ERK-KTR	1 1_3_476	696.9	449	0.149	0.109	0.7319
1	1	0	3	3T3 oF, ERK-KTR	1 1_3_477	113.1	450	0.118	0.091	0.7719
1	1	0	3	3T3 oF, ERK-KTR	1 1_3_478	621.2	448.3	0.127	0.126	0.9904
1	1	0	3	3T3 oF, ERK-KTR	1 1_3_480	294.4	453.5	0.144	0.107	0.7429
1	1	0	3	3T3 oF, ERK-KTR	1 1_3_481	401.9	454.5	0.131	0.077	0.5849
1	1	0	3	3T3 oF, ERK-KTR	1 1_3_483	533.9	452.4	0.235	0.135	0.5719
1	1	0	3	3T3 oF, ERK-KTR	1 1_3_484	957.1	454.5	0.131	0.086	0.6532
1	1	0	3	3T3 oF, ERK-KTR	1 1_3_485	716.5	456.2	0.130	0.099	0.7645
1	1	0	3	3T3 oF, ERK-KTR	1 1_3_487	586.5	458.2	0.137	0.110	0.8018
1	1	0	3	3T3 oF, ERK-KTR	1 1_3_488	321.2	462.9	0.115	0.087	0.7517
1	1	0	3	3T3 oF, ERK-KTR	1 1_3_489	469.1	461.6	0.104	0.099	0.9496
1	1	0	3	3T3 oF, ERK-KTR	1 1_3_490	826.7	458.8	0.132	0.112	0.8498
1	1	0	3	3T3 oF, ERK-KTR	1 1_3_491	182.2	465.9	0.113	0.086	0.7621
1	1	0	3	3T3 oF, ERK-KTR	1 1_3_492	205.1	466.6	0.120	0.095	0.7968
1	1	0	3	3T3 oF, ERK-KTR	1 1_3_497	563.1	468.6	0.153	0.112	0.7323
1	1	0	3	3T3 oF, ERK-KTR	1 1_3_498	243.1	468.7	0.243	0.141	0.5820
1	1	0	3	3T3 oF, ERK-KTR	1 1_3_499	286.1	470.6	0.131	0.116	0.8869
1	1	0	3	3T3 oF, ERK-KTR	1 1_3_500	656.2	470.2	0.159	0.148	0.9301
1	1	0	3	3T3 oF, ERK-KTR	1 1_3_502	677	470.8	0.139	0.127	0.9166
1	1	0	3	3T3 oF, ERK-KTR	1 1_3_505	124.7	474.3	0.132	0.089	0.6698
1	1	0	3	3T3 oF, ERK-KTR	1 1_3_506	738	473.4	0.198	0.107	0.5411
1	1	0	3	3T3 oF, ERK-KTR	1 1_3_507	535.8	475.1	0.178	0.143	0.8044
1	1	0	3	3T3 oF, ERK-KTR	1 1_3_508	771	478.6	0.125	0.116	0.9329
1	1	0	3	3T3 oF, ERK-KTR	1 1_3_509	486.1	477.4	0.135	0.117	0.8616
1	1	0	3	3T3 oF, ERK-KTR	1 1_3_513	589.5	479.9	0.148	0.119	0.8033
1	1	0	3	3T3 oF, ERK-KTR	1 1_3_514	618.6	481	0.143	0.124	0.8687
1	1	0	3	3T3 oF, ERK-KTR	1 1_3_515	506.9	484.3	0.144	0.121	0.8425
1	1	0	3	3T3 oF, ERK-KTR	1 1_3_517	800.6	482.9	0.117	0.123	1.0504
1	1	0	3	3T3 oF, ERK-KTR	1 1_3_519	688.2	485.9	0.172	0.158	0.9212
1	1	0	3	3T3 oF, ERK-KTR	1 1_3_520	249.8	489.8	0.204	0.165	0.8073
1	1	0	3	3T3 oF, ERK-KTR	1 1_3_522	136.9	491.5	0.134	0.091	0.6797
1	1	0	3	3T3 oF, ERK-KTR	1 1_3_523	642.7	491	0.176	0.147	0.8391
1	1	0	3	3T3 oF, ERK-KTR	1 1_3_526	746.2	494.4	0.151	0.105	0.6981
1	1	0	3	3T3 oF, ERK-KTR	1 1_3_527	166.1	498.9	0.117	0.087	0.7436
1	1	0	3	3T3 oF, ERK-KTR	1 1_3_529	218.6	496.6	0.159	0.115	0.7241
1	1	0	3	3T3 oF, ERK-KTR	1 1_3_530	341.6	498.9	0.155	0.128	0.8231
1	1	0	3	3T3 oF, ERK-KTR	1 1_3_531	710.8	495	0.155	0.115	0.7406
1	1	0	3	3T3 oF, ERK-KTR	1 1_3_532	187.5	496.9	0.110	0.084	0.7583
1	1	0	3	3T3 oF, ERK-KTR	1 1_3_533	269.9	498.7	0.178	0.142	0.7993
1	1	0	3	3T3 oF, ERK-KTR	1 1_3_535	525.2	498.2	0.178	0.132	0.7402
1	1	0	3	3T3 oF, ERK-KTR	1 1_3_537	311.8	501.3	0.125	0.100	0.7942
1	1	0	3	3T3 oF, ERK-KTR	1 1_3_538	567.8	500.9	0.138	0.110	0.7990
1	1	0	3	3T3 oF, ERK-KTR	1 1_3_542	487.3	504.3	0.173	0.138	0.8007
1	1	0	3	3T3 oF, ERK-KTR	1 1_3_543	605.8	504.1	0.146	0.117	0.8036
1	1	0	3	3T3 oF, ERK-KTR	1 1_3_549	705.8	514.2	0.223	0.156	0.6976
1	1	0	3	3T3 oF, ERK-KTR	1 1_3_551	258.6	514.4	0.179	0.122	0.6797
1	1	0	3	3T3 oF, ERK-KTR	1 1_3_552	736.8	513.9	0.120	0.097	0.8080
1	1	0	3	3T3 oF, ERK-KTR	1 1_3_556	284.3	516.3	0.115	0.083	0.7178
1	1	0	3	3T3 oF, ERK-KTR	1 1_3_557	889.8	516.1	0.125	0.088	0.6978
1	1	0	3	3T3 oF, ERK-KTR	1 1_3_559	623.9	518.6	0.176	0.142	0.8041
1	1	0	3	3T3 oF, ERK-KTR	1 1_3_563	470.3	524.1	0.152	0.118	0.7773
1	1	0	3	3T3 oF, ERK-KTR	1 1_3_564	546.2	522.9	0.160	0.124	0.7763
1	1	0	3	3T3 oF, ERK-KTR	1 1_3_565	683.9	523.1	0.302	0.191	0.6314
1	1	0	3	3T3 oF, ERK-KTR	1 1_3_566	836.7	525.3	0.144	0.095	0.6562
1	1	0	3	3T3 oF, ERK-KTR	1 1_3_569	762	526.7	0.135	0.104	0.7740
1	1	0	3	3T3 oF, ERK-KTR	1 1_3_570	232.5	532.6	0.120	0.078	0.6562
1	1	0	3	3T3 oF, ERK-KTR	1 1_3_572	963.5	533.4	0.114	0.083	0.7273
1	1	0	3	3T3 oF, ERK-KTR	1 1_3_573	347.9	533.3	0.140	0.082	0.5864
1	1	0	3	3T3 oF, ERK-KTR	1 1_3_575	513.4	533	0.153	0.127	0.8317
1	1	0	3	3T3 oF, ERK-KTR	1 1_3_577	275.2	536.9	0.158	0.099	0.6265
1	1	0	3	3T3 oF, ERK-KTR	1 1_3_578	726.7	534.7	0.158	0.125	0.7940
1	1	0	3	3T3 oF, ERK-KTR	1 1_3_579	145	537.2	0.112	0.088	0.7827
1	1	0	3	3T3 oF, ERK-KTR	1 1_3_580	85	541.7	0.140	0.094	0.6678
1	1	0	3	3T3 oF, ERK-KTR	1 1_3_582	814	543.9	0.142	0.105	0.7391
1	1	0	3	3T3 oF, ERK-KTR	1 1_3_583	55	538.8	0.117	0.079	0.6807
1	1	0	3	3T3 oF, ERK-KTR	1 1_3_585	31.4	543.3	0.102	0.098	0.9598
1	1	0	3	3T3 oF, ERK-KTR	1 1_3_586	581.9	538.3	0.129	0.103	0.8018
1	1	0	3	3T3 oF, ERK-KTR	1 1_3_587	461.6	544.3	0.164	0.109	0.6618
1	1	0	3	3T3 oF, ERK-KTR	1 1_3_588	548.9	542.4	0.161	0.108	0.6714
1	1	0	3	3T3 oF, ERK-KTR	1 1_3_589	614.2	545.8	0.152	0.109	0.7208
1	1	0	3	3T3 oF, ERK-KTR	1 1_3_590	848.2	545	0.278	0.165	0.5939
1	1	0	3	3T3 oF, ERK-KTR	1 1_3_592	742.7	547.8	0.172	0.116	0.6771
1	1	0	3	3T3 oF, ERK-KTR	1 1_3_594	640.5	549	0.160	0.142	0.8885
1	1	0	3	3T3 oF, ERK-KTR	1 1_3_595	523.5	550	0.135	0.087	0.6463
1	1	0	3	3T3 oF, ERK-KTR	1 1_3_596	169.7	549.8	0.103	0.092	0.9003
1	1	0	3	3T3 oF, ERK-KTR	1 1_3_597	362.6	550.6	0.107	0.085	0.7975
1	1	0	3	3T3 oF, ERK-KTR	1 1_3_598	916.5	549.8	0.297	0.246	0.8271
1	1	0	3	3T3 oF, ERK-KTR	1 1_3_599	258	551.4	0.113	0.113	0.9987
1	1	0	3	3T3 oF, ERK-KTR	1 1_3_600	439.7	554.4	0.164	0.099	0.6040
1	1	0	3	3T3 oF, ERK-KTR	1 1_3_601	186.8	557.8	0.127	0.098	0.7687
1	1	0	3	3T3 oF, ERK-KTR	1 1_3_602	540.2	557.2	0.161	0.106	0.6552
1	1	0	3	3T3 oF, ERK-KTR	1 1_3_605	666.8	558.1	0.153	0.130	0.8455
1	1	0	3	3T3 oF, ERK-KTR	1 1_3_606	979.2	558.7	0.108	0.075	0.6904
1	1	0	3	3T3 oF, ERK-KTR	1 1_3_607	87.3	560	0.157	0.116	0.7338
1	1	0	3	3T3 oF, ERK-KTR	1 1_3_609	285.2	559.4	0.242	0.195	0.8052
1	1	0	3	3T3 oF, ERK-KTR	1 1_3_610	124.8	561.4	0.142	0.132	0.9262
1	1	0	3	3T3 oF, ERK-KTR	1 1_3_611	774.5	563.9	0.138	0.099	0.7181
1	1	0	3	3T3 oF, ERK-KTR	1 1_3_612	307.9	567.4	0.276	0.219	0.7937
1	1	0	3	3T3 oF, ERK-KTR	1 1_3_613	739.5	564.7	0.167	0.113	0.6730
1	1	0	3	3T3 oF, ERK-KTR	1 1_3_614	813.4	567.8	0.142	0.115	0.8087
1	1	0	3	3T3 oF, ERK-KTR	1 1_3_621	575.7	576.1	0.137	0.097	0.7039
1	1	0	3	3T3 oF, ERK-KTR	1 1_3_622	619.8	575.9	0.140	0.101	0.7231
1	1	0	3	3T3 oF, ERK-KTR	1 1_3_623	321.1	578.8	0.335	0.221	0.6584
1	1	0	3	3T3 oF, ERK-KTR	1 1_3_624	554.5	579.8	0.146	0.108	0.7348
1	1	0	3	3T3 oF, ERK-KTR	1 1_3_626	519.3	580.7	0.154	0.088	0.5738
1	1	0	3	3T3 oF, ERK-KTR	1 1_3_627	679.3	579	0.165	0.115	0.6954
1	1	0	3	3T3 oF, ERK-KTR	1 1_3_629	62.1	582.9	0.163	0.144	0.8867
1	1	0	3	3T3 oF, ERK-KTR	1 1_3_631	884.2	579.7	0.302	0.233	0.7723
1	1	0	3	3T3 oF, ERK-KTR	1 1_3_632	18.4	582.5	0.193	0.140	0.7293
1	1	0	3	3T3 oF, ERK-KTR	1 1_3_633	224	585.1	0.117	0.079	0.6738
1	1	0	3	3T3 oF, ERK-KTR	1 1_3_634	855.6	578.4	0.206	0.157	0.7607
1	1	0	3	3T3 oF, ERK-KTR	1 1_3_635	971.2	579.4	0.100	0.110	1.0981
1	1	0	3	3T3 oF, ERK-KTR	1 1_3_636	256.9	583.1	0.132	0.122	0.9256
1	1	0	3	3T3 oF, ERK-KTR	1 1_3_637	174.1	586.5	0.153	0.118	0.7741
1	1	0	3	3T3 oF, ERK-KTR	1 1_3_638	758	587	0.137	0.084	0.6188
1	1	0	3	3T3 oF, ERK-KTR	1 1_3_639	800.8	585.6	0.122	0.096	0.7928
1	1	0	3	3T3 oF, ERK-KTR	1 1_3_641	377.6	593	0.138	0.082	0.5927
1	1	0	3	3T3 oF, ERK-KTR	1 1_3_642	290.4	592.7	0.293	0.209	0.7140
1	1	0	3	3T3 oF, ERK-KTR	1 1_3_645	913.7	596.6	0.204	0.185	0.9047
1	1	0	3	3T3 oF, ERK-KTR	1 1_3_646	443.9	595.8	0.117	0.076	0.6514
1	1	0	3	3T3 oF, ERK-KTR	1 1_3_647	38.6	596.7	0.344	0.224	0.6509
1	1	0	3	3T3 oF, ERK-KTR	1 1_3_648	830.3	595.9	0.130	0.106	0.8147
1	1	0	3	3T3 oF, ERK-KTR	1 1_3_650	314.5	602.2	0.342	0.241	0.7050
1	1	0	3	3T3 oF, ERK-KTR	1 1_3_651	776	600.8	0.122	0.086	0.7025
1	1	0	3	3T3 oF, ERK-KTR	1 1_3_655	628.4	604	0.136	0.102	0.7514
1	1	0	3	3T3 oF, ERK-KTR	1 1_3_656	513.7	606.8	0.159	0.096	0.6054
1	1	0	3	3T3 oF, ERK-KTR	1 1_3_658	879.5	604.5	0.189	0.148	0.7815
1	1	0	3	3T3 oF, ERK-KTR	1 1_3_659	553.9	605.6	0.164	0.108	0.6602
1	1	0	3	3T3 oF, ERK-KTR	1 1_3_661	267.1	610.2	0.200	0.150	0.7523
1	1	0	3	3T3 oF, ERK-KTR	1 1_3_662	838.2	615.6	0.135	0.120	0.8898
1	1	0	3	3T3 oF, ERK-KTR	1 1_3_663	152.1	612.2	0.329	0.181	0.5503
1	1	0	3	3T3 oF, ERK-KTR	1 1_3_664	486.4	612.8	0.158	0.103	0.6479
1	1	0	3	3T3 oF, ERK-KTR	1 1_3_665	674	611.8	0.135	0.101	0.7446
1	1	0	3	3T3 oF, ERK-KTR	1 1_3_666	571.4	610.8	0.154	0.113	0.7330
1	1	0	3	3T3 oF, ERK-KTR	1 1_3_667	48	612.7	0.236	0.190	0.8043
1	1	0	3	3T3 oF, ERK-KTR	1 1_3_668	793.6	615.2	0.158	0.111	0.7019
[truncated: 83,138 more rows]
