# Supplementary material for: LITOS: a versatile LED illumination tool for optogenetic stimulation
Source: Sci Rep. 2022 Jul 30;12:13139. doi: 10.1038/s41598-022-17312-x (PMC9338960; doi:10.1038/s41598-022-17312-x)
Supplement: Supplementary file 10 — Supplementary Information 10. [file 41598_2022_17312_MOESM10_ESM.csv]

Well	RealTime	Position	track_id_uni	Response
1	0	0	1 1_0_1	0.8329
1	0	0	1 1_0_6	0.5012
1	0	0	1 1_0_16	0.8790
1	0	0	1 1_0_30	0.7687
1	0	0	1 1_0_40	0.7443
1	0	0	1 1_0_41	0.8938
1	0	0	1 1_0_49	0.7398
1	0	0	1 1_0_53	0.8712
1	0	0	1 1_0_56	0.7196
1	0	0	1 1_0_79	0.6735
1	0	0	1 1_0_80	0.8734
1	0	0	1 1_0_83	0.8143
1	0	0	1 1_0_85	0.8922
1	0	0	1 1_0_86	0.5527
1	0	0	1 1_0_90	0.9260
1	0	0	1 1_0_93	0.8722
1	0	0	1 1_0_98	0.8657
1	0	0	1 1_0_99	0.6451
1	0	0	1 1_0_105	0.9095
1	0	0	1 1_0_108	0.7647
1	0	0	1 1_0_112	0.9269
1	0	0	1 1_0_113	0.5542
1	0	0	1 1_0_117	0.9346
1	0	0	1 1_0_118	0.9419
1	0	0	1 1_0_121	0.7798
1	0	0	1 1_0_122	0.8712
1	0	0	1 1_0_123	0.7903
1	0	0	1 1_0_125	0.8499
1	0	0	1 1_0_128	0.7939
1	0	0	1 1_0_132	0.8411
1	0	0	1 1_0_133	0.8110
1	0	0	1 1_0_136	0.9207
1	0	0	1 1_0_137	0.6631
1	0	0	1 1_0_138	0.6908
1	0	0	1 1_0_142	0.7850
1	0	0	1 1_0_144	0.7648
1	0	0	1 1_0_145	0.5710
1	0	0	1 1_0_149	0.8429
1	0	0	1 1_0_156	0.8898
1	0	0	1 1_0_158	0.7595
1	0	0	1 1_0_159	0.7101
1	0	0	1 1_0_160	0.6756
1	0	0	1 1_0_162	0.8026
1	0	0	1 1_0_167	0.8136
1	0	0	1 1_0_168	0.7539
1	0	0	1 1_0_169	0.8731
1	0	0	1 1_0_173	0.7908
1	0	0	1 1_0_174	0.8499
1	0	0	1 1_0_175	0.7713
1	0	0	1 1_0_176	0.8528
1	0	0	1 1_0_178	0.8104
1	0	0	1 1_0_179	0.7353
1	0	0	1 1_0_180	0.7381
1	0	0	1 1_0_183	0.7805
1	0	0	1 1_0_184	0.8326
1	0	0	1 1_0_186	0.8565
1	0	0	1 1_0_187	0.6903
1	0	0	1 1_0_191	0.7372
1	0	0	1 1_0_196	0.8477
1	0	0	1 1_0_198	0.8737
1	0	0	1 1_0_199	0.7382
1	0	0	1 1_0_200	0.6306
1	0	0	1 1_0_201	0.6494
1	0	0	1 1_0_203	0.8183
1	0	0	1 1_0_206	0.9818
1	0	0	1 1_0_207	0.9067
1	0	0	1 1_0_210	0.6947
1	0	0	1 1_0_213	0.8812
1	0	0	1 1_0_216	0.9236
1	0	0	1 1_0_217	0.9041
1	0	0	1 1_0_218	0.6329
1	0	0	1 1_0_219	0.8041
1	0	0	1 1_0_224	0.7488
1	0	0	1 1_0_225	0.8484
1	0	0	1 1_0_227	0.7981
1	0	0	1 1_0_229	0.8939
1	0	0	1 1_0_230	0.8145
1	0	0	1 1_0_231	0.6932
1	0	0	1 1_0_232	0.8673
1	0	0	1 1_0_234	0.9895
1	0	0	1 1_0_235	0.8210
1	0	0	1 1_0_236	0.7741
1	0	0	1 1_0_237	0.8430
1	0	0	1 1_0_238	0.9567
1	0	0	1 1_0_240	0.8195
1	0	0	1 1_0_241	0.8606
1	0	0	1 1_0_242	0.8742
1	0	0	1 1_0_244	0.6406
1	0	0	1 1_0_245	0.8086
1	0	0	1 1_0_246	0.6618
1	0	0	1 1_0_249	0.6990
1	0	0	1 1_0_253	0.8211
1	0	0	1 1_0_254	0.6738
1	0	0	1 1_0_255	0.9104
1	0	0	1 1_0_257	0.8897
1	0	0	1 1_0_259	0.9269
1	0	0	1 1_0_261	0.8869
1	0	0	1 1_0_262	0.9366
1	0	0	1 1_0_263	0.8071
1	0	0	1 1_0_264	0.9138
1	0	0	1 1_0_267	0.9558
1	0	0	1 1_0_268	1.0025
1	0	0	1 1_0_269	0.7783
1	0	0	1 1_0_271	0.9007
1	0	0	1 1_0_273	0.8282
1	0	0	1 1_0_276	0.8470
1	0	0	1 1_0_283	0.8734
1	0	0	1 1_0_284	0.7803
1	0	0	1 1_0_285	0.7888
1	0	0	1 1_0_286	0.9210
1	0	0	1 1_0_287	0.9221
1	0	0	1 1_0_288	0.9344
1	0	0	1 1_0_289	0.8236
1	0	0	1 1_0_290	0.9001
1	0	0	1 1_0_293	0.7544
1	0	0	1 1_0_294	1.0284
1	0	0	1 1_0_295	0.8586
1	0	0	1 1_0_297	0.8612
1	0	0	1 1_0_298	0.9898
1	0	0	1 1_0_299	0.7728
1	0	0	1 1_0_300	0.8493
1	0	0	1 1_0_301	0.7541
1	0	0	1 1_0_302	0.9031
1	0	0	1 1_0_303	0.6135
1	0	0	1 1_0_305	0.8894
1	0	0	1 1_0_308	0.8364
1	0	0	1 1_0_309	0.6571
1	0	0	1 1_0_310	0.8421
1	0	0	1 1_0_311	0.7288
1	0	0	1 1_0_315	0.7294
1	0	0	1 1_0_316	0.5377
1	0	0	1 1_0_317	0.6840
1	0	0	1 1_0_319	0.6935
1	0	0	1 1_0_321	0.9085
1	0	0	1 1_0_322	0.7628
1	0	0	1 1_0_326	0.9159
1	0	0	1 1_0_328	0.8710
1	0	0	1 1_0_329	1.1203
1	0	0	1 1_0_330	0.8797
1	0	0	1 1_0_331	0.5209
1	0	0	1 1_0_332	0.9002
1	0	0	1 1_0_333	0.9979
1	0	0	1 1_0_334	0.8783
1	0	0	1 1_0_335	0.7780
1	0	0	1 1_0_336	0.9601
1	0	0	1 1_0_337	0.6753
1	0	0	1 1_0_338	0.7411
1	0	0	1 1_0_339	0.9021
1	0	0	1 1_0_341	0.5391
1	0	0	1 1_0_348	0.8144
1	0	0	1 1_0_349	0.8581
1	0	0	1 1_0_350	0.7848
1	0	0	1 1_0_351	0.9704
1	0	0	1 1_0_352	0.8606
1	0	0	1 1_0_353	0.7180
1	0	0	1 1_0_356	0.8014
1	0	0	1 1_0_359	0.9085
1	0	0	1 1_0_360	0.8286
1	0	0	1 1_0_361	1.0356
1	0	0	1 1_0_362	0.7090
1	0	0	1 1_0_366	0.8139
1	0	0	1 1_0_367	0.7897
1	0	0	1 1_0_368	0.9716
1	0	0	1 1_0_369	0.8162
1	0	0	1 1_0_370	0.8295
1	0	0	1 1_0_371	0.8853
1	0	0	1 1_0_375	0.7779
1	0	0	1 1_0_376	0.7267
1	0	0	1 1_0_379	0.8995
1	0	0	1 1_0_382	0.8241
1	0	0	1 1_0_383	0.7983
1	0	0	1 1_0_388	0.7766
1	0	0	1 1_0_389	0.8259
1	0	0	1 1_0_390	0.7138
1	0	0	1 1_0_392	0.8981
1	0	0	1 1_0_393	0.9097
1	0	0	1 1_0_394	0.9631
1	0	0	1 1_0_395	0.6711
1	0	0	1 1_0_396	0.9207
1	0	0	1 1_0_397	0.7699
1	0	0	1 1_0_398	0.7569
1	0	0	1 1_0_400	0.8872
1	0	0	1 1_0_401	0.7667
1	0	0	1 1_0_402	0.5768
1	0	0	1 1_0_404	1.0431
1	0	0	1 1_0_405	0.8264
1	0	0	1 1_0_406	0.6382
1	0	0	1 1_0_407	0.6892
1	0	0	1 1_0_408	0.6665
1	0	0	1 1_0_409	0.7966
1	0	0	1 1_0_411	0.7039
1	0	0	1 1_0_412	0.7415
1	0	0	1 1_0_413	0.7421
1	0	0	1 1_0_414	0.8926
1	0	0	1 1_0_416	0.8215
1	0	0	1 1_0_418	0.5255
1	0	0	1 1_0_419	0.7404
1	0	0	1 1_0_420	0.6735
1	0	0	1 1_0_421	0.7831
1	0	0	1 1_0_423	0.7670
1	0	0	1 1_0_424	0.8877
1	0	0	1 1_0_426	0.6751
1	0	0	1 1_0_428	0.9597
1	0	0	1 1_0_429	0.9914
1	0	0	1 1_0_430	0.4741
1	0	0	1 1_0_433	0.8160
1	0	0	1 1_0_434	0.7173
1	0	0	1 1_0_437	0.6435
1	0	0	1 1_0_438	0.6462
1	0	0	1 1_0_439	0.7758
1	0	0	1 1_0_441	0.7948
1	0	0	1 1_0_444	0.6609
1	0	0	1 1_0_445	0.8894
1	0	0	1 1_0_446	0.7386
1	0	0	1 1_0_447	0.8457
1	0	0	1 1_0_449	0.8496
1	0	0	1 1_0_450	0.6012
1	0	0	1 1_0_451	0.8597
1	0	0	1 1_0_452	0.6354
1	0	0	1 1_0_454	0.9623
1	0	0	1 1_0_457	0.7101
1	0	0	1 1_0_458	0.8190
1	0	0	1 1_0_459	0.8082
1	0	0	1 1_0_460	0.7036
1	0	0	1 1_0_461	0.8328
1	0	0	1 1_0_465	0.6930
1	0	0	1 1_0_466	0.7601
1	0	0	1 1_0_472	0.6748
1	0	0	1 1_0_475	0.7658
1	0	0	1 1_0_476	0.5146
1	0	0	1 1_0_478	0.7227
1	0	0	1 1_0_479	1.0808
1	0	0	1 1_0_482	0.8407
1	0	0	1 1_0_483	0.5991
1	0	0	1 1_0_484	0.7100
1	0	0	1 1_0_486	1.0966
1	0	0	1 1_0_489	0.8027
1	0	0	1 1_0_492	0.9209
1	0	0	1 1_0_495	0.7436
1	0	0	1 1_0_496	0.7289
1	0	0	1 1_0_497	0.4299
1	0	0	1 1_0_498	0.8485
1	0	0	1 1_0_499	0.7124
1	0	0	1 1_0_500	0.7539
1	0	0	1 1_0_501	0.6691
1	0	0	1 1_0_504	0.9440
1	0	0	1 1_0_505	0.7902
1	0	0	1 1_0_508	0.5959
1	0	0	1 1_0_509	1.0047
1	0	0	1 1_0_511	0.7240
1	0	0	1 1_0_516	0.7628
1	0	0	1 1_0_517	0.8246
1	0	0	1 1_0_519	0.7614
1	0	0	1 1_0_520	0.7964
1	0	0	1 1_0_523	0.8674
1	0	0	1 1_0_527	0.5124
1	0	0	1 1_0_529	0.8021
1	0	0	1 1_0_530	0.8753
1	0	0	1 1_0_531	0.6908
1	0	0	1 1_0_535	0.8372
1	0	0	1 1_0_537	0.7439
1	0	0	1 1_0_538	0.8930
1	0	0	1 1_0_539	0.7844
1	0	0	1 1_0_540	0.7577
1	0	0	1 1_0_541	0.6891
1	0	0	1 1_0_544	0.5674
1	0	0	1 1_0_545	0.5752
1	0	0	1 1_0_547	0.8488
1	0	0	1 1_0_549	0.5923
1	0	0	1 1_0_551	0.6350
1	0	0	1 1_0_554	0.6479
1	0	0	1 1_0_556	0.7463
1	0	0	1 1_0_557	0.7533
1	0	0	1 1_0_559	0.6502
1	0	0	1 1_0_561	0.7467
1	0	0	1 1_0_562	0.8252
1	0	0	1 1_0_563	0.7339
1	0	0	1 1_0_565	0.6238
1	0	0	1 1_0_567	0.7523
1	0	0	1 1_0_568	0.7175
1	0	0	1 1_0_569	0.8273
1	0	0	1 1_0_570	0.7483
1	0	0	1 1_0_571	0.8323
1	0	0	1 1_0_574	0.7438
1	0	0	1 1_0_575	0.6732
1	0	0	1 1_0_577	0.7132
1	0	0	1 1_0_578	0.7908
1	0	0	1 1_0_579	1.2083
1	0	0	1 1_0_581	0.5445
1	0	0	1 1_0_583	0.6784
1	0	0	1 1_0_584	0.6048
1	0	0	1 1_0_586	0.7233
1	0	0	1 1_0_588	0.6266
1	0	0	1 1_0_590	0.7212
1	0	0	1 1_0_591	0.6770
1	0	0	1 1_0_592	0.7219
1	0	0	1 1_0_593	0.8682
1	0	0	1 1_0_594	0.6962
1	0	0	1 1_0_595	0.7438
1	0	0	1 1_0_597	0.7111
1	0	0	1 1_0_598	0.9546
1	0	0	1 1_0_603	0.7267
1	0	0	1 1_0_604	0.8638
1	0	0	1 1_0_605	0.7018
1	0	0	1 1_0_606	0.6863
1	0	0	1 1_0_607	0.9383
1	0	0	1 1_0_608	0.6597
1	0	0	1 1_0_609	0.7360
1	0	0	1 1_0_610	0.7004
1	0	0	1 1_0_611	0.8275
1	0	0	1 1_0_612	0.7892
1	0	0	1 1_0_613	0.8591
1	0	0	1 1_0_614	0.6990
1	0	0	1 1_0_615	0.7694
1	0	0	1 1_0_616	0.6749
1	0	0	1 1_0_617	0.7436
1	0	0	1 1_0_618	0.8403
1	0	0	1 1_0_619	0.6839
1	0	0	1 1_0_620	0.8112
1	0	0	1 1_0_621	0.6877
1	0	0	1 1_0_623	0.6475
1	0	0	1 1_0_624	0.6530
1	0	0	1 1_0_627	0.6278
1	0	0	1 1_0_628	0.8172
1	0	0	1 1_0_629	0.7021
1	0	0	1 1_0_630	0.7333
1	0	0	1 1_0_631	0.6860
1	0	0	1 1_0_632	0.8899
1	0	0	1 1_0_633	0.6911
1	0	0	1 1_0_634	0.6961
1	0	0	1 1_0_635	0.7121
1	0	0	1 1_0_636	0.7541
1	0	0	1 1_0_637	0.8072
1	0	0	1 1_0_638	0.6265
1	0	0	1 1_0_639	0.7995
1	0	0	1 1_0_640	0.7173
1	0	0	1 1_0_641	0.8334
1	0	0	1 1_0_642	0.7195
1	0	0	1 1_0_643	0.6743
1	0	0	1 1_0_644	0.7356
1	0	0	1 1_0_645	0.7900
1	0	0	1 1_0_646	0.6540
1	0	0	1 1_0_648	0.7981
1	0	0	1 1_0_649	0.6821
1	0	0	1 1_0_650	0.5798
1	0	0	1 1_0_652	0.6741
1	0	0	1 1_0_653	0.7314
1	0	0	1 1_0_654	0.6666
1	0	0	1 1_0_655	0.7535
1	0	0	1 1_0_656	0.8567
1	0	0	1 1_0_657	0.7990
1	0	0	1 1_0_658	0.8324
1	0	0	1 1_0_659	0.7355
1	0	0	1 1_0_661	0.6083
1	0	0	1 1_0_662	0.6632
1	0	0	1 1_0_663	0.7404
1	0	0	1 1_0_664	0.7279
1	0	0	1 1_0_665	0.8452
1	0	0	1 1_0_666	0.8575
1	0	0	1 1_0_667	0.7439
1	0	0	1 1_0_670	0.7494
1	0	0	1 1_0_671	0.7563
1	0	0	1 1_0_672	0.7025
1	0	0	1 1_0_673	0.6283
1	0	0	1 1_0_674	0.6752
1	0	0	1 1_0_675	0.6432
1	0	0	1 1_0_677	0.8253
1	0	0	1 1_0_678	0.8812
1	0	0	1 1_0_680	0.8471
1	0	0	1 1_0_681	0.7225
1	0	0	1 1_0_682	0.7183
1	0	0	1 1_0_683	0.6721
1	0	0	1 1_0_684	0.8699
1	0	0	1 1_0_685	0.7852
1	0	0	1 1_0_686	0.8474
1	0	0	1 1_0_687	0.7672
1	0	0	1 1_0_688	0.7855
1	0	0	1 1_0_689	0.6918
1	0	0	1 1_0_690	0.6837
1	0	0	1 1_0_691	0.8202
1	0	0	1 1_0_692	0.6905
1	0	0	1 1_0_693	0.7259
1	0	0	1 1_0_694	0.9981
1	0	0	1 1_0_695	0.8522
1	0	0	1 1_0_696	0.7061
1	0	0	1 1_0_697	0.8228
1	0	0	1 1_0_698	0.7845
1	0	0	1 1_0_699	0.7318
1	0	0	1 1_0_700	0.4832
1	0	0	1 1_0_701	0.7290
1	0	0	1 1_0_703	0.5987
1	0	0	1 1_0_704	0.7931
1	0	0	1 1_0_707	0.7802
1	0	0	1 1_0_708	0.7511
1	0	0	1 1_0_710	1.1118
1	0	0	1 1_0_711	0.7738
1	0	0	1 1_0_712	0.7497
1	0	0	1 1_0_713	0.8279
1	0	0	1 1_0_714	0.7431
1	0	0	1 1_0_716	0.7286
1	0	0	1 1_0_717	0.8880
1	0	0	1 1_0_718	0.6591
1	0	0	1 1_0_719	0.6762
1	0	0	1 1_0_720	0.7290
1	0	0	1 1_0_721	0.8559
1	0	0	1 1_0_722	0.5254
1	0	0	1 1_0_724	0.6809
1	0	0	1 1_0_726	0.7948
1	0	0	1 1_0_727	0.7556
1	0	0	1 1_0_728	0.7197
1	0	0	1 1_0_729	0.7387
1	0	0	1 1_0_731	0.6881
1	0	0	1 1_0_733	0.7048
1	0	0	1 1_0_734	0.7665
1	0	0	1 1_0_735	0.6491
1	0	0	1 1_0_736	0.7672
1	0	0	1 1_0_737	0.8430
1	0	0	1 1_0_738	0.8164
1	0	0	1 1_0_739	0.7788
1	0	0	1 1_0_740	0.7288
1	0	0	1 1_0_741	0.5169
1	0	0	1 1_0_742	0.8029
1	0	0	1 1_0_743	1.0801
1	0	0	1 1_0_745	0.7078
1	0	0	1 1_0_746	0.7143
1	0	0	1 1_0_747	0.7570
1	0	0	1 1_0_748	0.8380
1	0	0	1 1_0_749	0.9027
1	0	0	1 1_0_750	0.8070
1	0	0	1 1_0_751	0.8860
1	0	0	1 1_0_752	0.7368
1	0	0	1 1_0_753	0.7781
1	0	0	1 1_0_754	0.8123
1	0	0	1 1_0_755	0.8282
1	0	0	1 1_0_756	0.7648
1	0	0	1 1_0_757	0.6444
1	0	0	1 1_0_758	0.5078
1	0	0	1 1_0_759	0.8575
1	0	0	1 1_0_760	0.8246
1	0	0	1 1_0_761	0.7106
1	0	0	1 1_0_762	0.7725
1	0	0	1 1_0_763	0.7221
1	0	0	1 1_0_764	0.6909
1	0	0	1 1_0_765	0.7871
1	0	0	1 1_0_766	0.6742
1	0	0	1 1_0_767	0.7862
1	0	0	1 1_0_768	0.8477
1	0	0	1 1_0_770	0.8004
1	0	0	1 1_0_772	0.6957
1	0	0	1 1_0_773	0.8224
1	0	0	1 1_0_774	0.9636
1	0	0	1 1_0_776	0.8213
1	0	0	1 1_0_777	0.7315
1	0	0	1 1_0_778	0.7257
1	0	0	1 1_0_779	0.9080
1	0	0	1 1_0_780	0.8835
1	0	0	1 1_0_781	0.7896
1	0	0	1 1_0_782	0.6402
1	0	0	1 1_0_783	0.7960
1	0	0	1 1_0_784	1.0278
1	0	0	1 1_0_785	0.8479
1	0	0	1 1_0_786	0.7606
1	0	0	1 1_0_787	0.4414
1	0	0	1 1_0_788	0.7606
1	0	0	1 1_0_789	0.8197
1	0	0	1 1_0_790	0.7634
1	0	0	1 1_0_791	0.7474
1	0	0	1 1_0_792	0.7438
1	0	0	1 1_0_793	0.7802
1	0	0	1 1_0_794	0.8224
1	0	0	1 1_0_795	0.7211
1	0	0	1 1_0_796	0.7000
1	0	0	1 1_0_797	0.5738
1	0	0	1 1_0_798	0.6789
1	0	0	1 1_0_800	0.8763
1	0	0	1 1_0_801	0.8364
1	0	0	1 1_0_803	0.7514
1	0	0	1 1_0_804	0.8407
1	0	0	1 1_0_805	0.7777
1	0	0	1 1_0_806	0.6765
1	0	0	1 1_0_807	0.7678
1	0	0	1 1_0_808	0.6903
1	0	0	1 1_0_809	0.8249
1	0	0	1 1_0_810	0.7213
1	0	0	1 1_0_811	0.5544
1	0	0	1 1_0_812	0.7810
1	0	0	1 1_0_813	0.4559
1	0	0	1 1_0_814	0.8083
1	0	0	1 1_0_815	0.2028
1	0	0	1 1_0_816	0.8294
1	0	0	1 1_0_817	0.6628
1	0	0	1 1_0_818	0.5085
1	0	0	1 1_0_820	0.8580
1	0	0	1 1_0_821	0.7669
1	0	0	1 1_0_822	0.6798
1	0	0	1 1_0_823	0.8649
1	0	0	1 1_0_824	0.8405
1	0	0	1 1_0_825	0.7293
1	0	0	1 1_0_827	0.8479
1	0	0	1 1_0_828	0.7152
1	0	0	1 1_0_829	0.5874
1	0	0	1 1_0_830	0.6812
1	0	0	1 1_0_831	0.6930
1	0	0	1 1_0_832	0.7831
1	0	0	1 1_0_833	0.7857
1	0	0	1 1_0_834	0.4531
1	0	0	1 1_0_835	0.7276
1	0	0	1 1_0_836	0.7848
1	0	0	1 1_0_837	0.6077
1	0	0	1 1_0_838	0.7748
1	0	0	1 1_0_839	0.8014
1	0	0	1 1_0_840	1.0235
1	0	0	1 1_0_841	0.8252
1	0	0	1 1_0_842	0.6853
1	0	0	1 1_0_843	0.7163
1	0	0	1 1_0_845	0.7929
1	0	0	1 1_0_846	0.4807
1	0	0	1 1_0_847	0.8069
1	0	0	1 1_0_848	0.4732
1	0	0	1 1_0_849	0.5323
1	0	0	1 1_0_850	0.8123
1	0	0	1 1_0_851	0.6543
1	0	0	1 1_0_852	0.6907
1	0	0	1 1_0_853	0.6758
1	0	0	1 1_0_854	0.7808
1	0	0	1 1_0_855	0.7397
1	0	0	1 1_0_856	0.8603
1	0	0	1 1_0_858	0.7154
1	0	0	1 1_0_860	0.5877
1	0	0	1 1_0_862	0.6537
1	0	0	1 1_0_864	0.7078
1	0	0	1 1_0_865	0.7255
1	0	0	1 1_0_866	0.6487
1	0	0	1 1_0_867	0.8019
1	0	0	1 1_0_868	0.8221
1	0	0	1 1_0_869	0.6611
1	0	0	1 1_0_870	0.7772
1	0	0	1 1_0_871	0.5360
1	0	0	1 1_0_872	0.8385
1	0	0	1 1_0_873	1.0371
1	0	0	1 1_0_874	0.8526
1	0	0	1 1_0_875	0.7462
1	0	0	1 1_0_876	0.9140
1	0	0	1 1_0_877	0.7827
1	0	0	1 1_0_879	0.7249
1	0	0	1 1_0_880	0.9710
1	0	0	1 1_0_881	0.6807
1	0	0	1 1_0_882	0.7729
1	0	0	1 1_0_884	0.6952
1	0	0	1 1_0_885	0.7647
1	0	0	1 1_0_886	0.7185
1	0	0	1 1_0_887	0.5559
1	0	0	1 1_0_888	0.6796
1	0	0	1 1_0_889	0.8299
1	0	0	1 1_0_891	0.7115
1	0	0	1 1_0_894	0.6262
1	0	0	1 1_0_895	0.6368
1	0	0	1 1_0_896	0.8020
1	0	0	1 1_0_897	0.7244
1	0	0	1 1_0_898	0.6061
1	0	0	1 1_0_899	0.7190
1	0	0	1 1_0_900	0.7032
1	0	0	1 1_0_901	1.0383
1	0	0	1 1_0_902	0.7475
1	0	0	1 1_0_904	0.7081
1	0	0	1 1_0_905	0.8399
1	0	0	1 1_0_906	0.7155
1	0	0	1 1_0_907	0.5358
1	0	0	1 1_0_908	0.8382
1	0	0	1 1_0_909	0.6630
1	0	0	1 1_0_910	0.7407
1	0	0	1 1_0_911	0.7979
1	0	0	1 1_0_913	0.8190
1	0	0	1 1_0_915	0.8144
1	0	0	1 1_0_916	0.9003
1	0	0	1 1_0_917	0.8393
1	0	0	1 1_0_918	0.7808
1	0	0	1 1_0_919	0.7388
1	0	0	1 1_0_920	0.7841
1	0	0	1 1_0_921	0.7299
1	0	0	1 1_0_922	0.7451
1	0	0	1 1_0_923	0.6792
1	0	0	1 1_0_924	0.9586
1	0	0	1 1_0_926	0.7896
1	0	0	1 1_0_927	0.7378
1	0	0	1 1_0_928	0.5666
1	0	0	1 1_0_929	0.6745
1	0	0	1 1_0_930	0.6027
1	0	0	1 1_0_931	0.7683
1	0	0	1 1_0_932	1.0102
1	0	0	1 1_0_935	0.6802
1	0	0	1 1_0_936	0.7331
1	0	0	1 1_0_937	0.6771
1	0	0	1 1_0_938	0.7790
1	0	0	1 1_0_939	0.8236
1	0	0	1 1_0_940	0.7017
1	0	0	1 1_0_941	0.7651
1	0	0	1 1_0_942	0.6762
1	0	0	1 1_0_943	0.7015
1	0	0	1 1_0_944	0.7267
1	0	0	1 1_0_945	0.7491
1	0	0	1 1_0_946	0.8165
1	0	0	1 1_0_948	0.4955
1	0	0	1 1_0_949	0.6761
1	0	0	1 1_0_950	0.7538
1	0	0	1 1_0_952	0.7865
1	0	0	1 1_0_953	0.8272
1	0	0	1 1_0_954	0.8311
1	0	0	1 1_0_956	0.7442
1	0	0	1 1_0_957	0.7573
1	0	0	1 1_0_959	0.9201
1	0	0	1 1_0_960	0.7478
1	0	0	1 1_0_961	0.4685
1	0	0	1 1_0_962	0.7983
1	0	0	1 1_0_963	0.5548
1	0	0	1 1_0_964	0.8002
1	0	0	1 1_0_966	0.6890
1	0	0	1 1_0_967	0.7271
1	0	0	1 1_0_969	0.7611
1	0	0	1 1_0_971	0.7781
1	0	0	1 1_0_972	0.7948
1	0	0	1 1_0_974	0.7604
1	0	0	1 1_0_975	0.7249
1	0	0	1 1_0_976	0.9428
1	0	0	1 1_0_977	0.4872
1	0	0	1 1_0_978	0.7087
1	0	0	1 1_0_979	0.8146
1	0	0	1 1_0_981	0.8078
1	0	0	1 1_0_983	0.7573
1	0	0	1 1_0_984	0.7608
1	0	0	1 1_0_985	0.8883
1	0	0	1 1_0_986	0.8035
1	0	0	1 1_0_987	0.7274
1	0	0	1 1_0_988	0.8587
1	0	0	1 1_0_991	0.7735
1	0	0	1 1_0_992	0.8203
1	0	0	1 1_0_993	0.7792
1	0	0	1 1_0_995	0.8526
1	0	0	1 1_0_996	0.7238
1	0	0	1 1_0_997	0.7265
1	0	0	1 1_0_998	0.8063
1	0	0	1 1_0_999	0.8303
1	0	0	1 1_0_1000	0.6973
1	0	0	1 1_0_1003	0.9036
1	0	0	1 1_0_1005	0.6963
1	0	0	1 1_0_1006	0.7318
1	0	0	1 1_0_1007	0.6120
1	0	0	1 1_0_1008	0.7184
1	0	0	1 1_0_1009	0.7203
1	0	0	1 1_0_1011	0.8058
1	0	0	1 1_0_1012	0.9988
1	0	0	1 1_0_1013	0.7305
1	0	0	1 1_0_1015	0.7797
1	0	0	1 1_0_1016	0.6804
1	0	0	1 1_0_1017	0.6313
1	0	0	1 1_0_1018	0.5657
1	0	0	1 1_0_1019	0.8103
1	0	0	1 1_0_1020	0.6006
1	0	0	1 1_0_1021	0.7787
1	0	0	1 1_0_1022	0.7024
1	0	0	1 1_0_1024	0.6860
1	0	0	1 1_0_1025	0.7950
1	0	0	1 1_0_1026	0.7944
1	0	0	1 1_0_1028	0.6981
1	0	0	1 1_0_1029	0.7235
1	0	0	1 1_0_1030	0.7508
1	0	0	1 1_0_1032	0.6716
1	0	0	1 1_0_1033	1.0439
1	0	0	1 1_0_1034	0.7277
1	0	0	1 1_0_1035	0.6663
1	0	0	1 1_0_1036	0.8159
1	0	0	1 1_0_1038	0.8710
1	0	0	1 1_0_1039	0.6206
1	0	0	1 1_0_1040	0.7710
1	0	0	1 1_0_1041	0.7226
1	0	0	1 1_0_1042	0.7990
1	0	0	1 1_0_1043	0.7730
1	0	0	1 1_0_1044	0.7998
1	0	0	1 1_0_1045	0.6432
1	0	0	1 1_0_1046	0.7187
1	0	0	1 1_0_1048	0.8756
1	0	0	1 1_0_1049	0.9544
1	0	0	1 1_0_1050	0.7518
1	0	0	1 1_0_1051	0.7006
1	0	0	1 1_0_1052	1.0419
1	0	0	1 1_0_1053	0.7204
1	0	0	1 1_0_1056	0.7938
1	0	0	1 1_0_1058	0.6760
1	0	0	1 1_0_1060	0.6947
1	0	0	1 1_0_1061	0.7559
1	0	0	1 1_0_1062	0.8321
1	0	0	1 1_0_1063	0.8545
1	0	0	1 1_0_1065	0.9638
1	0	0	1 1_0_1066	0.7391
1	0	0	1 1_0_1067	0.8100
1	0	0	1 1_0_1070	0.5994
1	0	0	1 1_0_1072	0.7217
1	0	0	1 1_0_1073	0.6792
1	0	0	1 1_0_1074	0.5348
1	0	0	1 1_0_1075	0.9231
1	0	0	1 1_0_1077	0.6992
1	0	0	1 1_0_1078	0.8507
1	0	0	1 1_0_1079	0.6454
1	0	0	1 1_0_1080	0.7100
1	0	0	1 1_0_1081	0.7856
1	0	0	1 1_0_1082	0.6025
1	0	0	1 1_0_1083	0.7834
1	0	0	1 1_0_1085	0.7825
1	0	0	1 1_0_1087	1.0366
1	0	0	1 1_0_1088	0.8842
1	0	0	1 1_0_1089	0.5823
1	0	0	1 1_0_1094	0.8448
1	0	0	1 1_0_1096	0.6123
1	0	0	1 1_0_1098	0.4748
1	0	0	1 1_0_1099	0.8487
1	0	0	1 1_0_1101	0.7034
1	0	0	1 1_0_1102	0.7081
1	0	0	1 1_0_1105	0.8454
1	0	0	1 1_0_1108	0.7276
1	0	0	1 1_0_1109	0.6190
1	0	0	1 1_0_1110	0.6639
1	0	0	1 1_0_1111	0.7926
1	0	0	1 1_0_1113	0.6849
1	0	0	1 1_0_1114	0.6729
1	0	0	1 1_0_1115	0.5579
1	0	0	1 1_0_1116	0.8017
1	0	0	1 1_0_1118	0.7271
1	0	0	1 1_0_1119	0.7544
1	0	0	1 1_0_1120	0.8105
1	0	0	1 1_0_1121	0.7979
1	0	0	1 1_0_1123	0.6987
1	0	0	1 1_0_1126	0.6321
1	0	0	1 1_0_1127	0.8014
1	0	0	1 1_0_1128	0.6621
1	0	0	1 1_0_1129	0.4408
1	0	0	1 1_0_1130	0.7317
1	0	0	1 1_0_1138	0.5536
1	0	0	1 1_0_1140	0.7330
1	0	0	1 1_0_1141	0.7058
1	0	0	1 1_0_1144	0.7383
1	0	0	1 1_0_1145	0.4154
1	0	0	1 1_0_1146	0.6002
1	0	0	1 1_0_1147	0.8168
1	0	0	1 1_0_1148	0.8163
1	0	0	1 1_0_1149	0.7014
1	0	0	1 1_0_1150	0.4560
1	0	0	1 1_0_1154	0.7231
1	0	0	1 1_0_1155	0.7339
1	0	0	1 1_0_1156	0.5760
1	0	0	1 1_0_1157	0.9617
1	0	0	1 1_0_1158	0.9634
1	0	0	1 1_0_1159	0.7690
1	0	0	1 1_0_1161	0.7824
1	0	0	1 1_0_1162	0.8852
1	0	0	1 1_0_1163	0.7806
1	0	0	1 1_0_1166	0.8700
1	0	0	1 1_0_1172	0.6062
1	0	1	1 1_1_1	0.9542
1	0	1	1 1_1_11	0.8194
1	0	1	1 1_1_15	0.7297
1	0	1	1 1_1_16	0.8870
1	0	1	1 1_1_20	0.6049
1	0	1	1 1_1_26	0.8689
1	0	1	1 1_1_31	0.5167
1	0	1	1 1_1_33	0.6762
1	0	1	1 1_1_40	0.6118
1	0	1	1 1_1_44	0.7998
1	0	1	1 1_1_50	0.7353
1	0	1	1 1_1_56	0.7973
1	0	1	1 1_1_62	0.7224
1	0	1	1 1_1_64	0.9040
1	0	1	1 1_1_66	0.8281
1	0	1	1 1_1_69	0.4988
1	0	1	1 1_1_80	0.7161
1	0	1	1 1_1_86	0.7508
1	0	1	1 1_1_94	0.7125
1	0	1	1 1_1_99	0.6882
1	0	1	1 1_1_101	0.7364
1	0	1	1 1_1_105	0.6975
1	0	1	1 1_1_112	0.9100
1	0	1	1 1_1_116	0.6126
1	0	1	1 1_1_117	0.7451
1	0	1	1 1_1_125	0.8031
1	0	1	1 1_1_126	0.6939
1	0	1	1 1_1_127	0.6470
1	0	1	1 1_1_128	0.6667
1	0	1	1 1_1_143	0.5691
1	0	1	1 1_1_147	0.7590
1	0	1	1 1_1_157	0.6975
1	0	1	1 1_1_159	0.7846
1	0	1	1 1_1_161	0.7134
1	0	1	1 1_1_166	0.5962
1	0	1	1 1_1_168	0.7024
1	0	1	1 1_1_171	0.6467
1	0	1	1 1_1_174	0.7758
1	0	1	1 1_1_177	0.6182
1	0	1	1 1_1_180	0.6737
1	0	1	1 1_1_190	0.5611
1	0	1	1 1_1_193	0.7386
1	0	1	1 1_1_196	0.6628
1	0	1	1 1_1_198	0.7364
1	0	1	1 1_1_202	0.8553
1	0	1	1 1_1_209	0.7770
1	0	1	1 1_1_210	0.7660
1	0	1	1 1_1_216	0.6684
1	0	1	1 1_1_219	0.7392
1	0	1	1 1_1_227	0.6667
1	0	1	1 1_1_228	0.7786
1	0	1	1 1_1_230	0.8031
1	0	1	1 1_1_237	0.7743
1	0	1	1 1_1_238	0.7603
1	0	1	1 1_1_244	0.8047
1	0	1	1 1_1_249	0.7474
1	0	1	1 1_1_254	0.7280
1	0	1	1 1_1_255	0.6833
1	0	1	1 1_1_256	0.9630
1	0	1	1 1_1_257	0.7397
1	0	1	1 1_1_258	0.6903
1	0	1	1 1_1_259	0.7193
1	0	1	1 1_1_260	0.8944
1	0	1	1 1_1_263	0.5560
1	0	1	1 1_1_266	0.8233
1	0	1	1 1_1_269	0.7191
1	0	1	1 1_1_270	0.7834
1	0	1	1 1_1_273	0.7290
1	0	1	1 1_1_277	0.6599
1	0	1	1 1_1_278	0.7568
1	0	1	1 1_1_280	1.0410
1	0	1	1 1_1_281	0.8182
1	0	1	1 1_1_285	0.8147
1	0	1	1 1_1_287	0.7441
1	0	1	1 1_1_288	0.6981
1	0	1	1 1_1_295	0.6966
1	0	1	1 1_1_297	0.8397
1	0	1	1 1_1_298	0.9010
1	0	1	1 1_1_299	0.8146
1	0	1	1 1_1_300	0.6275
1	0	1	1 1_1_302	0.6307
1	0	1	1 1_1_307	0.6780
1	0	1	1 1_1_310	0.7955
1	0	1	1 1_1_311	0.8629
1	0	1	1 1_1_312	0.6656
1	0	1	1 1_1_317	0.8861
1	0	1	1 1_1_319	0.8272
1	0	1	1 1_1_320	0.8293
1	0	1	1 1_1_321	0.8334
1	0	1	1 1_1_323	0.6733
1	0	1	1 1_1_328	0.6056
1	0	1	1 1_1_330	0.8124
1	0	1	1 1_1_333	0.7510
1	0	1	1 1_1_335	0.5880
1	0	1	1 1_1_339	0.7218
1	0	1	1 1_1_345	0.6631
1	0	1	1 1_1_347	0.9005
1	0	1	1 1_1_349	0.9107
1	0	1	1 1_1_352	0.8488
1	0	1	1 1_1_353	0.7133
1	0	1	1 1_1_354	0.8628
1	0	1	1 1_1_355	0.7235
1	0	1	1 1_1_356	0.8423
1	0	1	1 1_1_359	0.7316
1	0	1	1 1_1_360	0.8478
1	0	1	1 1_1_362	0.8018
1	0	1	1 1_1_366	0.7960
1	0	1	1 1_1_369	0.8810
1	0	1	1 1_1_371	0.5156
1	0	1	1 1_1_374	0.9673
1	0	1	1 1_1_381	0.6657
1	0	1	1 1_1_382	0.8132
1	0	1	1 1_1_385	0.7665
1	0	1	1 1_1_386	0.9289
1	0	1	1 1_1_389	0.7715
1	0	1	1 1_1_395	1.0950
1	0	1	1 1_1_396	0.7478
1	0	1	1 1_1_404	0.8103
1	0	1	1 1_1_408	0.9168
1	0	1	1 1_1_410	0.7120
1	0	1	1 1_1_412	0.7156
1	0	1	1 1_1_413	0.8020
1	0	1	1 1_1_414	0.7193
1	0	1	1 1_1_419	1.0257
1	0	1	1 1_1_421	0.6940
1	0	1	1 1_1_422	0.6065
1	0	1	1 1_1_423	0.7806
1	0	1	1 1_1_426	0.6232
1	0	1	1 1_1_427	0.7673
1	0	1	1 1_1_429	0.6477
1	0	1	1 1_1_432	0.7659
1	0	1	1 1_1_433	0.6518
1	0	1	1 1_1_434	0.7339
1	0	1	1 1_1_435	0.7388
1	0	1	1 1_1_437	0.6875
1	0	1	1 1_1_438	0.6486
1	0	1	1 1_1_443	0.6395
1	0	1	1 1_1_452	0.7461
1	0	1	1 1_1_453	0.6432
1	0	1	1 1_1_454	0.8854
1	0	1	1 1_1_467	0.8066
1	0	1	1 1_1_469	1.1662
1	0	1	1 1_1_471	0.8505
1	0	1	1 1_1_474	0.8237
1	0	1	1 1_1_479	0.5207
1	0	1	1 1_1_480	0.7916
1	0	1	1 1_1_481	0.6549
1	0	1	1 1_1_485	0.5766
1	0	1	1 1_1_487	0.5168
1	0	1	1 1_1_489	0.7265
1	0	1	1 1_1_490	0.7208
1	0	1	1 1_1_491	0.7412
1	0	1	1 1_1_496	0.6360
1	0	1	1 1_1_497	0.8205
1	0	1	1 1_1_498	0.8050
1	0	1	1 1_1_501	0.7132
1	0	1	1 1_1_502	0.7233
1	0	1	1 1_1_503	0.7106
1	0	1	1 1_1_504	0.7719
1	0	1	1 1_1_506	0.7128
1	0	1	1 1_1_507	0.5910
1	0	1	1 1_1_508	1.2292
1	0	1	1 1_1_509	0.8128
1	0	1	1 1_1_514	0.7693
1	0	1	1 1_1_516	0.6857
1	0	1	1 1_1_517	0.7054
1	0	1	1 1_1_520	0.6320
1	0	1	1 1_1_525	0.7844
1	0	1	1 1_1_526	0.7271
1	0	1	1 1_1_527	0.9211
1	0	1	1 1_1_529	0.6684
1	0	1	1 1_1_530	0.8997
1	0	1	1 1_1_531	0.8776
1	0	1	1 1_1_532	0.8116
1	0	1	1 1_1_535	0.8479
1	0	1	1 1_1_536	0.7765
1	0	1	1 1_1_539	0.7464
1	0	1	1 1_1_540	0.6964
1	0	1	1 1_1_544	0.8415
1	0	1	1 1_1_546	0.6553
1	0	1	1 1_1_547	0.7559
1	0	1	1 1_1_550	0.8002
1	0	1	1 1_1_553	1.0069
1	0	1	1 1_1_554	0.6950
1	0	1	1 1_1_556	0.7747
1	0	1	1 1_1_558	0.5617
1	0	1	1 1_1_559	0.7463
1	0	1	1 1_1_561	0.5965
1	0	1	1 1_1_563	0.5079
1	0	1	1 1_1_567	0.8935
1	0	1	1 1_1_568	0.9124
1	0	1	1 1_1_569	0.7495
1	0	1	1 1_1_571	0.6077
1	0	1	1 1_1_572	0.5707
1	0	1	1 1_1_574	0.9864
1	0	1	1 1_1_575	0.6918
1	0	1	1 1_1_576	0.7834
1	0	1	1 1_1_578	0.7982
1	0	1	1 1_1_581	0.7140
1	0	1	1 1_1_585	0.7308
1	0	1	1 1_1_589	0.8532
1	0	1	1 1_1_596	0.8496
1	0	1	1 1_1_597	0.7463
1	0	1	1 1_1_598	0.5086
1	0	1	1 1_1_601	0.7700
1	0	1	1 1_1_602	0.7900
1	0	1	1 1_1_603	0.7297
1	0	1	1 1_1_605	0.7926
1	0	1	1 1_1_607	0.7775
1	0	1	1 1_1_609	0.7064
1	0	1	1 1_1_610	0.7704
1	0	1	1 1_1_614	0.7253
1	0	1	1 1_1_615	0.7930
1	0	1	1 1_1_618	0.6888
1	0	1	1 1_1_619	1.0545
1	0	1	1 1_1_623	1.1400
1	0	1	1 1_1_627	0.8346
1	0	1	1 1_1_633	0.9488
1	0	1	1 1_1_639	0.8417
1	0	1	1 1_1_641	0.7403
1	0	1	1 1_1_644	0.6806
1	0	1	1 1_1_646	0.6676
1	0	1	1 1_1_648	0.6291
1	0	1	1 1_1_650	0.6378
1	0	1	1 1_1_651	0.6542
1	0	1	1 1_1_652	0.7712
1	0	1	1 1_1_653	0.7836
1	0	1	1 1_1_654	0.5001
1	0	1	1 1_1_655	0.5929
1	0	1	1 1_1_656	0.7258
1	0	1	1 1_1_660	0.6174
1	0	1	1 1_1_661	0.4328
1	0	1	1 1_1_664	0.7098
1	0	1	1 1_1_666	0.7336
1	0	1	1 1_1_669	0.7554
1	0	1	1 1_1_671	0.7208
1	0	1	1 1_1_674	0.5971
1	0	1	1 1_1_679	0.6953
1	0	1	1 1_1_681	0.7918
1	0	1	1 1_1_682	0.7257
1	0	1	1 1_1_685	0.7620
1	0	1	1 1_1_686	0.6715
1	0	1	1 1_1_687	0.8748
1	0	1	1 1_1_688	0.6452
1	0	1	1 1_1_691	0.7268
1	0	1	1 1_1_692	0.6642
1	0	1	1 1_1_693	0.6875
1	0	1	1 1_1_694	0.7761
1	0	1	1 1_1_697	0.5942
1	0	1	1 1_1_698	0.7043
1	0	1	1 1_1_701	0.7349
1	0	1	1 1_1_702	0.5685
1	0	1	1 1_1_703	0.7422
1	0	1	1 1_1_704	0.9166
1	0	1	1 1_1_706	0.8824
1	0	1	1 1_1_707	0.6450
1	0	1	1 1_1_708	0.7194
1	0	1	1 1_1_710	0.5780
1	0	1	1 1_1_712	0.8945
1	0	1	1 1_1_713	0.6728
1	0	1	1 1_1_714	0.8275
1	0	1	1 1_1_716	0.6144
1	0	1	1 1_1_718	0.7689
1	0	1	1 1_1_719	0.6981
1	0	1	1 1_1_720	0.7046
1	0	1	1 1_1_722	0.7311
1	0	1	1 1_1_723	0.8127
1	0	1	1 1_1_725	0.4983
1	0	1	1 1_1_726	0.7016
1	0	1	1 1_1_727	0.6238
1	0	1	1 1_1_728	0.7235
1	0	1	1 1_1_730	1.0263
1	0	1	1 1_1_731	0.5654
1	0	1	1 1_1_732	0.7270
1	0	1	1 1_1_733	0.7194
1	0	1	1 1_1_734	0.7264
1	0	1	1 1_1_735	0.7168
1	0	1	1 1_1_739	0.6883
1	0	1	1 1_1_740	0.8358
1	0	1	1 1_1_741	0.9403
1	0	1	1 1_1_743	0.7045
1	0	1	1 1_1_744	0.6346
1	0	1	1 1_1_745	0.6846
1	0	1	1 1_1_746	0.6977
1	0	1	1 1_1_748	0.6946
1	0	1	1 1_1_749	0.7388
1	0	1	1 1_1_750	0.7053
1	0	1	1 1_1_752	0.6578
1	0	1	1 1_1_754	0.6426
1	0	1	1 1_1_755	0.5981
1	0	1	1 1_1_756	0.7073
1	0	1	1 1_1_757	0.6518
1	0	1	1 1_1_758	0.7016
1	0	1	1 1_1_761	0.6729
1	0	1	1 1_1_762	0.7651
1	0	1	1 1_1_764	0.9582
1	0	1	1 1_1_767	0.7920
1	0	1	1 1_1_768	0.7654
1	0	1	1 1_1_770	0.6934
1	0	1	1 1_1_771	0.8252
1	0	1	1 1_1_772	0.7724
1	0	1	1 1_1_773	0.7597
1	0	1	1 1_1_774	0.6730
1	0	1	1 1_1_775	0.5351
1	0	1	1 1_1_776	0.7788
1	0	1	1 1_1_777	0.7079
1	0	1	1 1_1_778	0.6895
1	0	1	1 1_1_779	0.5580
1	0	1	1 1_1_780	0.7583
1	0	1	1 1_1_781	0.7092
1	0	1	1 1_1_782	0.7085
1	0	1	1 1_1_783	0.6236
1	0	1	1 1_1_785	0.7204
1	0	1	1 1_1_790	0.6830
1	0	1	1 1_1_791	0.7535
1	0	1	1 1_1_792	0.8930
1	0	1	1 1_1_794	0.6392
1	0	1	1 1_1_795	0.4137
1	0	1	1 1_1_796	0.7070
1	0	1	1 1_1_797	0.7451
1	0	1	1 1_1_805	0.8659
1	0	1	1 1_1_806	0.7901
1	0	1	1 1_1_807	0.5981
1	0	1	1 1_1_812	0.6808
1	0	1	1 1_1_813	0.7821
1	0	1	1 1_1_814	0.7329
1	0	1	1 1_1_815	0.6141
1	0	1	1 1_1_816	0.5669
1	0	1	1 1_1_818	0.7339
1	0	1	1 1_1_819	0.6844
1	0	1	1 1_1_820	0.7578
1	0	1	1 1_1_821	0.7396
1	0	1	1 1_1_822	0.5649
1	0	1	1 1_1_823	0.7317
1	0	1	1 1_1_824	0.5721
1	0	1	1 1_1_825	0.7222
1	0	1	1 1_1_827	0.6236
1	0	1	1 1_1_830	0.6956
1	0	1	1 1_1_831	0.8154
1	0	1	1 1_1_832	0.6764
1	0	1	1 1_1_833	0.5999
1	0	1	1 1_1_834	0.6659
1	0	1	1 1_1_835	0.6148
1	0	1	1 1_1_836	0.5539
1	0	1	1 1_1_841	0.7921
1	0	1	1 1_1_842	0.5788
1	0	1	1 1_1_843	0.7333
1	0	1	1 1_1_844	0.7982
1	0	1	1 1_1_846	0.8013
1	0	1	1 1_1_848	0.8141
1	0	1	1 1_1_850	0.6564
1	0	1	1 1_1_852	0.7421
1	0	1	1 1_1_853	0.6502
1	0	1	1 1_1_855	0.8349
1	0	1	1 1_1_857	0.7229
1	0	1	1 1_1_858	0.7422
1	0	1	1 1_1_859	0.6841
1	0	1	1 1_1_860	0.7036
1	0	1	1 1_1_861	0.7884
1	0	1	1 1_1_862	0.4152
1	0	1	1 1_1_864	0.4693
1	0	1	1 1_1_865	0.8332
1	0	1	1 1_1_867	0.8982
1	0	1	1 1_1_870	0.6815
1	0	1	1 1_1_872	0.7875
1	0	1	1 1_1_873	0.6011
1	0	1	1 1_1_874	0.5442
1	0	1	1 1_1_875	0.8027
1	0	1	1 1_1_876	0.6085
1	0	1	1 1_1_877	0.6962
1	0	1	1 1_1_878	0.6298
1	0	1	1 1_1_879	0.7292
1	0	1	1 1_1_880	0.7790
1	0	1	1 1_1_881	0.6240
1	0	1	1 1_1_882	0.6414
1	0	1	1 1_1_883	0.5200
1	0	1	1 1_1_885	0.5551
1	0	1	1 1_1_886	0.7622
1	0	1	1 1_1_887	0.7322
1	0	1	1 1_1_888	0.6833
1	0	1	1 1_1_893	0.7838
1	0	1	1 1_1_894	0.6873
1	0	1	1 1_1_895	0.4840
1	0	1	1 1_1_899	0.7733
1	0	1	1 1_1_902	0.7903
1	0	1	1 1_1_903	0.7301
1	0	1	1 1_1_905	0.6150
1	0	1	1 1_1_907	0.8247
1	0	1	1 1_1_908	0.7406
1	0	1	1 1_1_909	0.7344
1	0	1	1 1_1_910	0.6297
1	0	1	1 1_1_912	0.8445
1	0	1	1 1_1_913	0.7436
1	0	1	1 1_1_915	0.7764
1	0	1	1 1_1_916	0.7945
1	0	1	1 1_1_917	0.6390
1	0	1	1 1_1_918	0.6670
1	0	1	1 1_1_919	0.8132
1	0	1	1 1_1_920	0.7559
1	0	1	1 1_1_923	0.9064
1	0	1	1 1_1_926	0.6559
1	0	1	1 1_1_928	0.7773
1	0	1	1 1_1_929	0.7312
1	0	1	1 1_1_930	0.5516
1	0	1	1 1_1_931	0.5019
1	0	1	1 1_1_934	0.6070
1	0	1	1 1_1_935	0.7741
1	0	1	1 1_1_939	0.7985
1	0	1	1 1_1_940	0.7308
1	0	1	1 1_1_941	0.6868
1	0	1	1 1_1_942	0.8155
1	0	1	1 1_1_943	0.5728
1	0	1	1 1_1_945	0.7837
1	0	1	1 1_1_946	0.7220
1	0	1	1 1_1_948	0.8224
1	0	1	1 1_1_949	0.8084
1	0	1	1 1_1_950	0.6200
1	0	1	1 1_1_951	0.8195
1	0	1	1 1_1_952	0.8252
1	0	1	1 1_1_953	0.6645
1	0	1	1 1_1_955	0.8236
1	0	1	1 1_1_956	0.7612
1	0	1	1 1_1_957	0.6555
1	0	1	1 1_1_959	1.0348
1	0	1	1 1_1_961	0.7559
1	0	1	1 1_1_962	0.7812
1	0	1	1 1_1_963	0.8461
1	0	1	1 1_1_964	0.6036
1	0	1	1 1_1_965	0.7680
1	0	1	1 1_1_967	0.7485
1	0	1	1 1_1_968	0.6853
1	0	1	1 1_1_973	0.6509
1	0	1	1 1_1_975	0.6932
1	0	1	1 1_1_976	0.7873
1	0	1	1 1_1_978	0.7878
1	0	1	1 1_1_979	0.6297
1	0	1	1 1_1_980	0.7616
1	0	1	1 1_1_981	0.6355
1	0	1	1 1_1_982	0.6681
1	0	1	1 1_1_983	0.7850
1	0	1	1 1_1_985	0.7463
1	0	1	1 1_1_987	0.8097
1	0	1	1 1_1_988	0.5398
1	0	1	1 1_1_989	0.6020
1	0	1	1 1_1_990	0.7251
1	0	1	1 1_1_991	0.6728
1	0	1	1 1_1_992	0.8831
1	0	1	1 1_1_994	0.7289
1	0	1	1 1_1_995	0.7325
1	0	1	1 1_1_996	0.5945
1	0	1	1 1_1_997	0.6522
1	0	1	1 1_1_999	0.6289
1	0	1	1 1_1_1000	0.7089
1	0	1	1 1_1_1001	0.8431
1	0	1	1 1_1_1002	0.8230
1	0	1	1 1_1_1003	0.7549
1	0	1	1 1_1_1005	0.7418
1	0	1	1 1_1_1006	0.5122
1	0	1	1 1_1_1008	0.7184
1	0	1	1 1_1_1009	0.9711
1	0	1	1 1_1_1010	0.8929
1	0	1	1 1_1_1012	0.7372
1	0	1	1 1_1_1014	0.7047
1	0	1	1 1_1_1015	0.5478
1	0	1	1 1_1_1017	0.6835
1	0	1	1 1_1_1018	0.8541
1	0	1	1 1_1_1019	0.6061
1	0	1	1 1_1_1021	0.7009
1	0	1	1 1_1_1022	0.6156
1	0	1	1 1_1_1024	0.7281
1	0	1	1 1_1_1025	0.6556
1	0	1	1 1_1_1026	0.7497
1	0	1	1 1_1_1027	0.7998
1	0	1	1 1_1_1028	1.0057
1	0	1	1 1_1_1029	0.7923
1	0	1	1 1_1_1031	0.7247
1	0	1	1 1_1_1032	0.9281
1	0	1	1 1_1_1033	0.7760
1	0	1	1 1_1_1034	0.6957
1	0	1	1 1_1_1035	0.6321
1	0	1	1 1_1_1037	0.7307
1	0	1	1 1_1_1038	0.7430
1	0	1	1 1_1_1039	0.7046
1	0	1	1 1_1_1040	0.6004
1	0	1	1 1_1_1042	0.4770
1	0	1	1 1_1_1044	0.8125
1	0	1	1 1_1_1045	0.5981
1	0	1	1 1_1_1046	0.8461
1	0	1	1 1_1_1048	0.8402
1	0	1	1 1_1_1049	0.8325
1	0	1	1 1_1_1050	0.7560
1	0	1	1 1_1_1051	0.4345
1	0	1	1 1_1_1053	0.6408
1	0	1	1 1_1_1054	0.7094
1	0	1	1 1_1_1055	0.8643
1	0	1	1 1_1_1056	0.6965
1	0	1	1 1_1_1057	0.8201
1	0	1	1 1_1_1058	0.7692
1	0	1	1 1_1_1059	0.6431
1	0	1	1 1_1_1062	0.7500
1	0	1	1 1_1_1063	0.6854
1	0	1	1 1_1_1064	0.6674
1	0	1	1 1_1_1067	0.8136
1	0	1	1 1_1_1069	0.7921
1	0	1	1 1_1_1073	0.7174
1	0	1	1 1_1_1075	0.7057
1	0	1	1 1_1_1076	0.5369
1	0	1	1 1_1_1082	0.5557
1	0	1	1 1_1_1083	0.7727
1	0	1	1 1_1_1084	0.6756
1	0	1	1 1_1_1085	0.8607
1	0	1	1 1_1_1086	0.6099
1	0	1	1 1_1_1087	0.8705
1	0	1	1 1_1_1090	0.4538
1	0	1	1 1_1_1091	0.7557
1	0	1	1 1_1_1094	0.7705
1	0	1	1 1_1_1095	0.5478
1	0	1	1 1_1_1098	0.6288
1	0	1	1 1_1_1099	0.8630
1	0	1	1 1_1_1104	0.7880
1	0	1	1 1_1_1106	0.7976
1	0	1	1 1_1_1110	0.5451
1	0	1	1 1_1_1111	0.9237
1	0	1	1 1_1_1114	0.7739
1	0	1	1 1_1_1115	0.6684
1	0	1	1 1_1_1116	0.5848
1	0	1	1 1_1_1118	0.8963
1	0	2	1 1_2_12	0.4101
1	0	2	1 1_2_29	0.7657
1	0	2	1 1_2_30	0.9489
1	0	2	1 1_2_31	0.7435
1	0	2	1 1_2_34	0.7577
1	0	2	1 1_2_43	0.9645
1	0	2	1 1_2_44	0.9995
1	0	2	1 1_2_45	1.0054
1	0	2	1 1_2_48	0.6526
1	0	2	1 1_2_59	0.7542
1	0	2	1 1_2_63	0.6875
1	0	2	1 1_2_69	0.9428
1	0	2	1 1_2_71	0.5010
1	0	2	1 1_2_75	0.7364
1	0	2	1 1_2_77	0.7679
1	0	2	1 1_2_78	0.8548
1	0	2	1 1_2_87	1.0928
1	0	2	1 1_2_93	0.8534
1	0	2	1 1_2_98	0.8227
1	0	2	1 1_2_101	0.9063
1	0	2	1 1_2_105	0.8066
1	0	2	1 1_2_107	0.8144
1	0	2	1 1_2_111	0.9186
1	0	2	1 1_2_112	0.8811
1	0	2	1 1_2_113	0.8053
1	0	2	1 1_2_120	0.4824
1	0	2	1 1_2_121	0.8289
1	0	2	1 1_2_123	0.6489
1	0	2	1 1_2_124	0.9615
1	0	2	1 1_2_125	0.9454
1	0	2	1 1_2_128	0.8036
1	0	2	1 1_2_131	0.9556
1	0	2	1 1_2_133	1.0085
1	0	2	1 1_2_139	0.9110
1	0	2	1 1_2_140	0.9590
1	0	2	1 1_2_145	0.6797
1	0	2	1 1_2_147	0.7679
1	0	2	1 1_2_148	0.6198
1	0	2	1 1_2_149	0.9443
1	0	2	1 1_2_154	0.9112
1	0	2	1 1_2_155	0.8112
1	0	2	1 1_2_156	0.7051
1	0	2	1 1_2_158	0.8545
1	0	2	1 1_2_160	0.7927
1	0	2	1 1_2_161	0.8392
1	0	2	1 1_2_162	0.9374
1	0	2	1 1_2_163	0.7522
1	0	2	1 1_2_164	0.6800
1	0	2	1 1_2_165	0.7895
1	0	2	1 1_2_167	0.7346
1	0	2	1 1_2_176	0.8212
1	0	2	1 1_2_180	1.0435
1	0	2	1 1_2_181	0.7602
1	0	2	1 1_2_185	0.8206
1	0	2	1 1_2_188	0.8536
1	0	2	1 1_2_192	0.8378
1	0	2	1 1_2_196	0.7746
1	0	2	1 1_2_198	0.6942
1	0	2	1 1_2_200	0.5036
1	0	2	1 1_2_201	0.9139
1	0	2	1 1_2_203	0.6683
1	0	2	1 1_2_205	0.7050
1	0	2	1 1_2_206	0.7895
1	0	2	1 1_2_209	0.7934
1	0	2	1 1_2_210	0.9922
1	0	2	1 1_2_211	0.7278
1	0	2	1 1_2_223	0.8297
1	0	2	1 1_2_225	0.5419
1	0	2	1 1_2_226	0.9080
1	0	2	1 1_2_227	0.9269
1	0	2	1 1_2_230	0.8647
1	0	2	1 1_2_239	0.7205
1	0	2	1 1_2_249	1.0545
1	0	2	1 1_2_263	0.6329
1	0	2	1 1_2_265	0.7190
1	0	2	1 1_2_266	0.7704
1	0	2	1 1_2_267	0.7192
1	0	2	1 1_2_268	0.7502
1	0	2	1 1_2_280	0.6109
1	0	2	1 1_2_285	0.7904
1	0	2	1 1_2_288	1.5486
1	0	2	1 1_2_290	0.9589
1	0	2	1 1_2_293	0.6998
1	0	2	1 1_2_295	0.5579
1	0	2	1 1_2_298	0.7097
1	0	2	1 1_2_304	1.0498
1	0	2	1 1_2_305	0.5448
1	0	2	1 1_2_309	0.7098
1	0	2	1 1_2_310	0.9147
1	0	2	1 1_2_312	0.7193
1	0	2	1 1_2_313	0.8654
1	0	2	1 1_2_315	0.9101
1	0	2	1 1_2_317	0.9427
1	0	2	1 1_2_319	0.8684
1	0	2	1 1_2_323	0.8387
1	0	2	1 1_2_327	0.6740
1	0	2	1 1_2_330	0.7303
1	0	2	1 1_2_331	0.6898
1	0	2	1 1_2_332	0.5491
1	0	2	1 1_2_337	0.8043
1	0	2	1 1_2_339	0.7455
1	0	2	1 1_2_343	0.7443
1	0	2	1 1_2_346	0.5983
1	0	2	1 1_2_350	0.7506
1	0	2	1 1_2_352	0.9764
1	0	2	1 1_2_356	0.8648
1	0	2	1 1_2_357	0.8292
1	0	2	1 1_2_361	0.7786
1	0	2	1 1_2_364	1.0659
1	0	2	1 1_2_367	0.5927
1	0	2	1 1_2_368	0.7648
1	0	2	1 1_2_369	0.7874
1	0	2	1 1_2_370	0.7525
1	0	2	1 1_2_373	0.5936
1	0	2	1 1_2_375	0.8037
1	0	2	1 1_2_377	0.9412
1	0	2	1 1_2_378	0.6810
1	0	2	1 1_2_381	0.8197
1	0	2	1 1_2_384	0.8168
1	0	2	1 1_2_385	0.8537
1	0	2	1 1_2_387	0.7466
1	0	2	1 1_2_390	0.5456
1	0	2	1 1_2_391	0.8822
1	0	2	1 1_2_392	0.6652
1	0	2	1 1_2_394	0.4850
1	0	2	1 1_2_398	0.7638
1	0	2	1 1_2_399	0.4970
1	0	2	1 1_2_401	0.5859
1	0	2	1 1_2_402	0.6902
1	0	2	1 1_2_403	0.8002
1	0	2	1 1_2_404	0.7577
1	0	2	1 1_2_408	0.6559
1	0	2	1 1_2_414	0.5040
1	0	2	1 1_2_417	0.8780
1	0	2	1 1_2_419	0.6865
1	0	2	1 1_2_421	0.8037
1	0	2	1 1_2_427	0.9002
1	0	2	1 1_2_429	0.7797
1	0	2	1 1_2_430	0.7608
1	0	2	1 1_2_432	0.7386
1	0	2	1 1_2_434	0.6610
1	0	2	1 1_2_436	0.6481
1	0	2	1 1_2_437	0.8155
1	0	2	1 1_2_445	1.1567
1	0	2	1 1_2_447	0.8948
1	0	2	1 1_2_448	0.7022
1	0	2	1 1_2_450	1.3115
1	0	2	1 1_2_453	0.9198
1	0	2	1 1_2_454	0.8622
1	0	2	1 1_2_456	0.9132
1	0	2	1 1_2_459	0.8028
1	0	2	1 1_2_460	0.7057
1	0	2	1 1_2_461	0.7028
1	0	2	1 1_2_463	0.7000
1	0	2	1 1_2_464	0.8726
1	0	2	1 1_2_470	0.7914
1	0	2	1 1_2_472	0.8717
1	0	2	1 1_2_474	0.8024
1	0	2	1 1_2_476	0.8286
1	0	2	1 1_2_479	0.7525
1	0	2	1 1_2_481	0.8449
1	0	2	1 1_2_484	0.6437
1	0	2	1 1_2_485	0.7840
1	0	2	1 1_2_486	0.9206
1	0	2	1 1_2_487	0.5743
1	0	2	1 1_2_489	0.8124
1	0	2	1 1_2_490	0.8004
1	0	2	1 1_2_492	0.9197
1	0	2	1 1_2_493	0.7262
1	0	2	1 1_2_494	0.7962
1	0	2	1 1_2_496	0.8869
1	0	2	1 1_2_497	0.6536
1	0	2	1 1_2_498	0.5898
1	0	2	1 1_2_499	0.8011
1	0	2	1 1_2_500	0.5647
1	0	2	1 1_2_501	0.9484
1	0	2	1 1_2_503	0.7321
1	0	2	1 1_2_504	0.7423
1	0	2	1 1_2_506	0.5857
1	0	2	1 1_2_507	1.0177
1	0	2	1 1_2_510	0.9294
1	0	2	1 1_2_513	0.7045
1	0	2	1 1_2_514	0.7282
1	0	2	1 1_2_516	0.8342
1	0	2	1 1_2_518	0.6973
1	0	2	1 1_2_520	0.8492
1	0	2	1 1_2_521	0.7679
1	0	2	1 1_2_522	0.7389
1	0	2	1 1_2_523	0.8233
1	0	2	1 1_2_524	0.7493
1	0	2	1 1_2_526	1.0037
1	0	2	1 1_2_527	0.8907
1	0	2	1 1_2_533	0.7592
1	0	2	1 1_2_534	0.4290
1	0	2	1 1_2_535	0.6138
1	0	2	1 1_2_536	0.8243
1	0	2	1 1_2_538	0.8575
1	0	2	1 1_2_539	0.8417
1	0	2	1 1_2_540	0.9387
1	0	2	1 1_2_541	0.7059
1	0	2	1 1_2_542	0.6674
1	0	2	1 1_2_546	1.0064
1	0	2	1 1_2_547	0.7921
1	0	2	1 1_2_548	0.9859
1	0	2	1 1_2_549	0.6956
1	0	2	1 1_2_550	0.8674
1	0	2	1 1_2_551	0.7909
1	0	2	1 1_2_552	0.9012
1	0	2	1 1_2_553	0.7926
1	0	2	1 1_2_554	0.9782
1	0	2	1 1_2_555	0.6653
1	0	2	1 1_2_556	0.8320
1	0	2	1 1_2_557	0.6740
1	0	2	1 1_2_558	0.7934
1	0	2	1 1_2_560	0.5582
1	0	2	1 1_2_561	0.9231
1	0	2	1 1_2_562	0.7256
1	0	2	1 1_2_564	0.9414
1	0	2	1 1_2_565	0.8957
1	0	2	1 1_2_567	0.9408
1	0	2	1 1_2_569	0.7565
1	0	2	1 1_2_571	1.0129
1	0	2	1 1_2_572	0.7852
1	0	2	1 1_2_574	0.8127
1	0	2	1 1_2_575	0.8369
1	0	2	1 1_2_577	0.8931
1	0	2	1 1_2_578	0.7129
1	0	2	1 1_2_581	0.7872
1	0	2	1 1_2_582	0.7467
1	0	2	1 1_2_583	0.8927
1	0	2	1 1_2_584	0.7850
1	0	2	1 1_2_586	0.6718
1	0	2	1 1_2_588	0.8789
1	0	2	1 1_2_589	0.5493
1	0	2	1 1_2_590	0.7950
1	0	2	1 1_2_591	0.8220
1	0	2	1 1_2_592	0.8023
1	0	2	1 1_2_593	0.9297
1	0	2	1 1_2_594	0.6063
1	0	2	1 1_2_595	0.7044
1	0	2	1 1_2_596	1.1720
1	0	2	1 1_2_597	0.8741
1	0	2	1 1_2_598	0.9984
1	0	2	1 1_2_599	1.0009
1	0	2	1 1_2_600	0.8352
1	0	2	1 1_2_601	0.8193
1	0	2	1 1_2_602	0.6016
1	0	2	1 1_2_603	0.6075
1	0	2	1 1_2_605	1.1015
1	0	2	1 1_2_606	0.7278
1	0	2	1 1_2_607	0.5351
1	0	2	1 1_2_608	0.9255
1	0	2	1 1_2_609	1.0208
1	0	2	1 1_2_610	0.7663
1	0	2	1 1_2_611	0.7852
1	0	2	1 1_2_613	0.8143
1	0	2	1 1_2_614	0.8481
1	0	2	1 1_2_615	0.9788
1	0	2	1 1_2_616	0.8200
1	0	2	1 1_2_617	0.6113
1	0	2	1 1_2_619	0.7395
1	0	2	1 1_2_620	0.7251
1	0	2	1 1_2_621	1.2055
1	0	2	1 1_2_622	0.7790
1	0	2	1 1_2_623	0.6958
1	0	2	1 1_2_624	0.7188
1	0	2	1 1_2_625	0.5086
1	0	2	1 1_2_626	1.0705
1	0	2	1 1_2_627	0.8700
1	0	2	1 1_2_628	0.8207
1	0	2	1 1_2_629	1.1381
1	0	2	1 1_2_630	0.8722
1	0	2	1 1_2_631	0.7571
1	0	2	1 1_2_632	1.0421
1	0	2	1 1_2_634	0.9248
1	0	2	1 1_2_635	0.7845
1	0	2	1 1_2_636	0.7085
1	0	2	1 1_2_637	0.7518
1	0	2	1 1_2_638	0.6929
1	0	2	1 1_2_639	0.8015
1	0	2	1 1_2_640	0.5523
1	0	2	1 1_2_641	0.8275
1	0	2	1 1_2_642	1.0736
1	0	2	1 1_2_643	0.6304
1	0	2	1 1_2_644	1.0010
1	0	2	1 1_2_645	0.6864
1	0	2	1 1_2_646	0.7909
1	0	2	1 1_2_647	1.0270
1	0	2	1 1_2_648	1.0264
1	0	2	1 1_2_649	0.9713
1	0	2	1 1_2_650	0.7862
1	0	2	1 1_2_651	0.5424
1	0	2	1 1_2_652	0.6162
1	0	2	1 1_2_653	0.7846
1	0	2	1 1_2_654	0.7066
1	0	2	1 1_2_656	0.6932
1	0	2	1 1_2_657	0.8052
1	0	2	1 1_2_658	0.8560
1	0	2	1 1_2_659	0.7473
1	0	2	1 1_2_661	0.6491
1	0	2	1 1_2_662	0.8096
1	0	2	1 1_2_663	0.8097
1	0	2	1 1_2_664	0.6558
1	0	2	1 1_2_665	0.4792
1	0	2	1 1_2_666	0.9253
1	0	2	1 1_2_668	1.2669
1	0	2	1 1_2_669	0.8004
1	0	2	1 1_2_671	0.8288
1	0	2	1 1_2_672	0.7690
1	0	2	1 1_2_673	0.8524
1	0	2	1 1_2_674	0.7281
1	0	2	1 1_2_675	0.6975
1	0	2	1 1_2_676	0.7713
1	0	2	1 1_2_677	0.8725
1	0	2	1 1_2_680	0.7565
1	0	2	1 1_2_681	0.9219
1	0	2	1 1_2_682	0.5895
1	0	2	1 1_2_683	0.9913
1	0	2	1 1_2_684	0.4814
1	0	2	1 1_2_687	0.8362
1	0	2	1 1_2_688	0.6668
1	0	2	1 1_2_689	0.6356
1	0	2	1 1_2_690	0.7061
1	0	2	1 1_2_692	0.9590
1	0	2	1 1_2_693	0.5932
1	0	2	1 1_2_695	0.6391
1	0	2	1 1_2_698	0.4938
1	0	2	1 1_2_699	0.7458
1	0	2	1 1_2_700	0.6353
1	0	2	1 1_2_701	0.8757
1	0	2	1 1_2_702	0.5160
1	0	2	1 1_2_703	0.8669
1	0	2	1 1_2_704	0.5404
1	0	2	1 1_2_705	0.7923
1	0	2	1 1_2_707	0.6459
1	0	2	1 1_2_708	0.7813
1	0	2	1 1_2_709	0.9164
1	0	2	1 1_2_710	0.6395
1	0	2	1 1_2_711	0.7215
1	0	2	1 1_2_713	0.6103
1	0	2	1 1_2_714	0.8378
1	0	2	1 1_2_715	0.7518
1	0	2	1 1_2_716	0.6858
1	0	2	1 1_2_717	0.8881
1	0	2	1 1_2_719	0.7076
1	0	2	1 1_2_720	0.6835
1	0	2	1 1_2_721	0.8736
1	0	2	1 1_2_722	0.7928
1	0	2	1 1_2_723	0.7056
1	0	2	1 1_2_724	0.6034
1	0	2	1 1_2_725	0.8710
1	0	2	1 1_2_727	0.6490
1	0	2	1 1_2_729	0.7480
1	0	2	1 1_2_731	0.6828
1	0	2	1 1_2_732	0.7029
1	0	2	1 1_2_733	1.0284
1	0	2	1 1_2_734	0.8098
1	0	2	1 1_2_736	0.8288
1	0	2	1 1_2_737	0.5594
1	0	2	1 1_2_738	0.6499
1	0	2	1 1_2_740	0.9168
1	0	2	1 1_2_742	0.8773
1	0	2	1 1_2_744	0.7515
1	0	2	1 1_2_746	0.5967
1	0	2	1 1_2_749	0.7688
1	0	2	1 1_2_750	0.6037
1	0	2	1 1_2_751	0.7768
1	0	2	1 1_2_752	0.7147
1	0	2	1 1_2_754	0.8288
1	0	2	1 1_2_755	0.8130
1	0	2	1 1_2_757	0.5694
1	0	2	1 1_2_758	0.5015
1	0	2	1 1_2_762	0.6615
1	0	2	1 1_2_763	0.7036
1	0	2	1 1_2_765	0.5521
1	0	2	1 1_2_766	0.8261
1	0	2	1 1_2_767	1.0334
1	0	2	1 1_2_769	0.8475
1	0	2	1 1_2_770	0.6446
1	0	2	1 1_2_771	0.8244
1	0	2	1 1_2_773	0.7007
1	0	2	1 1_2_775	0.6568
1	0	2	1 1_2_776	0.5194
1	0	2	1 1_2_779	0.7116
1	0	2	1 1_2_784	0.5524
1	0	2	1 1_2_785	0.6550
1	0	2	1 1_2_786	0.6414
1	0	2	1 1_2_790	0.6145
1	0	2	1 1_2_792	0.7224
1	0	2	1 1_2_795	0.5972
1	0	2	1 1_2_797	0.7431
1	0	2	1 1_2_801	0.5709
1	0	2	1 1_2_803	0.6888
1	0	2	1 1_2_804	0.9522
1	0	2	1 1_2_806	0.5554
1	0	2	1 1_2_807	0.6839
1	0	2	1 1_2_810	0.5921
1	0	2	1 1_2_811	0.6924
1	0	2	1 1_2_815	0.8547
1	0	2	1 1_2_818	0.7286
1	0	2	1 1_2_819	0.6195
1	0	2	1 1_2_821	0.7228
1	0	2	1 1_2_824	0.9350
1	0	2	1 1_2_825	0.7415
1	0	2	1 1_2_826	0.7953
1	0	2	1 1_2_827	0.8040
1	0	2	1 1_2_828	0.6915
1	0	2	1 1_2_831	0.7996
1	0	2	1 1_2_832	1.0783
1	0	2	1 1_2_836	0.7348
1	0	2	1 1_2_840	0.7363
1	0	2	1 1_2_843	1.1912
1	0	2	1 1_2_844	0.5952
1	0	2	1 1_2_846	0.6023
1	0	2	1 1_2_848	0.7572
1	0	2	1 1_2_852	0.5411
1	0	2	1 1_2_853	0.9972
1	0	2	1 1_2_854	0.8336
1	0	2	1 1_2_855	1.0285
1	0	2	1 1_2_857	0.9024
1	0	2	1 1_2_859	0.6370
1	0	2	1 1_2_861	0.8476
1	0	2	1 1_2_862	0.7592
1	0	2	1 1_2_863	0.7277
1	0	2	1 1_2_864	0.6675
1	0	2	1 1_2_865	0.9421
1	0	2	1 1_2_870	0.5652
1	0	2	1 1_2_872	0.7832
1	0	2	1 1_2_875	0.7604
1	0	2	1 1_2_878	0.4940
1	0	2	1 1_2_881	0.5346
1	0	2	1 1_2_882	0.6358
1	0	2	1 1_2_883	0.8171
1	0	2	1 1_2_884	0.7976
1	0	2	1 1_2_887	0.5056
1	0	2	1 1_2_888	0.6274
1	0	2	1 1_2_889	0.9977
1	0	2	1 1_2_890	0.8608
1	0	2	1 1_2_892	0.7853
1	0	2	1 1_2_897	0.9935
1	0	2	1 1_2_898	0.8794
1	0	2	1 1_2_900	0.7689
1	0	2	1 1_2_902	0.6995
1	0	2	1 1_2_903	0.7341
1	0	2	1 1_2_904	0.7697
1	0	2	1 1_2_905	0.7315
1	0	2	1 1_2_906	1.0100
1	0	2	1 1_2_908	0.8296
1	0	2	1 1_2_909	0.8002
1	0	2	1 1_2_913	0.9050
1	0	2	1 1_2_917	0.7193
1	0	2	1 1_2_918	0.7606
1	0	2	1 1_2_920	0.6827
1	0	2	1 1_2_921	0.9720
1	0	2	1 1_2_924	0.8030
1	0	2	1 1_2_925	1.2679
1	0	2	1 1_2_926	0.8534
1	0	2	1 1_2_927	0.6031
1	0	2	1 1_2_929	0.7458
1	0	2	1 1_2_931	0.7060
1	0	2	1 1_2_932	0.4703
1	0	2	1 1_2_934	0.6968
1	0	2	1 1_2_939	0.6720
1	0	2	1 1_2_940	0.7107
1	0	2	1 1_2_941	0.4166
1	0	2	1 1_2_943	0.8294
1	0	2	1 1_2_945	0.9404
1	0	2	1 1_2_946	0.6310
1	0	2	1 1_2_948	0.7775
1	0	2	1 1_2_950	0.5750
1	0	3	1 1_3_3	0.5931
1	0	3	1 1_3_4	0.7755
1	0	3	1 1_3_12	0.7571
1	0	3	1 1_3_13	0.8705
1	0	3	1 1_3_22	0.5852
1	0	3	1 1_3_25	0.8713
1	0	3	1 1_3_28	0.4952
1	0	3	1 1_3_37	0.7274
1	0	3	1 1_3_38	0.8347
1	0	3	1 1_3_39	0.8947
1	0	3	1 1_3_41	0.6854
1	0	3	1 1_3_43	0.7643
1	0	3	1 1_3_53	0.9021
1	0	3	1 1_3_63	0.7716
1	0	3	1 1_3_64	0.8621
1	0	3	1 1_3_69	0.7428
1	0	3	1 1_3_79	0.6498
1	0	3	1 1_3_83	0.7385
1	0	3	1 1_3_101	0.6194
1	0	3	1 1_3_108	0.8917
1	0	3	1 1_3_111	0.7426
1	0	3	1 1_3_140	0.5666
1	0	3	1 1_3_142	0.8441
1	0	3	1 1_3_156	0.6011
1	0	3	1 1_3_209	0.5987
1	0	3	1 1_3_215	0.7858
1	0	3	1 1_3_229	0.8494
1	0	3	1 1_3_246	0.8001
1	0	3	1 1_3_251	0.7209
1	0	3	1 1_3_260	0.8282
1	0	3	1 1_3_267	0.7913
1	0	3	1 1_3_273	0.7265
1	0	3	1 1_3_276	0.5285
1	0	3	1 1_3_277	0.9582
1	0	3	1 1_3_278	0.6400
1	0	3	1 1_3_280	0.8154
1	0	3	1 1_3_284	0.8728
1	0	3	1 1_3_288	0.6850
1	0	3	1 1_3_289	0.7751
1	0	3	1 1_3_293	0.6742
1	0	3	1 1_3_296	0.7509
1	0	3	1 1_3_298	0.9039
1	0	3	1 1_3_300	0.7538
1	0	3	1 1_3_308	0.7053
1	0	3	1 1_3_310	0.9185
1	0	3	1 1_3_311	0.9416
1	0	3	1 1_3_313	0.8026
1	0	3	1 1_3_316	0.7120
1	0	3	1 1_3_317	0.7092
1	0	3	1 1_3_322	0.8464
1	0	3	1 1_3_323	0.7498
1	0	3	1 1_3_324	0.6649
1	0	3	1 1_3_326	1.3247
1	0	3	1 1_3_327	0.8595
1	0	3	1 1_3_328	0.9189
1	0	3	1 1_3_330	0.9622
1	0	3	1 1_3_333	0.8109
1	0	3	1 1_3_334	0.7620
1	0	3	1 1_3_337	0.4989
1	0	3	1 1_3_339	0.6534
1	0	3	1 1_3_342	0.7741
1	0	3	1 1_3_344	0.8577
1	0	3	1 1_3_345	0.7837
1	0	3	1 1_3_346	0.7029
1	0	3	1 1_3_350	0.7842
1	0	3	1 1_3_357	0.8045
1	0	3	1 1_3_359	1.0557
1	0	3	1 1_3_367	0.6404
1	0	3	1 1_3_369	0.8133
1	0	3	1 1_3_371	0.8997
1	0	3	1 1_3_372	0.6400
1	0	3	1 1_3_373	0.5897
1	0	3	1 1_3_375	1.3379
1	0	3	1 1_3_388	0.7446
1	0	3	1 1_3_389	0.6423
1	0	3	1 1_3_392	0.7203
1	0	3	1 1_3_393	1.1130
1	0	3	1 1_3_395	0.8146
1	0	3	1 1_3_400	0.7453
1	0	3	1 1_3_401	0.8730
1	0	3	1 1_3_403	0.7929
1	0	3	1 1_3_404	0.8315
1	0	3	1 1_3_407	0.7604
1	0	3	1 1_3_408	0.5845
1	0	3	1 1_3_409	0.7445
1	0	3	1 1_3_411	0.8400
1	0	3	1 1_3_415	0.6831
1	0	3	1 1_3_416	0.8499
1	0	3	1 1_3_418	0.6850
1	0	3	1 1_3_423	0.7742
1	0	3	1 1_3_427	0.8866
1	0	3	1 1_3_429	0.8115
1	0	3	1 1_3_431	0.8382
1	0	3	1 1_3_433	0.7113
1	0	3	1 1_3_434	0.8471
1	0	3	1 1_3_436	0.7140
1	0	3	1 1_3_437	0.7228
1	0	3	1 1_3_439	0.8241
1	0	3	1 1_3_440	0.8463
1	0	3	1 1_3_441	0.6155
1	0	3	1 1_3_442	0.5714
1	0	3	1 1_3_443	0.7311
1	0	3	1 1_3_444	0.7537
1	0	3	1 1_3_446	0.9417
1	0	3	1 1_3_450	0.8959
1	0	3	1 1_3_451	0.7938
1	0	3	1 1_3_456	0.7372
1	0	3	1 1_3_457	1.1389
1	0	3	1 1_3_460	0.5505
1	0	3	1 1_3_461	0.6530
1	0	3	1 1_3_462	0.7110
1	0	3	1 1_3_463	0.7668
1	0	3	1 1_3_465	0.6240
1	0	3	1 1_3_466	0.6851
1	0	3	1 1_3_467	0.9761
1	0	3	1 1_3_469	0.8512
1	0	3	1 1_3_472	0.8257
1	0	3	1 1_3_473	0.9070
1	0	3	1 1_3_475	0.6292
1	0	3	1 1_3_476	0.7319
1	0	3	1 1_3_477	0.7719
1	0	3	1 1_3_478	0.9904
1	0	3	1 1_3_480	0.7429
1	0	3	1 1_3_481	0.5849
1	0	3	1 1_3_483	0.5719
1	0	3	1 1_3_484	0.6532
1	0	3	1 1_3_485	0.7645
1	0	3	1 1_3_487	0.8018
1	0	3	1 1_3_488	0.7517
1	0	3	1 1_3_489	0.9496
1	0	3	1 1_3_490	0.8498
1	0	3	1 1_3_491	0.7621
1	0	3	1 1_3_492	0.7968
1	0	3	1 1_3_497	0.7323
1	0	3	1 1_3_498	0.5820
1	0	3	1 1_3_499	0.8869
1	0	3	1 1_3_500	0.9301
1	0	3	1 1_3_502	0.9166
1	0	3	1 1_3_505	0.6698
1	0	3	1 1_3_506	0.5411
1	0	3	1 1_3_507	0.8044
1	0	3	1 1_3_508	0.9329
1	0	3	1 1_3_509	0.8616
1	0	3	1 1_3_513	0.8033
1	0	3	1 1_3_514	0.8687
1	0	3	1 1_3_515	0.8425
1	0	3	1 1_3_517	1.0504
1	0	3	1 1_3_519	0.9212
1	0	3	1 1_3_520	0.8073
1	0	3	1 1_3_522	0.6797
1	0	3	1 1_3_523	0.8391
1	0	3	1 1_3_526	0.6981
1	0	3	1 1_3_527	0.7436
1	0	3	1 1_3_529	0.7241
1	0	3	1 1_3_530	0.8231
1	0	3	1 1_3_531	0.7406
1	0	3	1 1_3_532	0.7583
1	0	3	1 1_3_533	0.7993
1	0	3	1 1_3_535	0.7402
1	0	3	1 1_3_537	0.7942
1	0	3	1 1_3_538	0.7990
1	0	3	1 1_3_542	0.8007
1	0	3	1 1_3_543	0.8036
1	0	3	1 1_3_549	0.6976
1	0	3	1 1_3_551	0.6797
1	0	3	1 1_3_552	0.8080
1	0	3	1 1_3_556	0.7178
1	0	3	1 1_3_557	0.6978
1	0	3	1 1_3_559	0.8041
1	0	3	1 1_3_563	0.7773
1	0	3	1 1_3_564	0.7763
1	0	3	1 1_3_565	0.6314
1	0	3	1 1_3_566	0.6562
1	0	3	1 1_3_569	0.7740
1	0	3	1 1_3_570	0.6562
1	0	3	1 1_3_572	0.7273
1	0	3	1 1_3_573	0.5864
1	0	3	1 1_3_575	0.8317
1	0	3	1 1_3_577	0.6265
1	0	3	1 1_3_578	0.7940
1	0	3	1 1_3_579	0.7827
1	0	3	1 1_3_580	0.6678
1	0	3	1 1_3_582	0.7391
1	0	3	1 1_3_583	0.6807
1	0	3	1 1_3_585	0.9598
1	0	3	1 1_3_586	0.8018
1	0	3	1 1_3_587	0.6618
1	0	3	1 1_3_588	0.6714
1	0	3	1 1_3_589	0.7208
1	0	3	1 1_3_590	0.5939
1	0	3	1 1_3_592	0.6771
1	0	3	1 1_3_594	0.8885
1	0	3	1 1_3_595	0.6463
1	0	3	1 1_3_596	0.9003
1	0	3	1 1_3_597	0.7975
1	0	3	1 1_3_598	0.8271
1	0	3	1 1_3_599	0.9987
1	0	3	1 1_3_600	0.6040
1	0	3	1 1_3_601	0.7687
1	0	3	1 1_3_602	0.6552
1	0	3	1 1_3_605	0.8455
1	0	3	1 1_3_606	0.6904
1	0	3	1 1_3_607	0.7338
1	0	3	1 1_3_609	0.8052
1	0	3	1 1_3_610	0.9262
1	0	3	1 1_3_611	0.7181
1	0	3	1 1_3_612	0.7937
1	0	3	1 1_3_613	0.6730
1	0	3	1 1_3_614	0.8087
1	0	3	1 1_3_621	0.7039
1	0	3	1 1_3_622	0.7231
1	0	3	1 1_3_623	0.6584
1	0	3	1 1_3_624	0.7348
1	0	3	1 1_3_626	0.5738
1	0	3	1 1_3_627	0.6954
1	0	3	1 1_3_629	0.8867
1	0	3	1 1_3_631	0.7723
1	0	3	1 1_3_632	0.7293
1	0	3	1 1_3_633	0.6738
1	0	3	1 1_3_634	0.7607
1	0	3	1 1_3_635	1.0981
1	0	3	1 1_3_636	0.9256
1	0	3	1 1_3_637	0.7741
1	0	3	1 1_3_638	0.6188
1	0	3	1 1_3_639	0.7928
1	0	3	1 1_3_641	0.5927
1	0	3	1 1_3_642	0.7140
1	0	3	1 1_3_645	0.9047
1	0	3	1 1_3_646	0.6514
1	0	3	1 1_3_647	0.6509
1	0	3	1 1_3_648	0.8147
1	0	3	1 1_3_650	0.7050
1	0	3	1 1_3_651	0.7025
1	0	3	1 1_3_655	0.7514
1	0	3	1 1_3_656	0.6054
1	0	3	1 1_3_658	0.7815
1	0	3	1 1_3_659	0.6602
1	0	3	1 1_3_661	0.7523
1	0	3	1 1_3_662	0.8898
1	0	3	1 1_3_663	0.5503
1	0	3	1 1_3_664	0.6479
1	0	3	1 1_3_665	0.7446
1	0	3	1 1_3_666	0.7330
1	0	3	1 1_3_667	0.8043
1	0	3	1 1_3_668	0.7019
[truncated: 83,138 more rows]
